# Supplementary material for: A diverse set of miRNAs responsive to begomovirus-associated betasatellite in Nicotiana benthamiana
Source: BMC Plant Biol. 2014 Mar 11;14:60. doi: 10.1186/1471-2229-14-60 (PMC4008317; doi:10.1186/1471-2229-14-60)
Supplement: Additional file 2: Table S2 — Detailed information of conserved miRNAs identified in N. benthamiana by this study. [file 1471-2229-14-60-S2.xlsx]

## Sheet: miRNA_details
miRBase family	miRNA ID	Genomic location	Sequence	miRNA length	Genomic Hits	miRNA* reads	Hairpin Sequence	Start	End	Orientation	Abundance	Hairpin Length	Hairpin Start	Hairpin End	Hairpin Structure	Minimum Free Energy(MFE)	Adjusted MFE	Hairpin G/C%	miRNA* Start Coord	miRNA* End Coord
miR156/miR157	miR156/157.1				1
		Niben044Scf00014276	TTCACAGAAGATAGAGAGCAC	21		NO	GAGAGATGTTGTTCACAGAAGATAGAGAGCACAGATAATGAAGTGCATGAAAATTGTTTGTACCTCACTCCTTTGTGCTCTTTATTCTTCTGTCATCATCCTC	33766	33786	- [Negative strand]	4	103	33694	33796	(((.((((.((---<<<<<<<<<<<<<<<<<<(((...(((.(((((...........))))).)))....))))))))))))).)))))))))).)))))))	-41.6	-40.3883	38.8349	-1	-1
	miR156/157.2				1
		Niben044Scf00014276	TTGACAGAAGATAAAGAGCAC	21		NO	AGGCAGCGAGAGATGTTGTTGACAGAAGATAAAGAGCACAGATAATGAAGTGCATGAAAATTGTCTGCACCTCACTCCTTTGTGCTCTTTATTCTTCTGTCATCATCCTCAGCTCCCT	36955	36975	- [Negative strand]	4	118	36875	36992	(((.((((((.((((...-<<<<<<<<<<<<<<<<<<<<(((...(((.(((((.((......))))))).)))....))))))))))))).)))))))))).))))))).))).)))	-57	-48.3051	43.2203	-1	-1
	miR156/157.3				1
		Niben044Scf00014276	TGGACAGAAGATAGAGAGCAC	21		NO	GTTAAAAGAGGAGGCAGCGAGAGATGTTGTGGACAGAAGATAGAGAGCACAGATAATGAAATGCATGAAAATTGTCTGCACCTCACTCCTTTGTGCTATTTATTCTTCTGTCATCATCCTCAGCTCCCTTTTTTTTTAAT	37448	37468	- [Negative strand]	3	140	37357	37496	((((((((((((((.((((((.((((...--<<<<<<<<<<<<<-<<<<<(((...(((..((((.((......))))))..)))....)))))))).)))).)))))))))..))))))).))).))))))))))))))	-56.6	-40.4286	39.2857	-1	-1
miR156/miR157	miR156/157.4				14
		Niben044Ctg23557666	TTGACAGAAGATAGAGAGCAC	21		GCTCTCTATGCTTCTGTCAT(1) GCTCTCTATGCTTCTGTCATC(204) GCTCTCTATGCTTCTGTCATCA(4)	TGTTGACAGAAGATAGAGAGCACTAATGATGATATGCTAAGTAAATTTAGGGGCAAAAGCATCTCAATTCATTTGTGCTCTCTATGCTTCTGTCATCA	134	154	+ [Positive strand]	4042	98	131	228	((-<<<<<<<<<<<<<<<<<<<<.((((((((.(((((..((..........))...))))).)))..))))).))}}}}}}}}}=}}}}}}}}}=})	-43.5	-44.3878	36.7347	207	228
		Niben044Scf00006952	TTGACAGAAGATAGAGAGCAC	21		GCTCTCTAGTCTTCTGCCATC(3)	TGTTGACAGAAGATAGAGAGCACAGATGATGATATGATGCTAACTGGAAGCTTTCTGCATCTTAATCATTTGTGCTCTCTAGTCTTCTGCCATCA	210890	210910	- [Negative strand]	4042	95	210817	210911	((-<<-<<<<<<<<<<<<<<<<<(((((((.....(((((.....(....).....)))))...)))))))))}}}}}}}=}}}}}}}}=}}=})	-45.5	-47.8947	40	210817	210837
		Niben044Scf00011529	TTGACAGAAGATAGAGAGCAC	21		NO	TGACAGAAGATAGAGAGCACTAATGATGATATGCTAAGTAAATTTAGGGGCAAAAGCATCTCAATTCATTTGTGCTCTCTATGCTTCTGTCA	88730	88750	- [Negative strand]	4042	92	88657	88748	<<<<<<<<<<<<<<<<<<<<.((((((((.(((((..((..........))...))))).)))..))))).))))))))))).)))))))))	-42.4	-46.087	36.9565	-1	-1
		Niben044Scf00014276	TTGACAGAAGATAGAGAGCAC	21		NO	TGTTGACAGAAGATAGAGAGCACAGATAATGAAGTGCATGAAAACTGTCTGCACTCACTCGTTTGTGCTCTTTATTCTTCTGTCATCA	39534	39554	- [Negative strand]	4042	88	39468	39555	((-<<<<<<<<<<<<<<<<<<<<((((..(((.(((((.((......))))))))))...)))))))))))))).)))))))))).))	-44.1	-50.1136	39.7727	-1	-1
		Niben044Scf00014276	TTGACAGAAGATAGAGAGCAC	21		NO	TGTTGACAGAAGATAGAGAGCACAGATAATGAAGTGCATGAAAATAGTCTGCACCTCACTCGTTTGTGCTCTTTATTCTTCTGTCATCA	38698	38718	- [Negative strand]	4042	89	38631	38719	((-<<<<<<<<<<<<<<<<<<<<((((..(((.(((((.((......))))))).)))...)))))))))))))).)))))))))).))	-44.7	-50.2247	39.3258	-1	-1
		Niben044Scf00014276	TTGACAGAAGATAGAGAGCAC	21		NO	GGAGGCAGCGAGAGATGTTGTTGACAGAAGATAGAGAGCACAGATAATGAAGTGCATGAAAATTGTCTGCAGCTCACTCCTTTGTGCTCTTTATTCTACTGTCATCATCCTCAGCTCCCTTT	37863	37883	- [Negative strand]	4042	122	37781	37902	(((((.((((((.((((...-<<<<<<-<<<<<<<<<<<<<(((...(((..((((.((......))))))..)))....))))))))))))).))).)))))).))))))).))).)))))	-51.5	-42.2131	44.2623	-1	-1
		Niben044Scf00014276	TTGACAGAAGATAGAGAGCAC	21		NO	TGACAGAAGATAGAGAGCACAGATAATGAAGTGCATGAAAATTGTCTGCACCTCACTCTTTTGTGCTCTTTATTCTTCTGTCA	42025	42045	- [Negative strand]	4042	83	41961	42043	<<<<<<<<<<<<<<<<<<<<(((...(((.(((((.((......))))))).)))....))))))))))))).))))))))))	-42.5	-51.2048	38.5542	-1	-1
		Niben044Scf00014276	TTGACAGAAGATAGAGAGCAC	21		NO	GATGTTGTTGACAGAAGATAGAGAGCACAGATAATGAAGTGCATGAAAATTGTCTACACCTCACTCCTTTGTGCTCTTTATTCTTCTGTCATCATC	41616	41636	- [Negative strand]	4042	96	41547	41642	((((...-<<<<<<<<<<<<<<<<<<<<(((...(((.(((...((......))..))).)))....))))))))))))).)))))))))).))))	-39.8	-41.4583	38.5417	-1	-1
		Niben044Scf00014276	TTGACAGAAGATAGAGAGCAC	21		NO	AGGCAGCGAGAGATGTTGTTGACAGAAGATAGAGAGCACAGATAATGAAGTGCATGAAAATTGTCTGCACCTCACTCTTTTGTGCTCTTTATTCTTCCGTCATCATCCTCAGCTCCCT	41203	41223	- [Negative strand]	4042	118	41123	41240	(((.((((((.((((...-<<<<-<<<<<<<<<<<<<<<(((...(((.(((((.((......))))))).)))....))))))))))))).))))).)))).))))))).))).)))	-53.2	-45.0847	44.0678	-1	-1
		Niben044Scf00014276	TTGACAGAAGATAGAGAGCAC	21		NO	GAGGCAGCGAGAGATGTTGTTGACAGAAGATAGAGAGCACAGATAAACAAGTGCATGAAAATTGTCTGCACCTCACTCCTTTGTGCTCTTTATTCTTCTGTCATCATCCCCAGCTCCCTT	38280	38300	- [Negative strand]	4042	120	38199	38318	((((.(((..(.((((...-<<<<<<<<<<<<<<<<<<<<(((.......(((((.((......)))))))........))))))))))))).)))))))))).)))).)..))).))))	-51.86	-43.2167	45	-1	-1
		Niben044Scf00014276	TTGACAGAAGATAGAGAGCAC	21		NO	TGACAGAAGATAGAGAGCACAGATAATGAAGTGCATGAAAATTGTTTGCACCTCACTCCTTTGTGCTCTTTATTCTTCTGTCA	34183	34203	- [Negative strand]	4042	83	34119	34201	<<<<<<<<<<<<<<<<<<<<(((...(((.(((((...........))))).)))....))))))))))))).))))))))))	-40.7	-49.0361	38.5542	-1	-1
		Niben044Scf00018584	TTGACAGAAGATAGAGAGCAC	21		NO	TGACAGAAGATAGAGAGCACTAATGATGATATGCTAAGTAAATTTAGGGGCAAAAGCATCTCAATTCATTTGTGCTCTCTATGCTTCTGTCA	14822	14842	- [Negative strand]	4042	92	14749	14840	<<<<<<<<<<<<<<<<<<<<.((((((((.(((((..((..........))...))))).)))..))))).))))))))))).)))))))))	-42.4	-46.087	36.9565	-1	-1
		Niben044Scf00026384	TTGACAGAAGATAGAGAGCAC	21		TGCTCTCTATGCTTCCGTCATC(2) GCTCTCTATGCTTCCGTCATC(5) GCTCTCTATGCTTCCGTCATCA(1)	TGACAGAAGATAGAGAGCACAGATGATGACATGCCTGCTAAATCTGGGATTGGAGAAGCAATGAACTGCAAAAAAGCATCTCAATTCATCTGTGCTCTCTATGCTTCCGTCA	82567	82587	+ [Positive strand]	4042	112	82567	82678	<<<<-<<<<<<<<<<<<<<<(((((((((.((((.((((...(((......)))..)))).((.....)).....)))).)))..))))))))))))))))).)))).))))	-48.5	-43.3036	42.8571	82660	82679
		Niben044Scf00035620	TTGACAGAAGATAGAGAGCAC	21		GCTCTCTAGTCTTCTGTCATC(12)	GTTGGAGATGTTGACAGAAGATAGAGAGCACAGATGATGATAAGATGCTAATTGGAAGCTTTCTGCACCTTAATCCTTTGTGCTCTCTAGTCTTCTGTCATCATCCTCAGC	57202	57222	- [Negative strand]	4042	111	57121	57231	((((..((((-<<<<<<<<<<<<<<<<<<<<(((.(((..((((.(((..(..(....)..)..))).))))))).)))))}}}}}}}=}}}}}}}}}}}=})))..))))	-55.2	-49.7297	42.3423	57129	57149
miR156/miR157	miR156/157.5				2
		Niben044Scf00014276	TTTACAGAAGATAGAGAGCAC	21		NO	GGAGGCAGCGAGAGATGTTGTTTACAGAAGATAGAGAGCACAGATAATGAAGTGCAAGAAAATTGACTGCACCTTACTCGTTTGTGCTCTTTATTCTTCTGTCATCATCCTCAGCTCCCTTT	40369	40389	- [Negative strand]	4	122	40287	40408	(((((.((((((.((((.((---<<<<<<<<<<<<<<<<<<((((..(((.(((((...........))))).)))...)))))))))))))).)))))))))).))))))).))).)))))	-52.3	-42.8689	42.623	-1	-1
		Niben044Scf00014276	TTTACAGAAGATAGAGAGCAC	21		NO	AAAGAGGAGGCAGCGAGAGATGTTGTTTACAGAAGATAGAGAGCACAGATAATGAAGTGCAAGAAAATTGACTGCACCTTACTCCTTTGTGCTCTTTATTCTTCTGTCATCATCCTCAGCTCCCTTTTTTTT	39952	39972	- [Negative strand]	4	132	39865	39996	((((((((((.((((((.((((.((---<<<<<<<<<<<<<<<<<<(((...(((.(((((...........))))).)))....))))))))))))).)))))))))).))))))).))).))))))))))	-54.8	-41.5152	40.1515	-1	-1
miR159	miR159.1				3
		Niben044Scf00002195	TTTGGATTGAAGGGAGCTCTA	21		GAGCTCCTTGAAGTCCAACA(154) GAGCTCCTTGAAGTCCAACAG(24) AGCTCCTTGAAGTCCAACAG(1) GAGCTCCTTGAAGTCCAACAGA(15) AGCTCCTTGAAGTCCAACAGA(3) GCTCCTTGAAGTCCAACAGA(1)	GGGTTTTGAGAGTGGAGCTCCTTGAAGTCCAACAGAGGATCTAACAGGTAAGATTAAGCTGCCGACCTATGGATTCCTCAGTCCTATCTATTATTTGATTGGATAGGTTTGTGGGTTGCATATGTCAGGAGCTTCATTGCCCTAAGTTGGATCTCTTTTTGGATTGAAGGGAGCTCTACATTCATTTGACCT	51685	51705	- [Negative strand]	35515	192	51670	51861	(((((.((((.((({{{{{{{{{=={{{{{{{={(((((((((((.(((((....(((((.(.(((.((((.(..((.(((.((((((((.........)))))))).))).))..).)))).))).).)))))..)))))....)))))))).)))>>>>>>>>-->>>>>>>>>>>).))))...)))))	-88.4	-46.0417	43.2292	51827	51846
		Niben044Scf00021090	TTTGGATTGAAGGGAGCTCTA	21		NO	GATTAGGGTTTTGAGGGTGGAGCTCCTTGAAGTTCAACAGAGGATCTAACTGGTAAAAATTAAGCTGCTAACCTATGGATCCCTCAGCCCTATCTATAATTACAATATTAATAATATTGTTGGATCGGTTTGTGGGTTGCATATGTGAGGAGCTTCATTACTCTAAATTGGATCCCTTTTTGGATTGAAGGGAGCTCTACATTCATTTCTCTTC	41714	41734	- [Negative strand]	35515	214	41698	41911	((..((((...((((.((((((((((((..(((((((.((.((((((((.(((....(((.(((((.((.((.((((.(.(((.(((.((.(((((.....(((((((.....)))))))))))).)).))).))).).)))).)).)).))))).)))...)))..)))))))))).->>>>>>>-->>>>>>>>>>>).))))...))))))	-78.2	-36.5421	38.785	-1	-1
		Niben044Scf00029058	TTTGGATTGAAGGGAGCTCTA	21		GAGCTCCTTGAAGTCCAACA(154) GAGCTCCTTGAAGTCCAACAG(24) AGCTCCTTGAAGTCCAACAG(1) GAGCTCCTTGAAGTCCAACAGA(15) AGCTCCTTGAAGTCCAACAGA(3) GCTCCTTGAAGTCCAACAGA(1)	GGTTTTGAGAGTGGAGCTCCTTGAAGTCCAACAGAGGATCTAACAGGTAAGATTAAGCTGCTGACCTATGGATTCCTCAGTCCTATCTATTATTTGATTGGATAGGTTTGTGGGTTGCATATGTCAGGAGCTTCATTGCCCTAAGTTGGATCCCTTTTTGGATTGAAGGGAGCTCTACATTCATTTCACC	3019	3039	- [Negative strand]	35515	190	3005	3194	(((..((((.((({{{{{{{{{=={{{{{{{={(.(((((((((.(((((....(((((.(((((.((((.(..((.(((.((((((((.........)))))))).))).))..).)))).))))).)))))..)))))....))))))))))).->>>>>>>-->>>>>>>>>>>).))))....)))	-89.7	-47.2105	43.1579	3161	3180
miR160	miR160.1				5
		Niben044Scf00004910	TGCCTGGCTCCCTGTATGCCA	21		TGGCGTATGAGGAGCCAAGCA(2) GCGTATGAGGAGCCAAGCAT(1) GCGTATGAGGAGCCAAGCATA(5)	ATATGCCTGGCTCCCTGTATGCCATTTGCAGAGCTCAACGTAATATCGATGGGCCTTTGTGAATGGCGTATGAGGAGCCAAGCATAT	93655	93675	+ [Positive strand]	43	87	93651	93737	(((<<<-<<<<<<<--<<<<<<<<((..(((((((((.((......)).)))).)))))..))))}}}}}}==}}}}}}}=}}}}})	-52.6	-60.4598	48.2759	93716	93737
		Niben044Scf00013906	TGCCTGGCTCCCTGTATGCCA	21		TGGCGTGCGAGGAGCCAAGCA(1) GCGTGCGAGGAGCCAAGCATA(2)	TGGATGTGCCTGGCTCCCTGTATGCCACACACTTTCACCAATCCCCGACTTCTTTGATTGGCTGATCAGTGGGTGGCGTGCGAGGAGCCAAGCATACCA	186841	186861	- [Negative strand]	43	99	186768	186866	(((.((<<<-<<<<<<<-<<<<<<<<<(.((((.(((((((((...(....)...)))))).)))..)))).)))}}}}}}}=}}}}}}}=}}}}})))	-39.4	-39.798	55.5556	186770	186790
		Niben044Scf00045744	TGCCTGGCTCCCTGTATGCCA	21		TGGCGTATGAGGAGCCAAGCA(2) GCGTATGAGGAGCCAAGCAT(1) GCGTATGAGGAGCCAAGCATA(5)	ATATGCCTGGCTCCCTGTATGCCATTTGCAGAGCTCACCGTATTATCGATGTGCCTTTGTGAATGGCGTATGAGGAGCCAAGCATAT	27350	27370	+ [Positive strand]	43	87	27346	27432	(((<<<-<<<<<<<--<<<<<<<<((..((((((.((.((......)).)).).)))))..))))}}}}}}==}}}}}}}=}}}}})	-49.3	-56.6667	48.2759	27411	27432
		Niben044Scf00056317	TGCCTGGCTCCCTGTATGCCA	21		NO	TGCCTGGCTCCCTGTATGCCATTTGCAGAGCTCATCGGAATACCGTTGGGTCCCCGTGAATGGCGTATGAGGAGCCAAGCA	38467	38487	+ [Positive strand]	43	81	38466	38546	<<<-<<<<<<<--<<<<<<<<((..(.(..((((.(((....))).))))..)..)..))))))))))..))))))).)))	-46.6	-57.5309	56.7901	-1	-1
		Niben044Scf00035324	TGCCTGGCTCCCTGTATGCCA	21		TGGCGTATGAGGAGCCAAGCA(2) GCGTATGAGGAGCCAAGCAT(1) GCGTATGAGGAGCCAAGCATA(5)	TGCATATGCCTGGCTCCCTGTATGCCATTTGCAGAGCTCATCGGAATACCGTTGGGTCCTCGTGAATGGCGTATGAGGAGCCAAGCATATCCA	18211	18231	+ [Positive strand]	43	93	18204	18296	((.(((<<<-<<<<<<<--<<<<<<<<((..(((..((((.(((....))).))))..)).)..))))}}}}}}==}}}}}}}=}}}}}).))	-76.4	-82.1505	52.6882	18272	18293
miR162	miR162.1				2
		Niben044Ctg26199327	TCGATAAACCTCTGCATCCAG	21		GGAGGCAGCGGTTTATCGATC(1)	CACTGGAGGCAGCGGTTTATCGATCTGTTCCCTGAAAAGCGATAAACAAAATATAGCAACAGGAATCGGTCGATAAACCTCTGCATCCAGCG	3764	3784	+ [Positive strand]	1299	92	3694	3785	(.(({{{={{{{={{{{{{{{{{{{.(((((.((....((.(((.......))).))..))))))).))>>>>>>>>>>->>>>->>>>>.)	-40.5	-44.0217	46.7391	3698	3719
		Niben044Scf00008011	TCGATAAACCTCTGCATCCAG	21		TGGAGGCAGCGGTTCATCGATC(3) GGAGGCAGCGGTTCATCGATC(1)	CACTGGAGGCAGCGGTTCATCGATCTGTTCCCTGAAAGGCGATAACAAAAATATAGCAACAGGAATCGGTCGATAAACCTCTGCATCCAGCG	6840	6860	- [Negative strand]	1299	92	6837	6928	(.({{{{={{{{={{{{={{{{{{{.(((((.((....((.(((.......))).))..))))))).))>>>>>->>>>->>>>->>>>>.)	-37.7	-40.9783	48.913	6903	6924
miR164	miR164.1				3
		Niben044Scf00008545	TGGAGAAGCAGGGCACGTGCA	21		CATGTGCCTGTCTTCCCCATC(1)	AGGTGAGTGGTGATCAAGATGGAGAAGCAGGGCACGTGCATTACTAACTCATGCACAAGAATTGTCAGTGCTCAGTTCGAAAAGTTCTATGGCATTCATCTGACATCATAGTTCATAGTACCATTAAAGTATAGTGGAAAATAATGTGTTTCAGTTGTGGTAAATGAGTTAGTTCTTCATGTGCCTGTCTTCCCCATCATGACCACTCAATCT	82979	82999	+ [Positive strand]	1067	213	82959	83171	(((((((((((.((...((<<<-<<<<--<<<<<<<<<--..((((((((((.(((((....((((((((((.((..(.....)..))..)))).....)))))).((((.(((((.((((.......)))).)))))......))))......)))))....))))))))))....}}}}}}}}}==}}}}=}}}}})).))))))).))))	-75	-35.2113	40.3756	83136	83157
		Niben044Scf00022630	TGGAGAAGCAGGGCACGTGCA	21		NO	GTTGGAGAAGCAGGGCACGTGCAAGTTCGAAGATATATGCATATCTCATGCATGAATTTTGCACGTGTTCTCCTTCTCCAAC	1892	1912	+ [Positive strand]	1067	82	1889	1970	((<<<<<<<<-<<<<<<<<<<<<(((((........((((((.....))))))))).)))))))))))))).))))))))))	-42.1	-51.3415	45.1219	-1	-1
		Niben044Scf00031695	TGGAGAAGCAGGGCACGTGCA	21		NO	GTTGGAGAAGCAGGGCACGTGCAAGTTCGAAGATATATGCATTTGTCATGCATGAATTTTGCACGTGTTCTCCTTCTCCAAC	25745	25765	+ [Positive strand]	1067	82	25742	25823	((<<<<<<<<-<<<<<<<<<<<<(((((........((((((.....))))))))).)))))))))))))).))))))))))	-41.9	-51.0976	45.1219	-1	-1
miR164	miR164.2				3
		Niben044Scf00024677	TGGAGAAGCAGGGCACATGCT	21		NO	TTAAGCTGGAGAAGCAGGGCACATGCTAAATTACTTGGAACTTTGATCTTTCAAGAATTTCGCATGTGCTCTTGCTCTCCAGCTTAA	98524	98544	+ [Positive strand]	26	87	98517	98603	((((((<<<<<<-<<<<<<<<<<<<<-(((((.(((((((........)))))))))))).)))))))).)))))))))))))))))	-49.7	-57.1264	41.3793	-1	-1
		Niben044Scf00042169	TGGAGAAGCAGGGCACATGCT	21		NO	GGCTGGAGAAGCAGGGCACATGCTGGATTACTTGGAAGGTTTGACCTTCTGAGAATTTTGCATGTGCCCCGACCCTCCACC	14485	14505	+ [Positive strand]	26	81	14481	14561	((.<<<<<---<-<<<<<<<<<<-.((((.((..(((((.....)))))..))))))..)))))))))).)...)))))))	-45.6	-56.2963	54.321	-1	-1
		Niben044Scf00037971	TGGAGAAGCAGGGCACATGCT	21		NO	TAAGCTGGAGAAGCAGGGCACATGCTAAATTACTTGGAACTTTGATCTTTCAAGAATTTTGCATGTGCTCTTGCTCTCCAGCTTA	28783	28803	- [Negative strand]	26	85	28723	28807	(((((<<<<<<-<<<<<<<<<<<<<-(((((.(((((((........)))))))))))).)))))))).))))))))))))))))	-44.2	-52	41.1765	-1	-1
miR165	miR165/166.1				2
		Niben044Scf00003935	TCGGACCAGGCTTCATTCCTC	21		GGAATGTTGGCTGGCTCGAC(1) GGAATGTTGGCTGGCTCGACA(16)	GGTGAAGAAGAAAGGGATATGATGAGTTTGAGGGGAATGTTGGCTGGCTCGACACAATTACTCCTATTTATATATAGTCTTGTTTGAGTTTTTCTGTTTCTGTTTTTTCATCTATCTGTTTGATGATGAAAAAACAGAACAAAGATTCAAATAATGGGAGTGAAGGGGTCGGACCAGGCTTCATTCCTCTCAAACCATATTCTGCC	126907	126927	- [Negative strand]	4347	206	126889	127094	(((..........((((((((....(((((((({{{{{{=={={{{{=={{{{=(..((((((((((.............((((((((((((..((((.(((((((((((((.(((.....))))))))))))))))))))))))))))))))))))))))))..).)>>>-->>>>->-->>>>>>>>)))))))))))))))))	-88.41	-42.9175	38.3495	127040	127060
		Niben044Scf00022203	TCGGACCAGGCTTCATTCCTC	21		GGGATGTTGGCTGGCTCGAC(11) GGGATGTTGGCTGGCTCGACA(28)	GGTATAAATGAAAAAGAAAGGGATATGATGAGTTTGAGGGGGATGTTGGCTGGCTCGACACAATTACTCCTATTTATAGATAGTCTTGTTTGAGTTTTTCTGTTTTTGTTTTTTCATCTATCTGTTTGATGATATGATGAAAAAACATAACAAAGATTCAAATAATGGGAGTGAAGGGGTCGGACCAGGCTTCATTCCTCTCAAACCATATTCTGCC	28039	28059	+ [Positive strand]	4347	217	27859	28075	(((................((((((((....(((((((({{{{{{=={={{{{=={{{{=(..((((((((((.............((((((((((((..((((..((((((((((((((((........)))).)))))))))))).))))))))))))))))))))))))))..).)>>>-->>>>->-->>>>>>>>)))))))))))))))))	-85.81	-39.5438	36.4055	27898	27919
miR165	miR165/166.2				1
		Niben044Scf00017222	TCGGACCAGGCTTCATTCTC	20		NO	TGTATGTTGAGGAGAATGTCGTCTGGTTCGAGATCTTTCATTGACAAGGCAAAACCAAAAACTATAGATATTTATATTTGTGTGTAGTCGAATGATTTCGGACCAGGCTTCATTCTCGTCAACATCCA	142309	142328	+ [Positive strand]	2	128	142211	142338	((.(((((((.(((((((..(((((((((((((((.(((........((.....))....((((((.(((........))).)))))).))).))))>>>>>>>>>>>-->>>>>>>.))))))).))	-56.1	-43.8281	38.2812	-1	-1
miR167	miR167.1				1
		Niben044Scf00045137	TGAAGCTACCAGCATGATCTA	21		NO	GTGAACCATTAGCAGTTGAAGCTACCAGCATGATCTAAACTTCCCTTTTGTTTCATCTATCAAGGAAAGATCAGATCATGTGGCAGCCTCACCTATTGTTGGTGTCAC	15651	15671	+ [Positive strand]	11	108	15634	15741	((((..((((((((((<<<-<<<-<<<-<<<<<<<<-..(((.((((..............)))).)))...))))))))))).))).)))...))))))))))))))	-35.04	-32.4444	42.5926	-1	-1
miR167	miR167.2				9
		Niben044Scf00001453	TGAAGCTGCCAGCATGATCTA	21		AGATCATGTGGCAGTATCACC(1) GATCATGTGGCAGTATCACC(4)	TAGTTGAAGCTGCCAGCATGATCTAAACTTTTCTAGTTGGCTCCGTTGAGGAAAGATCAGATCATGTGGCAGTATCACCTA	170302	170322	- [Negative strand]	8266	81	170245	170325	(((.<<<-<<<<<<<-<<<<<<<<-..(((((((...((....))...)))))))...)}}}}}}}}}}}}}}=}}}=}))	-35	-43.2099	43.2099	170246	170265
		Niben044Scf00006749	TGAAGCTGCCAGCATGATCTA	21		NO	GGGAACAAGTGAAGCTGCCAGCATGATCTAAACTTGGCCAGTTAATAAACATTCATAAATAAGAGAAATGGATGGCCAAGGTTAGGTCATGCTTTGACAGCCTCACTCCTTCCT	30338	30358	- [Negative strand]	8266	114	30253	30366	(((((..((<<<-<<<<<-<<<<<<<<<<<(.(((((((.(((....))).(((((...........))))).))))))).))))))))))))..).)))).)))))..)))))	-49.3	-43.2456	42.9825	-1	-1
		Niben044Scf00006749	TGAAGCTGCCAGCATGATCTA	21		GATCATGTGGCAGCATCACC(2)	TAGTAGTTGAAGCTGCCAGCATGATCTAAACTTTTCTAGTTGCTCCGTTGAGGAAAGATCAGATCATGTGGCAGCATCACCTATTG	3206	3226	- [Negative strand]	8266	86	3147	3232	((((((.<<<-<<<<<<<-<<<<<<<<-..(((((((....((...))..)))))))...)}}}}}}}}}}}}}}=}}}=})))))	-36.6	-42.5581	43.0233	3151	3170
		Niben044Scf00011700	TGAAGCTGCCAGCATGATCTA	21		AGATCATGTGGTAGCTTCAC(2) AGATCATGTGGTAGCTTCACC(3) GATCATGTGGTAGCTTCACC(15)	TGAAGCTGCCAGCATGATCTAAACTTACCTCTTGTAATTAATTAAGGCTGAGGGAAGATTAGATCATGTGGTAGCTTCA	112928	112948	+ [Positive strand]	8266	79	112927	113005	<<<<<<<<<<<-<<<<<<<<<(.(((.((((..((...........)).)))).))).)))))))))))))))))))))	-39.3	-49.7468	39.2405	112988	113006
		Niben044Scf00017114	TGAAGCTGCCAGCATGATCTA	21		NO	ACGTTTGGTGGGAACAAGTGAAGCTGCCAGCATGATCTAACCTTGGCCAAAATAAAAGGGGAAAGGAATAAAGAAAAAGAAATTTTGACTATAGTTAGGTCATGCTCGACAGCTTCACTCTTTCTCATCGGATGT	161316	161336	+ [Positive strand]	8266	135	161297	161431	((((((((((((((..((<<<<<<<<<-<<<<<<<<<<<((..(((.((((((............................)))))).)))..))))))))))))).).))))))))))..))))))))))))))	-58.79	-43.5481	40.7407	-1	-1
		Niben044Scf00023292	TGAAGCTGCCAGCATGATCTA	21		NO	TCGTGAACCATTAGCAGTTGAAGCTGCCAGCATGATCTAAACTTCCCTTTTGTTTCATCTATCAAGGAAAGATCAGATCATGTGGTAGCCTCACCTGTTGATGGTGTCATGA	34686	34706	+ [Positive strand]	8266	112	34667	34778	(((((((((((((((((.<<<-<<<<<<<-<<<<<<<<-..(((.((((..............)))).)))...))))))))))))))).))).))))))))))).))))))	-51.74	-46.1964	42.8571	-1	-1
		Niben044Scf00023483	TGAAGCTGCCAGCATGATCTA	21		NO	TGAAGCTGCCAGCATGATCTAAACTTACCTCTTGTAATTAATTAAGTTTGAGGGAAGATTAGATCATGTGGTAGCTTCA	3922	3942	- [Negative strand]	8266	79	3863	3941	<<<<<<<<<<<-<<<<<<<<<(.(((.((((....((((.....)))).)))).))).)))))))))))))))))))))	-39.2	-49.6203	36.7089	-1	-1
		Niben044Scf00038073	TGAAGCTGCCAGCATGATCTA	21		NO	CGTTTAGTGGGAACAAGTGAAGCTGCCAGCATGATCTAACCTTGGTCAAAACAAAATTGGGAAGGGATAAAGAAATTTTTTTTTGACTAGAGTTAGGTCATGCTCCGACAGCTTCATTCTTTCTCGCAGGACG	10718	10738	+ [Positive strand]	8266	133	10700	10832	((((..(((((((..((<<<<<<<<<-<<<<<<<<<<<((.((((((((((.((((((...............)))))).)))))))))).)))))))))))))..).))))))))))..)))))))..))))	-59.96	-45.0827	42.1053	-1	-1
		Niben044Scf00060243	TGAAGCTGCCAGCATGATCTA	21		NO	GGGAACAAGTGAAGCTGCCAGCATGATCTAAACTTGGCCAGTTAATTATGCATAAATAAGAGAAATGGATGGCCAAGGTTAGGTCATGCTTTGACAGCCTCACTCCTTCCT	3789	3809	- [Negative strand]	8266	111	3707	3817	(((((..((<<<-<<<<<-<<<<<<<<<<<(.((((((((.((..((((......))))...)).....)))))))).))))))))))))..).)))).)))))..)))))	-50.1	-45.1351	44.1441	-1	-1
miR168	miR168.1				4
		Niben044Scf00003164	TCGCTTGGTGCAGGTCGGGAC	21		TCCCGCCTTGCATCAACTGA(1) TCCCGCCTTGCATCAACTGAA(2) CCCGCCTTGCATCAACTGAA(3) TCCCGCCTTGCATCAACTGAAT(11) CCCGCCTTGCATCAACTGAAT(65) CCCGCCTTGCATCAACTGAATC(1)	TCGCAGCGGTCTCTCATTCGCTTGGTGCAGGTCGGGACCTGTCTCGCCGGCGACAATGACGTCAGCTGACGGTTACGGTGCCGTATCGATAGATATACATGTTGTTTATGACGAAGTTTGGGTCCCGCCTTGCATCAACTGAATCGGAGACTGCGGTGA	49921	49941	- [Negative strand]	4093	159	49799	49957	((((.(((((((((.((<<<-<<<<<<<<<<-<<<<<<((.......((((.((..(((((((....))).))))..))))))..((((((((((.......)))))))..))).....))))}}}}=}}}}}}}}}}=}}}}}.))))))))).))))	-74.1	-46.6038	54.717	49813	49833
		Niben044Scf00030774	TCGCTTGGTGCAGGTCGGGAC	21		TCCCGCCTTGCATCAACTGA(1) TCCCGCCTTGCATCAACTGAA(2) CCCGCCTTGCATCAACTGAA(3) TCCCGCCTTGCATCAACTGAAT(11) CCCGCCTTGCATCAACTGAAT(65) CCCGCCTTGCATCAACTGAATC(1)	TCGCGGCGGTCTCTCATTCGCTTGGTGCAGGTCGGGACCTGCTTTGTCGGCGACAATGACGTCAGCTGACGGTGACGGTGGCATATCGATAGATATACATGTTTATGACGAAGTTTGGGTCCCGCCTTGCATCAACTGAATCGGAGACTGCGGCGA	127312	127332	- [Negative strand]	4093	156	127193	127348	((((.(((((((((.((<<<-<<<<<<<<<<-<<<<<<(((((((((((..((((.((......(((..((....))..))).((((....))))..))))))..)))))))))..))))}}}}=}}}}}}}}}}=}}}}}.))))))))).))))	-84.6	-54.2308	55.1282	127207	127227
		Niben044Scf00047223	TCGCTTGGTGCAGGTCGGGAC	21		NO	TAGTCTCGCATTTCCATTTATTGCGGCTGTCTCTAATTCGCTTGGTGCAGGTCGGGACTA	40753	40773	- [Negative strand]	4093	60	40750	40809	((((((((.((((.((((....(((..(.......).->>>-->>>>->>>>>>>>>>))	-16.4	-27.3333	48.3333	-1	-1
		Niben044Scf00049887	TCGCTTGGTGCAGGTCGGGAC	21		TGTCCCGCCTTGCATCAACTG(1) TGTCCCGCCTTGCATCAACT(2) TTGTCCCGCCTTGCATCAACT(1) TCCCGCCTTGCATCAACTGA(1) TCCCGCCTTGCATCAACTGAA(2) CCCGCCTTGCATCAACTGAA(3) TCCCGCCTTGCATCAACTGAAT(11) CCCGCCTTGCATCAACTGAAT(65) CCCGCCTTGCATCAACTGAATT(14)	TTGCGGCTGCCTCTAATTCGCTTGGTGCAGGTCGGGACTAATTCGCCGGCGGCGGCAATCACGACGGCGGTGATTGTTATTAAATGGAGTTAAGATGTACGAAGTTATCAACTTTTTTTGTTTTGCGGCGAAATTTGTCCCGCCTTGCATCAACTGAATTAGAGACTGCTGTGA	41465	41485	- [Negative strand]	4093	174	41328	41501	(..((((.(.(((((((<<<-<<<<<<<<<<-<<<<<<...(((((((.((..(((((((((.......)))))))))..((((..(((((..((((........)))))))))..))))...)))))))))....))}}}}=}}}}}}}}}}=}}}}}))))).).))))..)	-76.4	-43.908	47.7011	41342	41362
miR169	miR169.1				2
		Niben044Scf00003229	TGTAGCCAAGGATGACTTGCCC	22		NO	AAGATGAAGAACCTGTGTTGTAGCCAAGGATGACTTGCCCAAACTCATATTGTGAATATATTTTAAAAAGCGAGCTATACGTTGTAGAGTATGTGCTTTGGGCAGTTGTCCGCGGTTACAACACAGGTTCTTTTTTCTT	9771	9792	- [Negative strand]	9	139	9671	9809	((((.(((((((((((((<<<<<<<--<<<--<<<-<<<<(((.((((...))))((((((((((...((((.......)))).))))))))))..))))))))))..)))..))))))))))))))))))))..))))	-66.7	-47.9856	39.5683	-1	-1
		Niben044Scf00039133	TGTAGCCAAGGATGACTTGCCC	22		NO	GTTGTAGCCAAGGATGACTTGCCCAAACTCATATTAGTTCTAGAGTATGTGCTTTGGGCAGTTGTCCGCGGTTACAAC	8557	8578	+ [Positive strand]	9	78	8554	8631	((<<<<<<<--<<<--<<<-<<<<((((.((((((........)))))).).))))))))))..)))..)))))))))	-39.4	-50.5128	46.1538	-1	-1
miR169	miR169.2				4
		Niben044Scf00001911	CAGCCAAGGATGACTTGCCGG	21		NO	AGCCAAGGATGACTTGCCGGCAAGATCGATCAATTCTGCTCGAGTACTTTGTAGTTCTCAACTGAAGAGTGGAGATTAACGATTTTGATTGGCAAGTCATTTTTGGCT	41503	41523	+ [Positive strand]	71	108	41503	41610	<<<<<<<<<<<<<<<<<<<<((((((((.....(((..((((((.(((....))).))).......)))..))).....)))))))).))))))))))))))))))))	-51.71	-47.8796	42.5926	-1	-1
		Niben044Scf00013187	CAGCCAAGGATGACTTGCCGG	21		NO	AGCCAAGGATGACTTGCCGGGATGTTGTAGCCAATGCAATGACTCATCGGCAGGTCGTCCTTGGCT	147290	147310	+ [Positive strand]	71	66	147290	147355	<<<<<<<<<<<<<<<<<<<<...((..(.((....)).)..))...))))))))))))))))))))	-43.2	-65.4545	54.5455	-1	-1
		Niben044Scf00032952	CAGCCAAGGATGACTTGCCGG	21		NO	AGAGAGTGAAGTTGCAGCCAAGGATGACTTGCCGGCAAATTTCAAAGCAAAATTGCGATGATTTTCGAATTCCGGCAAGTTGTTCTTGGCTACAGTTTGCTCTCT	2206	2226	+ [Positive strand]	71	105	2191	2295	((((((..((.(((-<<<<<<<<<--<<<<<<<<<(.((..(((..(((....)))..)))..)).)....)))))))))..))))))))).)))))..))))))	-52.8	-50.2857	43.8095	-1	-1
		Niben044Scf00036966	CAGCCAAGGATGACTTGCCGG	21		CGGCAGGTTGTTCTTGGCTA(1) GGCAGGTTGTTCTTGGCTAC(1)	AGAGAGTGAAGTTGCAGCCAAGGATGACTTGCCGGCAAATTTCAAAGCAAATTTGTGATGATTTTCGAATTCCGGCAGGTTGTTCTTGGCTACAGTTTGCTCTCT	4508	4528	+ [Positive strand]	71	105	4493	4597	((((((..((.(((-<<<<<<<<<--<<<<<<<<<(.((..(((..(((....)))..)))..)).)....)}}}}}}}}==}}}}}}}}}=)))))..))))))	-50.9	-48.4762	43.8095	4565	4585
miR169	miR169.3				3
		Niben044Scf00007518	CAGCCAAGGATGACTTGCCGA	21		NO	GGGAGTGGAATGCAGCCAAGGATGACTTGCCGATATGTTGTAGCTAATGCAACGACTTATTGGCAGGTCGTCTTTGGCTACATTTTACTCTC	102586	102606	+ [Positive strand]	17	92	102573	102664	((((((((((((-<<<<<<<<<<<<<<<<<<<<((.(((((.((....)).))))).)))))))))))))))))))))).))))))))))))	-61.7	-67.0652	46.7391	-1	-1
		Niben044Scf00007518	CAGCCAAGGATGACTTGCCGA	21		NO	AGGGAGTAGATTGCAGCCAAGGATGACTTGCCGAGATGTTGTAGCTAATGCAACGACTTATCGGCAGGTCGTCTTTGGCTACATTTTACTCTCT	102363	102383	+ [Positive strand]	17	94	102349	102442	((((((((((.((-<<<<<<<<<<<<<<<<<<<<...(((((.((....)).)))))...)))))))))))))))))))).)).))))))))))	-60.4	-64.2553	46.8085	-1	-1
		Niben044Scf00015541	CAGCCAAGGATGACTTGCCGA	21		GTTGGCAAGTGGTCCTTGGCT(2) GTTGGCAAGTGGTCCTTGGCTA(1) TGGCAAGTGGTCCTTGGCTAC(1) GGCAAGTGGTCCTTGGCTAC(1)	GGCCTTGCATGTTGGTGCAGGAAGTAAGAGTTGCAGCCAAGGATGACTTGCCGACTCTTGCACATTAACAGTAATATGTAGTGCATTGGAATAGAAAAAGTTGGCAAGTGGTCCTTGGCTACATCTTTGTTTCTGCCCCTCTTGCCAGGTC	5882	5902	- [Negative strand]	17	151	5784	5934	(((((.(((.(..((.(((((((...((((.((-<<<<<<<<<<-<<<<<<<<<((..(((((....(((......))).))))).............)}}}}}}}}}}=}}}}}}}}}}.)).)))).)))))))))..).))).)))))	-69.16	-45.8013	47.0199	5814	5834
miR171	miR171.1				1
		Niben044Scf00001875	TATTGGCCTGGTTCACTCAGA	21		TTTGATTGAGCCATGCCAATA(1) TGATTGAGCCATGCCAATAT(1) TGATTGAGCCATGCCAATATC(52) TGATTGAGCCATGCCAATATCT(1)	AACTTAGGTATTGGCCTGGTTCACTCAGACAACAAGATGAAATTATTTGAATATTGAATGGTGGAGTTTTGGTTTGATTGAGCCATGCCAATATCTCAGTT	117143	117163	+ [Positive strand]	590	101	117134	117234	((((.(((<<<<<<<-<<<<<<<-<<<<<(..((((((...((((((..(...)..))))))...)))))))))}}}=}}}}}}}=}}}}}}}}}).))))	-42.8	-42.3762	36.6337	117208	117229
miR171	miR171.2				1
		Niben044Scf00023511	TATTGGTGCGGTTCAATGAGA	21		TTGATTGAGCCGCGCCAATAT(1) TGATTGAGCCGCGCCAATATC(40)	TACACGGGATATTGGTGCGGTTCAATGAGAAAGCAGTACTCGAGAAATTTTTGACTCTACTTTTTGATTGAGCCGCGCCAATATCACGTGTA	63134	63154	+ [Positive strand]	489	92	63124	63215	((((((.((<<<<<<<<<<<<<<<<<-<<<(((.((...((((((...))))))..)).)))))}=}}}}}}}}}}}}}}}}}}}.))))))	-49.8	-54.1304	42.3913	63188	63209
miR171	miR171.3				2
		Niben044Scf00043689	CGATGTTGGTGAGGTTCAATC	21		NO	AAGAGAAGCGATGTTGGTGAGGTTCAATCCGAAGACGAGTTTACGTTTTGTTTACGTAAAGAACGATCTCAGATTGAGTCGCGCCAATATCACTTCCTT	5207	5227	- [Negative strand]	5	99	5136	5234	(((.((((-<<<<<<<<<<-<--<<<<<<.((.((((..(((((((.......)))))))...)).)))).))))))..).)))))))))).)))))))	-40.3	-40.7071	42.4242	-1	-1
		Niben044Scf00050630	CGATGTTGGTGAGGTTCAATC	21		NO	AGGAAGCGATGTTGGTGAGGTTCAATCCGAAGACGTGTTTACGTTTTGTTTTCGTTAAAAACGATCTCAGATTGAGCCGCACCAATATCACTTCCT	17415	17435	+ [Positive strand]	5	96	17408	17503	((((((-<<<<<<<<<<-<<<<<<<<<..(((((((....)))))))....((((.....)))).....))))))))).)))))))))).))))))	-45.8	-47.7083	42.7083	-1	-1
miR171	miR171.4				8
		Niben044Scf00003022	TGATTGAGCCGTGCCAATATC	21		TGATGTTGGAATGGCTCAATC(3)	AATATGATGTTGGAATGGCTCAATCTAATCAAAATTTCCAACATTTTTGGTCATTTAATTTGATTGAGCCGTGCCAATATCATATT	42039	42059	- [Negative strand]	546	86	42033	42118	(((({{{{{{{{{={{{{{{{{{{{.(((..((((..((((.....))))..)))).)))->>>>>>>>>>>->>>>>>>>)))))	-37.6	-43.7209	30.2326	42093	42113
		Niben044Scf00007136	TGATTGAGCCGTGCCAATATC	21		AGATGTTGGTGCGGTTCAATG(12) AGATGTTGGTGCGGTTCAAT(1) GAGATGTTGGTGCGGTTCAAT(1) TGTTGGTGCGGTTCAATGAGA(1)	ATACGAGATGTTGGTGCGGTTCAATGAGAAAGCAGTTGTCAAACAAGTTTTGACCCTACTTTTTGATTGAGCCGTGCCAATATCACGTGT	68940	68960	- [Negative strand]	546	90	68933	69022	(((((={{{{{{{{=={{{{{{{{{=((((((.((..((((((.....)))))).)).)))))>->>>>>>>>>-->>>>>>>>.)))))	-46.6	-51.7778	42.2222	68996	69016
		Niben044Scf00018905	TGATTGAGCCGTGCCAATATC	21		TGATGTTGGAATGGCTCAATC(3) TGTTGGAATGGCTCAATCAAA(1)	ATGATGTTGGAATGGCTCAATCAAATCAAATTCCCCAAATATTTGTGTCATTTAATTTGATTGAGCCGTGCCAATATCAT	26987	27007	+ [Positive strand]	546	80	26929	27008	({{{{{{{{{={{{{{{{{{{{((((.((((..(.(((....))).)..)))).)))>>>>>>>>>>>>->>>>>>>>))	-36.8	-46	33.75	26930	26951
		Niben044Scf00019358	TGATTGAGCCGTGCCAATATC	21		ATATTGGTGCAGTTCAATTA(1) AGATATTGGTGCAGTTCAATT(1) ATATTGGTGCAGTTCAATTAA(1) GAGATATTGGTGCAGTTCAATT(1) TATTGGTGCAGTTCAATTAAA(1)	ATACGAGATATTGGTGCAGTTCAATTAAAAAGCCGAGTTCTTTTTGTGTAGAACTCTGTTATTTGATTGAGCCGTGCCAATATCACGTAT	44144	44164	- [Negative strand]	546	90	44137	44226	(((((.({{{{{{{=={={{{{{{{{{((.(((.(((((((........))))))).))).))>>>>>>>>>->-->>>>>>>>.)))))	-44.8	-49.7778	36.6667	44199	44218
		Niben044Scf00020564	TGATTGAGCCGTGCCAATATC	21		NO	ACATGGGATATTGGTGTGGTTCAATTAAATTACAATGACTCTACAAGATTATAGTGTTTGCAATTTGATTGAGCCGTGCCAATATCACATGT	22490	22510	- [Negative strand]	546	92	22483	22574	(((((.((((((((..(((((((((((((((.((..(((.(((........))).))))).))))>>>>>>>>>>>-->>>>>>>>.)))))	-41.6	-45.2174	34.7826	-1	-1
		Niben044Scf00025292	TGATTGAGCCGTGCCAATATC	21		TATTGGCCAGGTTCACTCAGA(118) TATTGGCCAGGTTCACTCAGAC(1)	AACTTTGATATTGGCCAGGTTCACTCAGACAGATACACAACATCATTTTGAATGTTGGAGTTTTGCTTTGATTGAGCCGTGCCAATATCTCAGTT	7901	7921	- [Negative strand]	546	95	7894	7988	((((..(({{{{{{{=={{{{{{={{{{{((((....(((((((.....).))))))....)))).))>>>->>>>>>-->>>>>>>>>..))))	-37.8	-39.7895	38.9474	7959	7979
		Niben044Scf00048840	TGATTGAGCCGTGCCAATATC	21		TGATGTTGGAATGGCTCAATC(3) TGTTGGAATGGCTCAATCAAA(1)	AGAATGATGTTGGAATGGCTCAATCAAATCAAATTCCCCAAATATTTGTGTCATTTAATTTGATTGAGCCGTGCCAATATCATCT	9626	9646	- [Negative strand]	546	85	9621	9705	(((.{{{{{{{{{={{{{{{{{{{{((((.((((..(.(((....))).)..)))).)))>>>>>>>>>>>>->>>>>>>>))))	-37.5	-44.1176	34.1176	9680	9700
		Niben044Scf00059610	TGATTGAGCCGTGCCAATATC	21		ATATTGGTGCAGTTCAATTA(1) AGATATTGGTGCAGTTCAATT(1) ATATTGGTGCAGTTCAATTAA(1) GAGATATTGGTGCAGTTCAATT(1) TATTGGTGCAGTTCAATTAAA(1)	ATACGAGATATTGGTGCAGTTCAATTAAAAAGCCGAGTTCTTTTTGTGTAGAACTCTGTTATTTGATTGAGCCGTGCCAATATCACGTAT	1245	1265	- [Negative strand]	546	90	1238	1327	(((((.({{{{{{{=={={{{{{{{{{((.(((.(((((((........))))))).))).))>>>>>>>>>->-->>>>>>>>.)))))	-44.8	-49.7778	36.6667	1300	1319
miR172	miR172.1				2
		Niben044Scf00005672	GGAGCATCATCAAGATTCACA	21		TGGGAATCTTGATGATGCTGC(1) GGAATCTTGATGATGCTGCAG(2)	AGTCAGTTTTTGCGGGTGGAGCATCATCAAGATTCACATAGCATTTTTAGGGCTTTTTAGCACTATGGCTTATTGATATGGGAATCTTGATGATGCTGCAGCGGCGAAAAATGGCT	61345	61365	- [Negative strand]	5	116	61266	61381	(((((.(((((((.(.(<-<<<<<<<<<<<<<<<<-<<((.((....(((.(((....))).)))........)).))))=}}}}}}}}}}}}}}}}=}}=).))))))).)))))	-53	-45.6897	42.2414	61280	61300
		Niben044Scf00022485	GGAGCATCATCAAGATTCACA	21		TGGGAATCTTGATGATGCTGC(1) GGAATCTTGATGATGCTGCAG(2)	TTGCTGGTGGAGCATCATCAAGATTCACATAGCATATTTAGGGCTTTTTAGCCCTATGGCTTATTGATATGGGAATCTTGATGATGCTGCAGCGGCGA	37553	37573	- [Negative strand]	5	98	37483	37580	((((((.(<-<<<<<<<<<<<<<<<<-<<((.((....(((((((....)))))))........)).))))=}}}}}}}}}}}}}}}}=}}=))))))	-52.9	-53.9796	43.8776	37488	37508
miR172	miR172.2				2
		Niben044Scf00051915	TGAGAATCTTGATGATGCTGC	21		NO	CAGCATCTTCAAGATTCACATATAGTTTATATATTATGGAGTTCTATGGGGGGTGAAAAAAAATATTATTTTTTGCTCCCTATGGATCCTTAATTTGATATGAGAATCTTGATGATGCTG	11571	11591	- [Negative strand]	68	120	11571	11690	(((((((.(((((((((.(((((.........((((.(((..(((((((((((..(((((........)))))..)))))))))))))).))))...)))>>->>>>>>>>>->>>>>>>	-52.5	-43.75	31.6667	-1	-1
		Niben044Scf00053941	TGAGAATCTTGATGATGCTGC	21		GCAGCATCTTCAAGATTCACA(2) TGCAGCATCTTCAAGATTCACA(1) GCAGCATCTTCAAGATTCAC(1) TGCAGCATCTTCAAGATTCAC(13)	AGTCAGTTTTTGCAGATGCAGCATCTTCAAGATTCACATAGTAGTATATTTTATGGTGTTCCATTGTGGGTGAAAAAATTATAGTAATTGTTTTGATCCCTATGGATCCTTATTTTGACATGAGAATCTTGATGATGCTGCAGCAGCAATGAATGGCT	2037	2057	+ [Positive strand]	68	158	1916	2073	(((((....((((...{{{{{{{{{={{{{{{{{{={((..(((.(((......((...(((((.(.((((.(((((((((...))))).)))).))))).))))).)).))).)))..)>>->>>>>>>>>->>>>>>>>)...))))....)))))	-55.1	-34.8734	35.443	1932	1953
miR172	miR172.3				1
		Niben044Scf00051630	GCAGCATCATCAAGATTCAC	20		NO	AGTCGTTTATTGCTAATGCAGCATCATCAAGATTCACATTGGATCTTAATGACAAATATATGTGAATCTTGAAGGTGTTGCATTTGCAAACAACGACT	4619	4638	+ [Positive strand]	2	98	4601	4698	(((((((..((((.(((<<<<<<<<-<<<<<<<<<<<((..(.((.....)))......))))))))))))).))))))))))).))))..)))))))	-46	-46.9388	34.6939	-1	-1
miR172	miR172.4				6
		Niben044Scf00006764	AGAATCTTGATGATGCTGCAT	21		NO	GCAGCATTATCAAGATTCACATAGAAATAATGTGGAGCAGAAAATTAAATATTTTTCTAAAAATCTGGCACCCAAGTATTTTAAAGATGAGAATCTTGATGATGCTGC	71447	71467	- [Negative strand]	232	108	71448	71555	((((((((((((((((((.(((.((((((...(((.((((((((........)))))).........))..)))..))))))....)))->>>>>>>>>>>>>>>>>>	-39.1	-36.2037	31.4815	-1	-1
		Niben044Scf00006773	AGAATCTTGATGATGCTGCAT	21		TGCAGCATCTTCAAGATTCAC(13) GCAGCATCTTCAAGATTCAC(1) TGCAGCATCTTCAAGATTCACA(1) GCAGCATCTTCAAGATTCACA(2)	TGCAGCATCTTCAAGATTCACATAGAAATCATGTGGAGCAGAAAATATATTTCTAAAATTCTGCTCCCTTTAGTTTTTTGAACATGAGAATCTTGATGATGCTGCA	66791	66811	+ [Positive strand]	232	106	66704	66809	{{{{{{{{{={{{{{{{{{={((((((((...(.(((((((((...............))))))))))....)))))).....)))->>>>>>>>>->>>>>>>>>	-43.26	-40.8113	33.9623	66704	66725
		Niben044Scf00006764	AGAATCTTGATGATGCTGCAT	21		NO	TTGCAGCTGCAGCATTATCAAGATTCACATAGAAATCATGTGGAGCAGAAAATGTTTTTCTTAAAAATTTGTCCCCCTAAGTTTTTTTAATATGAGAATCTTGATGATGCTGCATCGGCAA	161510	161530	- [Negative strand]	232	121	161503	161623	((((.(.(((((((((((((((((((.((((........(..(((((.....)))))..)..(((((((((......)))))))))....))))->>>>>>>>>>>>>>>>>>>-).))))	-43.9	-36.281	34.7107	-1	-1
		Niben044Scf00014884	AGAATCTTGATGATGCTGCAT	21		TGCAGCATCTTCAAGATTCAC(13) GCAGCATCTTCAAGATTCAC(1) TGCAGCATCTTCAAGATTCACA(1) GCAGCATCTTCAAGATTCACA(2)	GTTGTTACTTGCAGCTGCAGCATCTTCAAGATTCACATAGAAATCATGTGGAGCAGAAAGTATTTTTCTAAAATTCTGCTACCCTAAGTTTTTTGAACATGAGAATCTTGATGATGCTGCATCGGCAAATGATGAC	16844	16864	+ [Positive strand]	232	136	16742	16877	((..(((.((((.(.{{{{{{{{{={{{{{{{{{={((((((((...(.(((((((((..((......))...))))))).)))...)))))).....)))->>>>>>>>>->>>>>>>>>-).)))).)))..))	-51	-37.5	37.5	16757	16778
		Niben044Scf00018715	AGAATCTTGATGATGCTGCAT	21		NO	TGCAGCTGCAGCATTATCAAGATTCACATAGAAATCATGTGGAGCAGAAAATATTTTTCTAAAAATCTGCCCCCAAGTATTTTGAAGATGAGAATCTTGATGATGCTGCATCAGCA	113349	113369	- [Negative strand]	232	116	113343	113458	(((.(.(((((((((((((((((((.(((.((((((.((.((.(((((.................))))).)))).).)))))....)))->>>>>>>>>>>>>>>>>>>-).)))	-70.2	-60.5172	37.069	-1	-1
		Niben044Scf00032888	AGAATCTTGATGATGCTGCAT	21		GCAGCACCATCAAGATTCACG(1)	TTGCTGGTGCAGCACCATCAAGATTCACGTAGAAATATGGAGCAGAAATTGAAATGAAATCTGCCCTAGTAATTTGACATGAGAATCTTGATGATGCTGCATTAGCAA	46771	46791	- [Negative strand]	232	108	46764	46871	(((((((({{{{{{={{{{{{{{{{{={{(.(((.(((((.(((((..((.....))..)))))))..))).)))...)))->>>>>>>>>>>->>>>>>>>))))))	-48.3	-44.7222	38.8889	46842	46862
miR1919	miR1919.1				1
		Niben044Scf00002080	AAGTGCGAGTCATCTGTGACA	21		NO	AGATCTTCCGGTGCTCCTGTCGCAGATGACTTTCGCCCTTCTCTACAACTACCATTCCAATCAAATATTTTGGAGGGTTTTTAGTGTGATAAGTGCGAGTCATCTGTGACAGGATAATGGAAGATCT	27037	27057	- [Negative strand]	29	127	27020	27146	((((((((((....((((((((((((((((..((((.(((.(((((((..(((.((((((.........)))))))))..)).))).)).>>>->>>>>>>>>>>>>>>>>)))...))))))))))	-62.4	-49.1339	43.3071	-1	-1
miR2111	miR2111				1
		Niben044Scf00036745	TAATCTACATCCTGAGGTTT	20		NO	AGGTAATCTACATCCTGAGGTTTAGATCACTTTTTAAACTGCTTCTAGCCCTTGGCATGTAGATTACCT	1663	1682	+ [Positive strand]	4	69	1659	1727	(((<<<<<<<<<<-<--<<<-<<(((.................))))).)))..).)))))))))))))	-28.73	-41.6377	39.1304	-1	-1
miR319	miR319.1				2
		Niben044Scf00009615	TTGGACTGAAGGGAGCTCCTT	21		NO	AAGGAATGGCCTAAGAGAGCTTCCTTCAGCCCACTCATGGAGGAGAACTGGGGTTGAATTAGCTGCCGACTCATTCATCCAACCACTCAGTAGAAAGGGATAGATTTTGTGCTACTGTGCTTGAGTGAATGATGCGGGAGATAGTTTTCTATTCCTCTCTTTCCTTGCTTGGACTGAAGGGAGCTCCTTTTTTCCATTTTCTT	24984	25004	+ [Positive strand]	1023	203	24815	25017	(((((((((...(((.(((((((((((((.(((..((.((((((((...(((((.((((((.((.(((..(((((((..(((.(((..((((.((((.......)))).))))...))).)))..)))))))..))).)).))))))...))))))))).)))).)).->>>->>>>>>>>>>>>>>>>....))).))))))	-81.5	-40.1478	45.3202	-1	-1
		Niben044Scf00037340	TTGGACTGAAGGGAGCTCCTT	21		NO	AAGGAATGGCCTAAGAGAGCTTCCTTCAGCCCACTCATGGAGGAGAACTGGGGTTGAATTAGCTGCCGACTCATTCATCCAACCACTCAGTAGAAAGGGATAGATTTTGTGCTACTGTGCTTGAGTGAATGATGCGGGAGATAGTTTTCTATTCCTCTCTTTCCTTGCTTGGACTGAAGGGAGCTCCTTTTTTCCATTTCTT	204817	204837	+ [Positive strand]	1023	202	204648	204849	(((((((((...(((.(((((((((((((.(((..((.((((((((...(((((.((((((.((.(((..(((((((..(((.(((..((((.((((.......)))).))))...))).)))..)))))))..))).)).))))))...))))))))).)))).)).->>>->>>>>>>>>>>>>>>>....)))))))))	-85.1	-42.1287	45.5446	-1	-1
miR319	miR319.2				9
		Niben044Scf00000964	TTGGACTGAAGGGAGCTCCC	20		NO	AGGGCAGTGGAGAAATTAAGGAGCTCTCTCCAGTCCAGTCCGAGGCAGATAGAAGGCTATAAACACAGCTGATGACTCGTTGATTCTTAAGCATGTCAACTAGCGCTGGGAAATTGACGTGTTTTGGGATTCAATGATGCATGAGCTATGTTTAGCTATCGCTGTCACGTCTTGGACTGAAGGGAGCTCCCTATTATGCCACTGCCCT	1372	1391	- [Negative strand]	603	208	1354	1561	((((((((((......((.((((((((((.((((((((..((.(((((...((.(((((..((((.((((.(((..(((((((.((((((((((((((((((....)))....)))))))).))))))).)))))))..))).)))).))))))))).)).))))).))..>>>>>>>>->>>>>>>>>>-)).....))))))))))	-107.6	-51.7308	47.5962	-1	-1
		Niben044Scf00003609	TTGGACTGAAGGGAGCTCCC	20		AGAGCTTCCTTCAGTCCACT(1) GAGCTTCCTTCAGTCCACTC(1)	GGTATTGAATGGTTTAAGAGAGCTTCCTTCAGTCCACTCATGGGTGGATGAAGGGATTTGGATTAGCTGCCGACTCATTCATTCAAACACAGTAGAAATCATATATGTATTTCTATACGCTACTGTGAATGTGTGAATGATGCGGGAGGTAAATTCATCCCTTTTTATCTGTGCTTGGACTGAAGGGAGCTCCCTTTTGCCTTTTTCTTTACT	49351	49370	- [Negative strand]	603	213	49331	49543	((((..(((.(((..(((={{{{{{{{{{{{{{{{{==((((((((((..((((((..(((((((.((.(((..((((((((.((..((((((((..........(((((....)))))))))))))..)).))))))))..))).)).).)))))))))))))))))))))).->>>>>>>>>>>>>>>>>->))..)))...)))..))))	-97.2	-45.6338	40.8451	49505	49524
		Niben044Scf00005129	TTGGACTGAAGGGAGCTCCC	20		AGAGCTTTCTTCAGTCCACA(1)	GTAGTGATGGCATGAGTTACGAAGAGAGCTTTCTTCAGTCCACACATTGGGAGGTGATAAGGTTTAATTTGCTGCCGACTCATTCATCCAAATGCTGAGGTTAGATAGTCAAAAGCACCTCAGTAGCTGACTGAATGAAGCGGGAGTACAAGTTGAATCTTAAGTTTTCTGTGCTTGGACTGAAGGGAGCTCCCTCTTATCTGTTTTCAACTAC	127673	127692	+ [Positive strand]	603	214	127498	127711	(((((((..(((.((......((({{{{{{=={{{{{{{{{{==(((.(..((.(..((((((((((((((((.(((..(((((((..((..(((((((((...............)))))))))..))..)))))))..))).))..))))))))))))))).))..).))).->>>>>>>>>>-->>>>>--)))).)))))..)).)))))	-88.66	-41.4299	43.4579	127522	127542
		Niben044Scf00008513	TTGGACTGAAGGGAGCTCCC	20		AGAGCTTCCTTCAGTCCACT(1) GAGCTTCCTTCAGTCCACTC(1)	GGTATTGAATGGTTTAAGAGAGCTTCCTTCAGTCCACTCATGGGTGGATGAAGGGATTTGGATTAGCTGCCGACTCATTCATTCAAACACAGTAGAAATCATATATGTATTTCTATACGCTACTGTGAATGTGTGAATGATGCGGGAGGTAAATTCATCCCTTTTTATCTGTGCTTGGACTGAAGGGAGCTCCCTTTTGCCTTTTTCTTTACT	82351	82370	- [Negative strand]	603	213	82331	82543	((((..(((.(((..(((={{{{{{{{{{{{{{{{{==((((((((((..((((((..(((((((.((.(((..((((((((.((..((((((((..........(((((....)))))))))))))..)).))))))))..))).)).).)))))))))))))))))))))).->>>>>>>>>>>>>>>>>->))..)))...)))..))))	-97.2	-45.6338	40.8451	82505	82524
		Niben044Scf00011298	TTGGACTGAAGGGAGCTCCC	20		NO	GGAAGATGGTATAAGAGAGCTTCCTTTAGTCCACTCATAGGTAGACGAAGGATTTTGAATTATCTGCCGACTCATTCATTCAAACGCAGTAGCAAATCTGTGTTAATACTACTGTGAATGTGTGAATGATGCGGGAGATAAATTCATCCTTCTTTATCTTTGCTTGGACTGAAGGGAGCTCCCTTTTACCTTTATATTTC	48067	48086	- [Negative strand]	603	200	48049	48248	((((...((((.(((.(((((((((((((((((..((.(((((((.((((((...((((((((((.(((..((((((((.((..((((((((................))))))))..)).))))))))..))).)))).))))))))))))))))))).)).->>>>>>>>>>>>>>>>>->)).))))......))))	-89.99	-44.995	39	-1	-1
		Niben044Scf00030974	TTGGACTGAAGGGAGCTCCC	20		NO	GTGTAATTAACGTAGAGAGCTTTCTTTAGTCCACATATAGTGGGCAATATGATTCAAGTAGTCGCCGACTCATTCACACAAATGCTAAGGTTTGTGTTGACAAAACCCTTAGTAGCTGAGTGAATGAAGCGGGAGACAAGTTGAATCTTAAGCTTCCTGTGCTTGGACTGAAGGGAGCTCCCTCTTAATTTAC	34559	34578	+ [Positive strand]	603	193	34396	34588	(((.((((((.(.((.(((((..((((((((((..(((((..(((.....(((((((.(.(((.(((..((((((((.((..(((((((((((((....)))))..))))))))..)).))))))))..)))..))).).)))))))....)))..))))).->>>>>>>>>>-->>>>>->)))))))))))	-85.5	-44.3005	41.9689	-1	-1
		Niben044Scf00032962	TTGGACTGAAGGGAGCTCCC	20		NO	GGGCAATGAAGAAATTAAGGAGCTCTCTCCTGTCCAGTCCGAGGCAGATCGAAGGCTATAAACACAGCTGATGACTCGTTGATTCTTAAGCACGTCAACTAGAATTGGGAAATTGACGTGTTTTGGGATTCAACGATGCATGAGCTATGTTTAGCTGTCCCTGTCACGTCTTGGACTGAAGGGAGCTCCCTATTATGCCACTGCCC	10395	10414	- [Negative strand]	603	206	10378	10583	(((((.((..(.(((...((((((((((.(.((((((..((.(((((...((.(((((..((((.((((.(((..(((((((.(((((((((((((((..............)))))))).))))))).)))))))..))).)))).))))))))).)).))))).))..>>>>>>->->>>>>>>>>>-.))).)..)).)))))	-91.14	-44.2427	47.5728	-1	-1
		Niben044Scf00035859	TTGGACTGAAGGGAGCTCCC	20		AGAGCTTTCTTCAGTCCACA(1)	GTGATAGTATAAGTTATGAAGAGAGCTTTCTTCAGTCCACACATGGGAGGTAATAAGGTTTAATTTGCTGCCGACTCATTCATCCAAATGCTGAGGTTAGATAGTCAAACGCACCTCCGTAGCTGATTGAATGAAGCAGGAGTACAAGTTGAGTCTTAAGCTTCCTGTGCTTGGACTGAAGGGAGCTCCCTCTTACCTGTTTTCAT	69662	69681	- [Negative strand]	603	206	69645	69850	((((....(((.((...((.(={{{{{=={{{{{{{{{{==((((((((((..((((..((((((((...((..((((((((..((..(((.(((((...............))))).)))..))..)))))).))..))....))))))))..)))).)))))))))).->>>>>>>>>>-->>>>>>-))..)).)))..))))	-81.16	-39.3981	43.2039	69809	69828
		Niben044Scf00032962	TTGGACTGAAGGGAGCTCCC	20		NO	GGGCAATGAAGAAATTAAGGAGCTCTCTCCTGTCCAGTCCGAGGCAGATCGAAGGCTATAAACACAGCTGATGACTCGTTGATTCTTAAGCACGTCAACTAGAATTGGGAAATTGACGTGTTTTGGGATTCAACGATGCATGAGCTATGTTTAGCTGTCGCTGTCACGTCTTGGACTGAAGGGAGCTCCCTATTAAGCCACTGCCC	2822	2841	- [Negative strand]	603	206	2805	3010	(((((.((.......((.((((((((((.(.((((((..((.(((((..(((.(((((..((((.((((.(((..(((((((.(((((((((((((((..............)))))))).))))))).)))))))..))).)))).))))))))).)))))))).))..>>>>>>->->>>>>>>>>>-))......)).)))))	-93.16	-45.2233	47.5728	-1	-1
miR319	miR319.3				1
		Niben044Scf00030506	TTGGACTGAAGGGAGCTCCT	20		NO	GAGAGTTTCTAAATGTAGCTGAGGAGCTCCTTTCAGGCCAAGACCGAGGGTCGAGTAGCGGCAAGAGCTGTCATGTCATGCATATTGGTTAAGCTTAAATTACTAGCAAAAACGTTTAAGAATAACCATTTGCATGACGGGGGAGCAACTACTTTCGCTAACTTGATCCACTTATTGGACTGAAGGGAGCTCCTGTTTATTATTATACTCC	63635	63654	- [Negative strand]	58	211	63617	63827	(.((((.....((((.(((..(((((((((((((((.((((....(.((((((((((((((.(((.(((.((.(((((((((...((((((..(((((((.............)))))))..))))))..))))))))).)).))).....)))))))).))))))))).)...>>>>->>>>>>>>>>>>>>>))))))).....)))))	-89.02	-42.1896	43.128	-1	-1
miR3627	miR3627.1				1
		Niben044Scf00034940	TGTCGCTGGAGAGATGGCACTT	22		NO	GGGGATTGAGGGGATCTTGTCGCTGGAGAGATGGCACTTAGCATTCAATTGGTAAAATGCCAAAAATGGAACCTAAGTGCCTCTGTCTTTCGACACGATGCCCACAATTTCT	71594	71615	- [Negative strand]	2	112	71520	71631	((..((((.(((.(((.<<<<<--<<<-<<<-<<<<<<<((..((((.(((((.....)))))...))))..)))))))))))).)))..))))).))).))).))))..))	-53.9	-48.125	46.4286	-1	-1
miR390	miR390.1				1
		Niben044Scf00023305	AAGCTCAGGAGGGATAGCACC	21		CGCTATCCATCCTGAGTTTC(2) CGCTATCCATCCTGAGTTTCA(2)	CCATAAAGCTCAGGAGGGATAGCACCATGGAGAGATTATCTTAATGAGCTTAACTAACACTATTTTTGGGCTTTCTTTTTTGACTATATCGATCTGTAGCGCTATCCATCCTGAGTTTCATGG	3368	3388	+ [Positive strand]	46	123	3362	3484	((((.<<<<<<<<<<-<<<<<<<-<-(((((..(((..((..((.((((((((............))))))))....))..))....)))..))))).)=}}}}}}}=}}}}}}}}}}=))))	-45.1	-36.6667	39.8374	3461	3481
miR390	miR390.2				2
		Niben044Scf00024630	AAGCTCAGGAGGGATAGCGCC	21		CGCTATCCATCCTGAGTTTC(2) CGCTATCCATCCTGAGTTTCA(2)	GGAGAATCTGTAAAGCTCAGGAGGGATAGCGCCATGGATGAATATTATAACACTATTGCTTCGTTTAGTCATCTCTAGCGCTATCCATCCTGAGTTTCATAGCTTCTTC	11606	11626	- [Negative strand]	6	109	11529	11637	((((((.((((.<<<<<<<<<<-<<<<<<<<<-..((((((.......(((...........)))...))))))...)}}}}}}}}=}}}}}}}}}}=)))).))))))	-47.9	-43.945	42.2018	11539	11558
		Niben044Scf00056839	AAGCTCAGGAGGGATAGCGCC	21		NO	AAGCTCAGGAGGGATAGCGCCATGGATAAACATGAGCTTAATAACACTGCTGATTCTGTAGCGCTATCCATCCTGAGTTT	4730	4750	+ [Positive strand]	6	80	4729	4808	<<<<<<<<<<-<<<<<<<<<-(((((.....((.(((...........))).))))))).))))))))).))))))))))	-38.1	-47.625	45	-1	-1
miR391	miR391.1				1
		Niben044Scf00027404	TACGCAGGAGAGATGATACTG	21		NO	AGGTTTGCTACGCAGGAGAGATGATACTGGACAAAGAGCATAGACTATTTGGCCAGTATCATTCTCCTACGAAATAAATCT	96476	96496	+ [Positive strand]	2	81	96467	96547	(((((((.--<<-<<<<<<<-<<<<<<<<(.((((.((......)).)))).)))))))))))))))).))...)))))))	-32.6	-40.2469	40.7407	-1	-1
miR391	miR391.2				1
		Niben044Scf00022643	TACGTAGGAGAGATGATGCTG	21		NO	AGGCTTGCTACGTAGGAGAGATGATGCTGGATAATGGACCATCCCTACTTAGCTATCTCAAGAGATTGGAGGGAGCTTTGATTATTTAGCCAGCATCATACTCCTGCATATTAAGCCT	49132	49152	+ [Positive strand]	2554	118	49123	49240	(((((((.<<-<<<<<<<--<<<<<<<<<((((((.((...(((((.((.....((((....)))).)))))))...)).)))))....)))))))))).))))))).)).)))))))	-50.2	-42.5424	44.0678	-1	-1
miR393	miR393.1				1
		Niben044Scf00038270	TCCAAACGGATCGCATTGATCC	22		NO	AAGGAGGAGTCCAAACGGATCGCATTGATCCCATTTCACTTTCTGTTTCTATTAATTCATGAAACTGAACTTGGATCATGCTATCCCTTCGGACTCCACCTT	15908	15929	+ [Positive strand]	4	102	15898	15999	((((.((((<<<-<<-<<<<-<<<<-<<<<<...((((.((((((............)).)))).))))...))))))))).)))).)).))))))).))))	-40	-39.2157	42.1569	-1	-1
miR393	miR393.2				3
		Niben044Scf00002137	TCCAAAGGGATCGCATTGATCC	22		ATCATGCTATCCCTTTGGACT(16)	CTAAAGGAGGCGTCCAAAGGGATCGCATTGATCCCATTTCATTTGTGTTGCTATATTTCTTTCCAGAAATTAAATACTGAGTTTGGATCATGCTATCCCTTTGGACTCATCCTTTGG	32634	32655	+ [Positive strand]	1095	117	32621	32737	((((((((.(.(<<<<<<<<<<<-<<<<-<<<<<...((((...(((((.....((((((....))))))..)))))))))...))}}}}}}}=}}}}}}}}}}}}=).))))))))	-52.1	-44.5299	40.1709	32707	32728
		Niben044Scf00023419	TCCAAAGGGATCGCATTGATCC	22		ATCATGCTATCCCTTTGGACT(16)	AGGAGGCGTCCAAAGGGATCGCATTGATCCCATTTCAGTGTCTATTTCTATTATTTTAAGAAAATTATAGTACTGAATTTGGATCATGCTATCCCTTTGGACTCCTCCT	36402	36423	- [Negative strand]	1095	109	36322	36430	((((((.(<<<<<<<<<<<-<<<<-<<<<<...(((((((.((((((((.........))))....)))))))))))...))}}}}}}}=}}}}}}}}}}}}=))))))	-56.5	-51.8349	38.5321	36327	36347
		Niben044Scf00041290	TCCAAAGGGATCGCATTGATCC	22		ATCATGCTATCCCTTTGGACT(16)	GAAGGAGGCGTCCAAAGGGATCGCATTGATCCCATTTCATTTGTGTTTCTATTTCTTTTATGAAATCAAAATACTGAGTTTGGATCATGCTATCCCTTTGGACTCATCCTTT	38515	38536	+ [Positive strand]	1095	112	38504	38615	((((((.(.(<<<<<<<<<<<-<<<<-<<<<<...((((...((((((..(((((......)))))..))))))))))...))}}}}}}}=}}}}}}}}}}}}=).))))))	-51.1	-45.625	38.3929	38587	38608
miR393	miR393.3				1
		Niben044Scf00042659	TCCAGAGGGATCGCATTGATCC	22		NO	GTGGAGTATTCCAGAGGGATCGCATTGATCCTGTGTCTCAATAACAGTCTAATGGGATCATGCGATCTCTTCGGATTTCTCCAT	14409	14430	+ [Positive strand]	27	84	14399	14482	((((((...<<<--<<<<<<<<<<<-<<<<<(((..((.......))....)))))))))))))))))))..)))...))))))	-41.3	-49.1667	45.2381	-1	-1
miR394	miR394.1				4
		Niben044Scf00007928	TTGGCATTCTGTCCACCTCC	20		AGGTGGGCATACTGCCAACAG(1)	AGGGTTTCTTACAGAGTTCTTTGGCATTCTGTCCACCTCCATCTTCGATTCTCACTTTCCTTTAGAAATGAAGATGAACAAGAAAAACAAAAAGGACAAAAAAAAAGAAGGTTTAATTAACGTGGAGGTGGGCATACTGCCAACAGAGCTGTGTTGGTTTCTCT	17346	17365	- [Negative strand]	95	164	17221	17384	((((...((.(((.((((((<<<<<<-<-<<<<<<<<<<<((.((.((((...(((((((((((....)))))..............(.....)............))))))..)))))).))))}}}}}}}}}=}=}}}}}}=}})))).))).))...))))	-53.2	-32.439	39.0244	17238	17258
		Niben044Scf00013174	TTGGCATTCTGTCCACCTCC	20		AGGTGGGCATACTGCCAACAG(1)	AGGGTTCCTTACAGAGTTCTTTGGCATTCTGTCCACCTCCTTTTTAGATAGAAAAAAAAAAGTTAATTAGAGAAAAACAATATTTTTTTCGCTTTAAATTATGTGACGTAGTTTGAAACGATGAGAGTGAAGTGTAAAATTATGGAGGTGGGCATACTGCCAACAGATTTCTGTTGGTTTCTCT	3321	3340	- [Negative strand]	95	184	3176	3359	((((..((..((((((.(((<<<<<<-<-<<<<<<<<<<<.(((((.((............(((...........)))..(((((((.(((.(((((((((((...))))))))))).))).)))))))..)).)))))....))}}}}}}}}}=}=}}}}}}=}}).)))))).))...))))	-60.3	-32.7717	34.2391	3193	3213
		Niben044Scf00042976	TTGGCATTCTGTCCACCTCC	20		NO	GTAGAGCCATTTTGGCATTCTGTCCACCTCCATTGGTAGCTTTCAATGAGGAGGGGGCCAGAGTGCCAAACTAGCTCTAC	27136	27155	- [Negative strand]	95	80	27086	27165	(((((((...(<<<<<<<<<<<<<<-<<<<<(((((......)))))..)))))))).))))))))))))...)))))))	-44.2	-55.25	51.25	-1	-1
		Niben044Scf00053503	TTGGCATTCTGTCCACCTCC	20		NO	GTAGAGCCATTTTGGCATTCTGTCCACCTCCATTGCTATCTTTCAATGAGGAGGGGGCCAGAGTGCGAAACTAGCTCTAC	45238	45257	- [Negative strand]	95	80	45188	45267	(((((((...(<<-<<<<<<<<<<<-<<<<<((((........))))..)))))))).)))))))).)))...)))))))	-37.5	-46.875	50	-1	-1
miR396	miR396.1				1
		Niben044Scf00022471	GTTCAATAAAGCTGTGGGAAG	21		TTTCAACAGCTTTCTTGAACT(1) TTCAACAGCTTTCTTGAACT(4) TTTCAACAGCTTTCTTGAACTG(1) TTCAACAGCTTTCTTGAACTG(704) TCAACAGCTTTCTTGAACTG(3) TTCAACAGCTTTCTTGAACTGC(4)	ATGACTCTTTTTGTACTTTTCAACAGCTTTCTTGAACTGCATCTGTCAAAAAACTCAACTCATCAAACACTATTTTTCTATTTTGGAGATGAAGAGATTGTTTGCAGTTCAATAAAGCTGTGGGAAGATACACATAGGGTCAT	140144	140164	+ [Positive strand]	2250	143	140037	140179	((((((((...(((((((=={{={{{{{{{={{{{{{{{((.....(((....(((...(((((...((..((......))..))..))))).))).)))..))))>>>>>>->>>>>>>>>-->>>.))))...))))))))	-50.2	-35.1049	34.2657	140055	140076
miR396	miR396.2				3
		Niben044Ctg26219424	TTCCACAGCTTTCTTGAACTT	21		AAAGTTCAAGAAAGCTGTGGG(2) AAGTTCAAGAAAGCTGTGGGA(2) AGTTCAAGAAAGCTGTGGGA(1) TGAAAGTTCAAGAAAGCTGTG(2) AGTTCAAGAAAGCTGTGGGAA(6) GTTCAAGAAAGCTGTGGGAA(7) GTTCAAGAAAGCTGTGGGAAA(88) TTCAAGAAAGCTGTGGGAAA(56)	TATCATGCTTTTCCACAGCTTTCTTGAACTTCTTCCCCACTGAATTTTCATCTCTAGCAATTGAGTTATTGATATGAGATGAGATTAAGCTCTGAAAGTTCAAGAAAGCTGTGGGAAAACATGGTA	1756	1776	- [Negative strand]	4191	126	1660	1785	(((((((.((<<<<<<<<<<<<<<<<<<<<<..((....((....(((((((((...((((......))))....)))))))))...))....))))}}}}}}}}}}}}}}}}}}}}}.)))))))	-56.7	-45	36.5079	1667	1687
		Niben044Scf00022471	TTCCACAGCTTTCTTGAACTT	21		AAAGTTCAAGAAAGTTGTGGG(1) TAAAAGTTCAAGAAAGTTGTG(2) GTTCAAGAAAGTTGTGGGAA(1) GTTCAAGAAAGTTGTGGGAAA(9) TTCAAGAAAGTTGTGGGAAA(35)	GAAGTCCTATCATGCTTTTCCACAGCTTTCTTGAACTTCTTTTCTGAATTTTCATCTCTAGCAATTGAGTTATTGATATGAGATGAGATTAAGCTCTAAAAGTTCAAGAAAGTTGTGGGAAAACATGGTGAATTTAGGACTTC	152165	152185	- [Negative strand]	4191	143	152059	152201	((((((((((((((.((<<<<<<<<<<<<<<<<<<<<<.....((....(((((((((...((((......))))....)))))))))...))......)))}}}}}}}}}}}}}}}}}}}}.))))))......))))))))	-63.4	-44.3357	34.2657	152079	152098
		Niben044Scf00055084	TTCCACAGCTTTCTTGAACTT	21		AAAGTCCAAGAAAGCTGTGGG(2) AAGTCCAAGAAAGCTGTGGG(5) AAGTCCAAGAAAGCTGTGGGA(9) AGTCCAAGAAAGCTGTGGGA(3) TGAAAGTCCAAGAAAGCTGTG(70) CTGAAAGTCCAAGAAAGCTGTG(1) GTCCAAGAAAGCTGTGGGAA(8) TGAAAGTCCAAGAAAGCTGT(1) AGTCCAAGAAAGCTGTGGGAAA(1)	TTTTCCACAGCTTTCTTGAACTTCTTCTAGCTGAATTTTGATCTCTCACTTGGCAATTGAGGTAGTTTTAATTTGAGAGATGAGATTTAAAGCTCTGAAAGTCCAAGAAAGCTGTGGGAAA	5823	5843	- [Negative strand]	4191	121	5724	5844	((<<<<<<<<<<<<<<<<-<<<<..((.(((((((((((.((((((((......(((((((.....))))))))))))))))))))))..)))).=}}}}}}=}}}}}}}}}}}}})))))	-36	-29.7521	36.3636	5728	5748
miR396	miR396.3				2
		Niben044Scf00010188	TTCCACAGCTTTCTTGAACTG	21		CGGTTCAATAAAGCTGTGGG(9) CGGTTCAATAAAGCTGTGGGA(66) GGTTCAATAAAGCTGTGGGA(2) CGGTTCAATAAAGCTGTGGGAA(3) GGTTCAATAAAGCTGTGGGAA(1) GTTCAATAAAGCTGTGGGAA(9) GGTTCAATAAAGCTGTGGGAAG(6) GTTCAATAAAGCTGTGGGAAG(2250) TTCAATAAAGCTGTGGGAAG(1002) GTTCAATAAAGCTGTGGGAAGA(1)	TGGCTCTCTTTGTATTTTTCCACAGCTTTCTTGAACTGCATATATTAGAAAATTCACACCATATAAATACCAATTATCATTATTTGGAGGTGAAAATTTTAGAAAAAAATTGTGGCGGTTCAATAAAGCTGTGGGAAGATACAGATAGTGTCA	10081	10101	+ [Positive strand]	14960	153	10063	10215	((((.((.(((((((((<<<<<<<<<<<<-<<<<<<<<(.((((((((((..(((((.(((.((((.............)))).)))..)))))..))))))........)))))))}}}}}}=}}}}}}}}}}}}}}))))))).)).))))	-58.52	-38.2484	32.0261	10180	10201
		Niben044Scf00025862	TTCCACAGCTTTCTTGAACTG	21		CGGTTCAATAAAGCTGTGGG(9) CGGTTCAATAAAGCTGTGGGA(66) GGTTCAATAAAGCTGTGGGA(2) CGGTTCAATAAAGCTGTGGGAA(3) GGTTCAATAAAGCTGTGGGAA(1) GTTCAATAAAGCTGTGGGAA(9) GGTTCAATAAAGCTGTGGGAAG(6) GTTCAATAAAGCTGTGGGAAG(2250) TTCAATAAAGCTGTGGGAAG(1002) GTTCAATAAAGCTGTGGGAAGA(1)	ATGACTCTTTTTGTACTTTTCCACAGCTTTCTTGAACTGCATCTGTTAAAAAACTCAACTCGTCAACACTATTTCTCTTTTTTGGAGATGAAGAGAAATTGTTGCGGTTCAATAAAGCTGTGGGAAGATACACATAGGGTCAT	11885	11905	+ [Positive strand]	14960	143	11866	12008	((((((((...((((.((<<<<<<<<<<<<-<<<<<<<<((...(((....))).............((.((((((((((.........)))))))))).))))))}}}}}}=}}}}}}}}}}}}}}.))))...))))))))	-57.5	-40.2098	36.3636	11972	11993
miR397	miR397.1				2
		Niben044Scf00000573	ATTGAGTGCAGCGTTGATGAC	21		NO	AAGGCTTATTATATGCAGCATCAGCTCCCACCACAATCAATTTGTGGTTGGCAACTGAGAAAAAGAGTTGTTGATTGAGTGCAGCGTTGATGACCCTT	123888	123908	+ [Positive strand]	44	98	123814	123911	((((.((((((.((((.(((((((.....(((((((.....))))))).(((((((.........))))))).->>>>->>>->>>>>>>>>>-))))	-29.3	-29.898	42.8571	-1	-1
		Niben044Scf00001771	ATTGAGTGCAGCGTTGATGAC	21		NO	CAGAGTGCTTAGAAACATCATTGAGTGCAGCGTTGATGACAATTTATATGAAGTCTTTAATTTGGCATTTGGAGTTTCCCACTTTTTCCAATTCGTTTTCATCTGCGCTGCACTCAATCATGTTTTTAGTTCTCTG	103174	103194	+ [Positive strand]	44	136	103154	103289	(((((.(((.((((((((.<<<<<<<<<<<<<<-<<<<<-(((.........(((........)))..((((((...........))))))...))).))))).)))))))))))))).))))))))))).)))))	-55.1	-40.5147	37.5	-1	-1
miR397	miR397.2				3
		Niben044Scf00021336	ATTGAGTGCAGCGTTGATGAA	21		NO	GAAATATCATTGAGTGCAGCGTTGATGAAAATTTCGAATTTCTGCAGATATATTGATGCTGCAATATTATTCATTTCAGACAGTTTTCATCTATGCTGCACTCGATCATGTTTC	23956	23976	+ [Positive strand]	867	114	23947	24060	(((((((.<<<<<<<<<<<<<<-<<<<<<((((((((((...(((((.(((....)))))))).....))))......)).)))))))))).)))))))))))))).)))))))	-45	-39.4737	34.2105	-1	-1
		Niben044Scf00042377	ATTGAGTGCAGCGTTGATGAA	21		NO	ATTGAGTGCAGCGTTGATGAAAATGTCGAATTTCTGCAGATATAATGATGCTGCAATATTAGTCATTTCACAAATCGTTTTCATCTACGCTGCACTCAAT	18071	18091	+ [Positive strand]	867	100	18070	18169	<<<<<<<<<<<<<<-<<<<<<((((.........(((((.(((....))))))))......((......))....)))))))))).))))))))))))))	-41.2	-41.2	36	-1	-1
		Niben044Scf00048985	ATTGAGTGCAGCGTTGATGAA	21		NO	ATTGAGTGCAGCGTTGATGAAAATTTATGTGAAGTCCTCAATTTGGCATTTGGAGTTTCCCACTTTTTCCAATTCGTTTTCATCTGCGCTGCACTCAAT	19611	19631	+ [Positive strand]	867	99	19610	19708	<<<<<<<<<<<<<<-<<<<<<(((..((((.((((.....)))).))))((((((...........))))))...))))))))).))))))))))))))	-41.8	-42.2222	39.3939	-1	-1
miR398	miR398.1				1
		Niben044Scf00032332	TGTGTTCTCAGGTCGCCCCTG	21		NO	GTTCAATAGGGGTAATCTGAGATCACATGTTGTTACTTCTCTTTTTTTTTTTGCTTTAATTATTTAGTATGATTTCATATTTTAACATGTGTTCTCAGGTCGCCCCTGTCGAAT	11539	11559	+ [Positive strand]	125	114	11451	11564	((((.(((((((..((((((((.(((((((((........................(((....)))(((((....)))))..)))))>>>>->>>>>>>>-->>>>>>).))))	-40.8	-35.7895	32.4561	-1	-1
miR398	miR398.2				1
		Niben044Scf00060627	TATATGTTCTCAGGTCGCCCC	21		NO	GTTTAATAGGGGCAACCTAAGATCATATGTATCATATTTTTTATTTTTGATAATTTTCGTAATTGTGATATATATGTTCTCAGGTCGCCCCTGTAAAAC	1635	1655	- [Negative strand]	91	99	1626	1724	((((.((((((((.((((.(((.(((((((((((((....((((....((......)))))).)))))))>>>>>>->>>->>>>->>>>>))).))))	-40	-40.404	30.303	-1	-1
miR403	miR403.1				2
		Niben044Scf00018439	TTAGATTCACGCACAAACTCG	21		NO	GTTTGTGCGTGATTCTGACAACCATTTTTCATCATTAAATTTATTTTTATCTCATTGGTTGTGTTTGTTAGATTCACGCACAAAC	8369	8389	- [Negative strand]	227	85	8371	8455	((((((((((((.((((((((.(((...(((....((((......))))......)))..))).)))>>>>>->>>>>>>>>>>>	-32.7	-38.4706	31.7647	-1	-1
		Niben044Scf00057138	TTAGATTCACGCACAAACTCG	21		CGTTTGTGCGTGAATCTGAC(1) GTTTGTGCGTGAATCTGACA(1)	AAGAGTCATATTTCACGTTTGTGCGTGAATCTGACAACCCTTTTTATCATTTTTATCTCATGGGTTGTGTTTGTTAGATTCACGCACAAACTCGCAATATGTCTTTT	74092	74112	+ [Positive strand]	227	107	74018	74124	(((((.((((((.(.={{{{{{{{{{{{{{{{{{{(((((.....................))))......))>>>>>>>>>>>>>>>>>>-->.)))))).)))))	-42.9	-40.0935	35.514	74033	74053
miR4376	miR4376.1				1
		Niben044Scf00024768	ACGCAGGAGAGATGATGCTGGA	22		NO	AGGCTTGCTACGCAGGAGAGATGATGCTGGATAATACACCATCCCTACTCAGTTATCTCAGGGAGCTTTGATTATTTAGCCAGCATCATACTCCTGCATATTAAGCCT	62798	62819	+ [Positive strand]	1250	108	62788	62895	(((((((.(<-<<<<<<<--<<<<<<<<<<<((((......(((((.............)))))......)))))....)))))))))).))))))).)).)))))))	-46.52	-43.0741	44.4444	-1	-1
miR482	miR482.1				1
		Niben044Scf00034318	TTTCCAATTCCACCCATTCCTA	22		NO	GGAAAACTATGGGTATTGGTGGGTTGGAAAGCTTTTTCCTTCTGATTAATCGCTTTCCAATTCCACCCATTCCTATGGTTTTTC	28001	28022	+ [Positive strand]	25	84	27947	28030	(((((((((((((.((.(((((((((((((((((..((.....))..))..))>>>>>>>->>>>>>->>->>>>)))))))))	-37.6	-44.7619	40.4762	-1	-1
miR482	miR482.2				1
		Niben044Scf00005572	TTCCCGACTCCCCCCATACCAC	22		NO	GGGAGCTGTTGGGGTGGGGGGCGTGGGAAGATTTCATCTTTACTTTTCCTGCGAAGGAAATATAAGAATTTGGCATCTTCCCGACTCCCCCCATACCACTGGCTTCC	119292	119313	- [Negative strand]	10	107	119283	119389	(((((((..(((..(((((((.((((((((((.(((((((....((((((....))))))...))))...))).)))>>>>>->>->>>>>>>-->>>-.)))))))	-58.1	-54.2991	52.3364	-1	-1
miR5303	miR5303.1				1
		Niben044Scf00006174	AAGATGTTGCCGGATTCGTGT	21		NO	ACTCTCCAAAGATGTTGCCGGATTCGTGTTGGATCCTTCAAAAGTAGTGTATTTTTGGAGGATCCGACACGGGTGCGACAACATTTTTGAGAGT	3512	3532	+ [Positive strand]	8	94	3503	3596	((((((.(<<<<<<<<<-<<-<<<<<<<<(((((((((((((((((...))))))))))))))))))))))))).)).))))))))))))))))	-58.4	-62.1277	44.6808	-1	-1
miR5303	miR5303.2				1
		Niben044Scf00012024	AAAATGTTGCCGCATGCGTGT	21		ACGGGTGCGGCAACATTTTGG(2)	GCTCTCCGAAAATGTTGCCGCATGCGTGTCAGATCCTCCAAAAGTAGTATATTTTTGGAAGATCCAACACGGGTGCGGCAACATTTTGGAGAGT	110921	110941	- [Negative strand]	8	94	110855	110948	(((((((.<<<<<<<<<<<<<<<-<<<<<..((((.((((((((((...)))))))))).))))..))}}}=}}}}}}}}}}}}}}}}})))))	-60.5	-64.3617	46.8085	110859	110879
miR5303	miR5303.3				2
		Niben044Scf00000497	AAAATGTAGCCGGATACGTGT	21		NO	TGCTCGGACTCTCCGAAAATGTAGCCGGATACGTGTTGGATCCTCCAAAAGTAGTGCATTTTTGAAGGATACGACACGGGTGCGGCTACATTTTGTAGAGTCCGCGCA	54176	54196	+ [Positive strand]	6	108	54160	54267	(((.((((((((.(.<<<<<<<<<<<<-<--<<<<<((.(((((.(((((((.....))))))).))))).)))))))..).))))))))))))).)))))))).)))	-61.1	-56.5741	50	-1	-1
		Niben044Scf00008134	AAAATGTAGCCGGATACGTGT	21		NO	ATGTTGCTCGGACTCTCCAAAAATGTAGCCGGATACGTGTCGGATCCTCCAAAAGTAGTGCATTCTTTAAGGATCCGATACGGGTGCGGCTACATTTTGGAGAGTCCGCGCAACAT	127848	127868	- [Negative strand]	6	116	127771	127886	(((((((.(((((((((((<<<-<<<<<<<<-<--<<<<<((((((((...((((.........)))).)))))))))))))..).)))))))))))))))))))))).)))))))	-75.6	-65.1724	49.1379	-1	-1
miR6019	miR6019.1				2
		Niben044Scf00037290	TACAGGTGACTTGTAAATGTTT	22		NO	CTAGTTGTCAAAAGTTCGTACAGGTGACTTGTAAATGTTTTGCGACCTTCTAATATGATAACTGGCTAAACATTTACACTTACCTTGTATGAACTTTTGATTCTAG	4236	4257	- [Negative strand]	11219	106	4169	4274	((((..((((((((((((<<<<<<<<<--<<<<<<<<<<<.((.(...((......))....).)).))))))))))).))))).)))))))))))))))).))))	-44	-41.5094	33.9623	-1	-1
		Niben044Scf00060982	TACAGGTGACTTGTAAATGTTT	22		NO	CTAGTTGTCAAAAGATCATACAGGTGACTTGTAAATGTTTTGCGACCTTCTAATATGATACTGGCTAAACATTTACACGTACCTTGTATGAACTTTTGATTCTAG	12179	12200	- [Negative strand]	11219	105	12113	12217	((((..((((((((.(((<<<<<<--<<-<<<<<<<<<<<.((.(...((......))...).)).))))))))))).))..))))))))).)))))))).))))	-41.4	-39.4286	34.2857	-1	-1
miR6020	miR6020.1				1
		Niben044Scf00060982	AAATGTTCTTCGAGTATCTTC	21		NO	GCAGATGACCCGTAAATGTTCTTCGAGTATCTTCATTCTTCCTTCATCCTACTGAAGTTTTAGACACGAAGATACTCGCAAAGCATTTACTGGTTATTTGT	12419	12439	- [Negative strand]	79	101	12351	12451	((((((((((.((<<<<<<<---<<<<<<<<<<<..(((..(((((......)))))....)))...)))))))))))...))))))))).))))))))))	-43.6	-43.1683	38.6139	-1	-1
miR6024	miR6024.1				1
		Niben044Scf00043819	TTTTAGCCAGAGTTGTTTTCCC	22		NO	GGAAGTGGTCAAACAACACTTGCCAAAAAAAATTCCTTTGACCAACTCAATATTTAGGCTTTGGAGTCTTTTTTAGCCAGAGTTGTTTTCCCTCTTCT	27092	27113	- [Negative strand]	6	98	27085	27182	(((((.((..(((((((.((.((.((((((.(((((...(.((.............)))...))))).))>>>>->>->>->>>>>>>-->>.)))))	-29.32	-29.9184	37.7551	-1	-1
miR6025	miR6025.1				2
		Niben044Scf00015122	TACCAACAATTGAGATAACATC	22		NO	GCATACCAACAATTGAGATAACATCTAGGTTTGAGGATCTTTTATGTAATTATCGTACATCCATTATTGCACAAAAGTATTGTTGTACCTGGATGTTATCTCAGTGTTGGCATGC	21949	21970	+ [Positive strand]	545	115	21945	22059	(((<-<<<<<<-<<<<<<<<<<<<<(((((.(((.((((((((.((((((.((.(.....).)).)))))).))))).))).))).)))))))))))))))))))))))).))))	-50.6	-44	35.6522	-1	-1
		Niben044Scf00039071	TACCAACAATTGAGATAACATC	22		NO	TCTTACCCGATCCTGGCATACCAACAATTGAGATAACATCTAGGTTTGACAATCTTTTAAGTAATTATCCTACATCAATTCTTGCAAAAAAGTATTGTTGTACCTGGATGTTATCTCAGTGTTGGCATGCATAAGTTGGGTAAGA	4219	4240	+ [Positive strand]	545	145	4200	4344	(((((((((((....(((<-<<<<<<-<<<<<<<<<<<<<(((((.((((((((((((..((((..((.........))..))))..))))).))))))).)))))))))))))))))))))))).))))....)))))))))))	-67	-46.2069	35.8621	-1	-1
miR6145	miR6145.1				1
		Niben044Scf00009248	TTGTTGCATGAAGCACTGGCC	21		NO	TGGTGAGGATTGTTGCATGAAGCACTGGCCATGGACGAGAATCCGGCCAGTGTTCATGTTATAATTCTCACCA	152034	152054	+ [Positive strand]	7	73	152024	152096	(((((((((<<<<-<<<<<<<-<<<<<<<<..(((......)))))))))))))))))).)))))))))))))	-44.9	-61.5069	47.9452	-1	-1
miR6147	miR6147.1				2
		Niben044Scf00023473	TGACATCTTCAAAACCCACTA	21		GTGGGTATTGAAGATGTTAT(4)	CATGACATCTTCAAAACCCACTATGTTCTTACACTTCATCACTATAGTGTTCGTGTACAGAGAAATAGTGGGTATTGAAGATGTTATG	32906	32926	- [Negative strand]	43	88	32840	32927	((<<<<<<<<<<<<-<<<<<<<<(.(((((((((.....(((....)))...))))).))))..)))}}}}}}=}}}}}}}}}}}}})	-42.2	-47.9545	36.3636	32840	32859
		Niben044Scf00039071	TGACATCTTCAAAACCCACTA	21		NO	CATGACATCTTCAAAACCCACTATGTTCTCACACTTTATCACTATTAACTAACATTCCAATAGTGTGCATTGAGAAATAGAGGGTATTGAAGATGTTATG	31025	31045	+ [Positive strand]	43	100	31022	31121	((<<<<<<<<<<<<-<<<<-<<<(.((((((........(((((((............))))))).....)))))))))).)))).))))))))))))))	-38.92	-38.92	34	-1	-1
miR6149	miR6149.1				1
		Niben044Scf00026509	TTGATACGCACCTGAATCGGC	21		NO	GTATGTCAAAGCTTGATACGCACCTGAATCGGCAATTACGTACGGACCAATAGTCTTTGTACATATGACGATTTGGGTTTGTATCAAACTATGATATAC	11129	11149	+ [Positive strand]	5398	99	11116	11214	((((((((.((.<<<<<<<<-<<<--<<<<<-<(..((.((((((((.....))))..)))).)))).)))))..))).)))))))).)).))))))))	-38.9	-39.2929	38.3838	-1	-1
miR6151	miR6151.1				1
		Niben044Scf00011333	TGAGTGTGACGCGTTGGATTGA	22		NO	GAAGACGAATGCTAGATGAGTGTGACGCGTTGGATTGATTTCACTCAATCTGAGCCTCACATTCATCAAGGATTGGTCTTC	12243	12264	- [Negative strand]	5	81	12199	12279	((((((.(((.((.((<<<<<<<<<-<<-<--<<<<<<......))))))..))).))))))))))).)).))).))))))	-41.7	-51.4815	44.4444	-1	-1
miR6151	miR6151.2
		Niben044Scf00011481	TGAGTGTGAGGAGTTGGATTGA	22	3	NO	TGGGAACGATTTTCTGGATGAGTGTGAGGAGTTGGATTGATTTCACTCAATCCAAGCCCTACATTCATCGGGAATTCGTTCTCA	41007	41028	- [Negative strand]	8	84	40962	41045	(((((((((..((((.((<<<<<<<-<<<--<<<<<<<<<......)))))))))..)))))))))))).)))).)))))))))	-45.5	-54.1667	44.0476	-1	-1
		Niben044Scf00034017	TGAGTGTGAGGAGTTGGATTGA	22		NO	GATTCGTTGAATGAGTGTGAGGAGTTGGATTGATTTCGCTCAATCCGAGCCCTACATTCATCAGGGGTTC	162152	162173	+ [Positive strand]	8	70	162140	162209	((..(.((((.<<<<<<<-<<<--<<<<<<<<<......)))))))))..)))))))))))))).)..))	-41.9	-59.8571	47.1429	-1	-1
		Niben044Scf00050990	TGAGTGTGAGGAGTTGGATTGA	22		NO	TGGGAATGATTTGCTGGATGAGTGTGAGGAGTTGGATTGATTTCACTCAATCCAAGCCCCACATTCATCAGGAATTTATTTTCA	13711	13732	+ [Positive strand]	8	84	13692	13775	((..(((((.((.(((.(<<<<<<<<-<<--<<<<<<<<<......)))))))))..)))))))))))))).)).)))))..))	-38.8	-46.1905	40.4762	-1	-1
miR6151	miR6151.3				7
		Niben044Scf00002072	TGAGTGTGAGGCGTTGGATCG	21		NO	GAGAATGTTCGTTGGATGAGTGTGAGGCGTTGGATCGATTTCACTCAATCCAAGCCCCACATTCATCAGAGGTTCGTTCTC	31560	31580	- [Negative strand]	24	81	31515	31595	(((((((..(.((.((<<<<<<<<-<<<-<<<<<<-<(......)).))))))))).)))))))))).)).)..)))))))	-39.4	-48.642	48.1481	-1	-1
		Niben044Scf00002677	TGAGTGTGAGGCGTTGGATCG	21		NO	GAGAATGTTCGTTGGATGAGTGTGAGGCGTTGGATCGATTTCACTCTATCCAAGCCCCACATTCATCAAAGGTTCGTTCTC	67460	67480	- [Negative strand]	24	81	67415	67495	(((((((..(.((.((<<<<<<<<-<<<-<<<<<<-<(......)).))))))))).)))))))))).)).)..)))))))	-39	-48.1481	46.9136	-1	-1
		Niben044Scf00006677	TGAGTGTGAGGCGTTGGATCG	21		NO	GAGAATGTTCGTTGGATGAGTGTGAGGCGTTGGATCGATTTCACTCTATCCAAGCCCCACATTCATCAAAGGTTCGTTCTC	83855	83875	- [Negative strand]	24	81	83810	83890	(((((((..(.((.((<<<<<<<<-<<<-<<<<<<-<(......)).))))))))).)))))))))).)).)..)))))))	-39	-48.1481	46.9136	-1	-1
		Niben044Scf00012625	TGAGTGTGAGGCGTTGGATCG	21		NO	GAGAATGTTCGTTGGATGAGTGTGAGGCGTTGGATCGATTTCACTCTATCCAAGCCCCACATTCATCAGAGGTTCGTTCTC	123428	123448	+ [Positive strand]	24	81	123411	123491	(((((((..(.((.((<<<<<<<<-<<<-<<<<<<-<(......)).))))))))).)))))))))).)).)..)))))))	-39.4	-48.642	48.1481	-1	-1
		Niben044Scf00012436	TGAGTGTGAGGCGTTGGATCG	21		NO	GAGAATGTTCGTTGGATGAGTGTGAGGCGTTGGATCGATTTCACTCTATCCAAGCCCCACATTCATCAGAGGTTCGTTCTC	1868	1888	+ [Positive strand]	24	81	1851	1931	(((((((..(.((.((<<<<<<<<-<<<-<<<<<<-<(......)).))))))))).)))))))))).)).)..)))))))	-39.4	-48.642	48.1481	-1	-1
		Niben044Scf00027334	TGAGTGTGAGGCGTTGGATCG	21		NO	GCCATCTCACGCGATTGGAAGGCCCTAGAGAACGTTTGTTGGATGAGTGTGAGGCGTTGGATCGATCTCATTGAATCCAAGCCCCACATTCATCAGAGGTCAGTTTTCAAAAGGGGCCAACTCCAATTTTGTGAGGGGT	66000	66020	+ [Positive strand]	24	139	65956	66094	(((.(((((((.(((((((.((((((.((((((...(.((.((<<<<<<<<-<<<-<<<<<<<<((...)))).))))))))).)))))))))).)).)...))))))....))))))...))))))).))))))))))	-66.9	-48.1295	49.6403	-1	-1
		Niben044Scf00030903	TGAGTGTGAGGCGTTGGATCG	21		NO	GATTTGCTGGATGAGTGTGAGGCGTTGGATCGATTTTACTCAATCCAAGCCCCACATTTATAAGAAATT	54768	54788	- [Negative strand]	24	69	54730	54798	(((((.((..(<<<<<<<<-<<<-<<<<<<-<(......)).))))))))).))))))))).)))))))	-25	-36.2319	40.5797	-1	-1
miR6151	miR6151.4				1
		Niben044Scf00038689	TGAATGTGAGGCATCAGATTG	21		NO	TCGCTGGATGAATGTGAGGCATCAGATTGAGTTCATTCAATCTGAGCCCTATGTTCATCAAGGGA	43991	44011	- [Negative strand]	2	65	43954	44018	((.((.((<<<<<<<<-<<<-<<<<<<<<((....))))))))))))).)))))))))).)).))	-31.7	-48.7692	44.6154	-1	-1
miR6151	miR6151.5				1
		Niben044Scf00034393	TGAGGGTGAGTCGTTGGATTGA	22		NO	TAGAGACGATTCGTTAGATGAGGGTGAGTCGTTGGATTGATTTAGTTCAATCCAAGACCCACTTTCATCAAGGGTTTGTTTCTA	7469	7490	+ [Positive strand]	6	84	7450	7533	(((((((((..(.((.((<<<<<<<<-<<<-<<<<<<<<<......)))))))))))).)))))))))))).)..)))))))))	-41.2	-49.0476	40.4762	-1	-1
miR6151	miR6151.6				2
		Niben044Scf00002744	TGAGTGTGAGGCGCTGGATTGA	22		NO	TGAGAAGGATTTGCTGGATGAGTGTGAGGCGCTGGATTGATTTCATTCAATCCAAGCCCCACATTCATCAGGAATTCATTCTCA	53868	53889	- [Negative strand]	14	84	53823	53906	((((((((((((.(((.(<<<<<<<<-<<<--<<<<<<<<......)))))))).))).)))))))))))))))))).))))))	-43.4	-51.6667	44.0476	-1	-1
		Niben044Scf00006473	TGAGTGTGAGGCGCTGGATTGA	22		NO	TGAGAAGGATTTGCTGGATGAGTGTGAGGCGCTGGATTGATTTCATTCAATCCAAGCCCCACATTCATCAGGAATTCATTCTCA	38895	38916	- [Negative strand]	14	84	38850	38933	((((((((((((.(((.(<<<<<<<<-<<<--<<<<<<<<......)))))))).))).)))))))))))))))))).))))))	-43.4	-51.6667	44.0476	-1	-1
miR6151	miR6151.7				2
		Niben044Scf00005615	TGAGGATGAGTCATTGGATTGA	22		NO	TAGAGACGAATCGTTGGATGAGGATGAGTCATTGGATTGAATTTGTTCAATCCAAGCCCCATTTTCATCAGGGGTTCATCTCTA	81404	81425	+ [Positive strand]	4	84	81385	81468	((((((.(((((.(((.(<<<<<<<<-<---<<<<<<<<<(....))))))))))...))))))))))))).))))).))))))	-37.4	-44.5238	41.6667	-1	-1
		Niben044Scf00005615	TGAGGATGAGTCATTGGATTGA	22		NO	TAGAGACGAATCGTTGGATGAGGATGAGTCATTGGATTGAATTTGTTCAATCCAAGCCCCATTTTCATCAGGGGTTCATCTCTA	97449	97470	+ [Positive strand]	4	84	97430	97513	((((((.(((((.(((.(<<<<<<<<-<---<<<<<<<<<(....))))))))))...))))))))))))).))))).))))))	-37.4	-44.5238	41.6667	-1	-1
miR6151	miR6151.8				1
		Niben044Scf00002583	TGTATGTGGGGCATTGGATTGA	22		NO	GAGGCGATTCGTTGGATGTATGTGGGGCATTGGATTGATTTCATTCAATCCGAGCCCCACATTCATCAAGGGTTCGTTTC	317901	317922	+ [Positive strand]	2	80	317884	317963	(((((((..(.(((.(<<-<<<<<<<<<-<<<<<<<<<......)))))))))))))))))).)))))).)..)))))))	-45.1	-56.375	47.5	-1	-1
miR6155	miR6155.1				2
		Niben044Scf00004484	TAAGGTTGCCTTGCTCTTGTA	21		NO	AGGTTGCCTTGCTCTTGTATTCTCTTAGACAATTTGATTTAGCTTGCTACCTGAATTAAATTATTTGGTAGAGAGAATTCGAGAGCAAGGCTACCT	51041	51061	+ [Positive strand]	32	96	51042	51137	<<<<-<<<<<<<<<<<<-<((((((((((.((((((((((((........)))))))))))).)))....)))))))).)))))))))))).))))	-44.9	-46.7708	37.5	-1	-1
		Niben044Scf00004484	TAAGGTTGCCTTGCTCTTGTA	21		TTCGAGAGCAAGGCTACCTTA(3) TCGAGAGCAAGGCTACCTTA(1)	ACTTCTTACGCAGGTGTGATAAGGTTGCCTTGCTCTTGTATTCTCTAACATAATTTGATTCAGCTTGCTACCTTAGTTAAAAATTTTTGGTAGAGAGAATTCGAGAGCAAGGCTACCTTATGATACGTGCAGGAGAAGT	53601	53621	+ [Positive strand]	32	139	53581	53719	(((((((..(((.((((.(<<<<<<-<<<<<<<<<<<<-<((((((..((.....))..........(((((..((........))..)))))))))))}=}}}}}}}}}}}}=}}}}}}).)))).)))..)))))))	-64.6	-46.4748	38.8489	53680	53701
miR6155	miR6155.2				6
		Niben044Scf00010853	TAAGGTTGCCTTGCTCTTGCA	21		NO	GCAGGTGTGATAAGGTTGCCTTGCTCTTGCATTCTCTTTCTTGTCCATTGTAAAAAAATTGTATATTGGATGTCACTTCTTAGGCAGGTGTGATAAGGTTGCCTTGCTCTTGC	19832	19852	+ [Positive strand]	100	113	19821	19933	(((((.((..-<<<<<-<<<<<<<-<<<<<-..........((((((.((((.........)))).))))))...........))))).))...))))).))))))).)))))	-32.55	-28.8053	41.5929	-1	-1
		Niben044Scf00010853	TAAGGTTGCCTTGCTCTTGCA	21		NO	ACTTCTTGCGCAGGTGTGATAAGGTTGCCTTGCTCTTGCATTCTCTTAGATAATTTGATTCAGCTTGCTACCTGAATTAAATTTTTTGGTGGAGGAAATTCGAGAGCAAGGCTACCTCATGATACGTGCAGAAGAAGT	20804	20824	+ [Positive strand]	100	138	20784	20921	(((((((..(((.((((.(<-<<<<-<<<<<<<<<<<<--((((((((((.((((((((((((........)))))))))))).))))..))))))....)))))))))))).)))).)).)))).)))..)))))))	-63.4	-45.942	41.3043	-1	-1
		Niben044Scf00010853	TAAGGTTGCCTTGCTCTTGCA	21		NO	ACTTCTTGCGCAGGTGTGATAAGGTTGCCTTGCTCTTGCATTCTCTTAGATAATTTGATTCAGCTTGCTACCTGAATTAAATTTTTTGGTAGAGGGAATTCGAGAGCAAGGCTATCTCATGATACGTGCGCAAGAAGT	21693	21713	+ [Positive strand]	100	138	21673	21810	((((((((((((.((((.(<-<<<<-<<<<<<<<<<<<-<((((((((((.((((((((((((........)))))))))))).)))....)))))))).)))))))))))).)))).)).)))).))))))))))))	-73.2	-53.0435	41.3043	-1	-1
		Niben044Scf00010853	TAAGGTTGCCTTGCTCTTGCA	21		NO	ACTTCTTACGCAGGTGTGATAAGGTTGCCTTGCTCTTGCATTCTCTTAGATAATTTGATTCAGCTTGCTACTTGAATTAAATTTTTCGGTAGAGGAAATTCGAGAGCTAGGATACCTCATGATACGTGCAGAAGAAGT	48070	48090	+ [Positive strand]	100	138	48050	48187	(((((((..(((.((((.(<-<<<<--<<<-<<<<<<<--((((((..((.((((((((((((........))))))))))))..))...))))))....))))))).)))..)))).)).)))).)))..)))))))	-54.6	-39.5652	39.1304	-1	-1
		Niben044Scf00010853	TAAGGTTGCCTTGCTCTTGCA	21		NO	ACTTCTTACGCAGGTGTGATAAGGTTGCCTTGCTCTTGCATTCTCTTAGATAATTTGATTCAGCTTGCTACTTGAATTAAATTTTTCGGTAGAGGAAATTCGAGAGCTAGGATACCTCATGATACGTGCAGAAGAAGT	18729	18749	+ [Positive strand]	100	138	18709	18846	(((((((..(((.((((.(<-<<<<--<<<-<<<<<<<--((((((..((.((((((((((((........))))))))))))..))...))))))....))))))).)))..)))).)).)))).)))..)))))))	-54.6	-39.5652	39.1304	-1	-1
		Niben044Scf00010853	TAAGGTTGCCTTGCTCTTGCA	21		NO	AGGTTGCCTTGCTCTTGCATTCCCTTAAATAATTTGATTTAACTTGCTACTTGAATTAATTTTTTGGTAGAGAGAATTCGAGAGCAAGGCTACCT	49048	49068	+ [Positive strand]	100	95	49049	49143	<<<<-<<<<<<<<<<<<-<(((.(((...(((.(((((((((........)))))))))....)))...))).)))).)))))))))))).))))	-39.4	-41.4737	35.7895	-1	-1
miR6161	miR6161.1				1
		Niben044Scf00020704	CCTGGACCGGTATACTTTGCTGGC	24		NO	TATTTTGCTGCAACAGAGACCGGTCCAACATGATATAATGGAATTCGGTGCACATGTGTATAAACTTCCAGCATATTATCCTGGACCGGTATACTTTGCTGGCTCCAATA	112028	112051	- [Negative strand]	2	110	112020	112129	((((..(((((((.((..(((((((((..(((((((..(((((....(((((....)))))....)))))..)))))))-->>>>>>>>>--->>>>>>->>>...))))	-41	-37.2727	41.8182	-1	-1
miR6161	miR6161.2				1
		Niben044Scf00004769	AATATACTGGAGATTGGTGTACCT	24		NO	AGTTCCAACATAATATACTGGAGATTGGTGTACCTGTGTATGAACTTTCAGCATATTATGCTGGAACT	47794	47817	+ [Positive strand]	13	68	47782	47849	(((((((.(((<<<<<-<<<<<<-<<-<<<<<---.))))).)).)))))).)))))))).)))))))	-24.4	-35.8824	36.7647	-1	-1
miR6161	miR6161.3				1
		Niben044Scf00007240	AATATACTAGAGTTTGGTACACCT	24		NO	CGGTCCAGCATAATATACTAGAGTTTGGTACACCTGTGTATGAACTTCCAGCATATTATGCTGGACCGGTATACTTTGCTGGCTCCAGTATAATATACTGGAGATCGGAGCACCAGTGCTCCAAACTCCATTATATTATGCTGGATCG	5919	5942	+ [Positive strand]	3	148	5907	6054	(((((((((((<<<<<<---<<<<<<<<--<<<--((((.(((.((.((((.(((((((((((((((((((.....)))))).))))))))))))).)))))).)))..))))..)))..))))))))...)))))))))))))))))	-81.4	-55	43.9189	-1	-1
miR6161	miR6161.4				1
		Niben044Scf00008735	GTGCTGGACCGGTATACTTTGCTA	24		NO	GCAACAGAGACCGATCCCATATAATATATGAGAGTTCTGGTGCATTTGTGTACGAACTCCAGCATATTGTGCTGGACCGGTATACTTTGC	15433	15456	+ [Positive strand]	2	90	15364	15453	((((.((..((((.(((..((((((((.((.((((((..(((((....)))))))))))))..)))))>>>-->>>->>>>--->>>>>>	-31.7	-35.2222	44.4444	-1	-1
miR6161	miR6161.5				1
		Niben044Scf00012878	AGTGGACCGGTATACTTTGCTGGC	24		NO	ATTATTTTGTTGCAACAAAGATCGGTCCAACATAATATACTGAAGTTCGGTGCACCTGTGTATGAACTTCCAGCATATTATAGTGGACCGGTATACTTTGCTGGCTCCAGTATAAT	54963	54986	+ [Positive strand]	11	116	54881	54996	(((((.(((..((..((((((((((((((..(((((((.((((((((((.((((....))))))))))).))).)))))))-->>>>>>>>>--->>>>>--->>..))).)))))	-43.9	-37.8448	38.7931	-1	-1
miR6161	miR6161.6				1
		Niben044Scf00014897	GCTGGACCGGTATACTTTGCGGGC	24		NO	ATGCTGGACCGGTATACTTTGCGGGCTCCAGTATAATATACTGGAGACTGGAGCACCGATGCTTCAAATTCCATTATATTATGCTGGACCGGTATATTATATTGGAACTCCGGTAT	28242	28265	+ [Positive strand]	2	116	28239	28354	((<<<<<<<<<<<<<<---<<<-<<-((((((((((((((.(((((..(((((((....)))))))..))))).)))))))))))))))).)))...))))))))...))))))))	-56.4	-48.6207	43.1034	-1	-1
miR6161	miR6161.7				1
		Niben044Scf00021449	AATATACTAGAGATCGGTTCACCT	24		NO	TAGCATAATATACTAGAGATCGGTTCACCTATCTATGAACTTTCAACATAATCCAACACACGAAAAGTTCCAATATAATATACTGGAGATTGGAGCATCGGTGTCCAATCTCTAGTATATTATGCTA	30129	30152	+ [Positive strand]	2	127	30122	30248	((((((<<<<<<<<<<<<<<-<<--<<<<-.....(((....))).....................((((((((.((......))...))))))))...)))).)).))))))))))))))))))))	-46.5	-36.6142	34.6457	-1	-1
miR6161	miR6161.8				3
		Niben044Scf00000117	AATATACTAGAGTTCGGTACACCT	24		NO	ATACTAGAGTTCGGTACACCTGTGTATGAACTTCCAGCATATTATGCTGGACCGACATACTTTGCTGGCTCCAGTATAATATATTGGAGACTGGAATACCGATGCTCCAAACTCTAGTAT	82092	82115	- [Negative strand]	13	120	81992	82111	<<<<<<<<<<<-<<--<<-<-((((.(.(..((((((.((((((((((((((((.((.....)).))).))))))))))))).))))))..).).)))).).))..)).)))))))))))	-47.7	-39.75	41.6667	-1	-1
		Niben044Scf00003231	AATATACTAGAGTTCGGTACACCT	24		NO	GCATAATATACTAGAGTTCGGTACACCTATGTATGAACTTCCAGCATATTATGATGGACCGGTATACTTTGCTGGCTCTAGTATAGAGCATCGGTGCTCCAAACTCCAGTATATTATGC	7246	7269	- [Negative strand]	13	119	7154	7272	((((<<<<<<<<-<<<<<-<<--<<<<-..(((((....((((.(((...))).))))....))))).......((((((...))))))...))))..)).))))).))))))))))))	-45.6	-38.3193	41.1765	-1	-1
		Niben044Scf00009236	AATATACTAGAGTTCGGTACACCT	24		NO	TCCAGCATAATATACTAGAGTTCGGTACACCTATGTATGAACTTCCAGCATATTATGATAGGCCGCTATACTTTGCTGGCTCCAGTATAGAGCACCGGTGCTCCAAACTCCAGTATATTATGCTGGA	79927	79950	- [Negative strand]	13	127	79831	79957	((((((((<<<<<<<<-<<<<<-<<--<<<<-.(((.((.(((.((((((.......((((....))))....))))))....))).))..)))..))))..)).))))).))))))))))))))))	-52.9	-41.6535	43.3071	-1	-1
miR6161	miR6161.9				1
		Niben044Scf00014884	AATATACTGGAGTTTGATGCACCC	24		NO	ATAATATACTGGAGTTTGATGCACCCGTGTATGAACTTCTAGCATATTATGCTGGAACACACAAAAACTTCCAGCATAATATACTGGAGATTCGAGCACTTGTGTATGAACTTCCAGCATATTAT	4903	4926	- [Negative strand]	2	125	4803	4927	((<<<<<-<<<<<<-<<-<<<<<<--((((.((((.((((((.((((((((((((((...........)))))))))))))).)))))).)))).))))..)))))).)).)))))).)))))))	-54.7	-43.76	36.8	-1	-1
miR6161	miR6161.10				2
		Niben044Scf00007463	GCTGGACCGGTATACTTTGATGGT	24		NO	CTACTATTTTGCTACAAGAGATTGGTCCAGCATGATATACTGGAGTTCAGTGCACCTGTGTATGAACTTCCAGCATATTAGGCTGGACCGGTATACTTTGATGGTTCCAGTAG	77420	77443	+ [Positive strand]	4	113	77338	77450	(((((.....((((..(((((((((((((((.((((((.((((((((((.((((....))))))))).))))).)))))).>>>>>>>>>>>--->>>>-->>>>...)))))	-48.4	-42.8319	43.3628	-1	-1
		Niben044Scf00010723	GCTGGACCGGTATACTTTGATGGT	24		NO	TTATTTTGTTATAATAGAGACCGGTCCAGCATAATATATTGGAGTTCGGTGCACCTATATATGATTTTCAGTATATTATGCTGGACCGGTATACTTTGATGGTTCCAATATAA	12400	12423	+ [Positive strand]	4	113	12320	12432	((((.(((..((..((((((((((((((((((((((((((((((.(((.............))).))))))))))))))>>>>>>>>>>>--->>>>>--->>..))).))))	-45.12	-39.9292	33.6283	-1	-1
miR6161	miR6161.11				1
		Niben044Scf00022934	AATATAGTGGAGTTCGGTGTACCT	24		NO	CAGAGACCGGTCAAGCATAATATAGTGGAGTTCGGTGTACCTGTGTATAAACTTCCAGCATATTATATTGGACCAATATACTTTGCTGGCTCCAGTATAATATATTGGAGACTGGAGCACATGTGCTCCAAACTTTAGTATATTATGATGAACCGGTATATTATACTG	10825	10848	+ [Positive strand]	2	168	10806	10973	(((..((((((((..(((<<<<<<-<<<<<<<-<<-<<<<-<((((......((((((.((((((((((((((((.((.....)).))).))))))))))))).))))))......))))).)))).)).))))))).))))))))).)).))))))........)))	-66.6	-39.6429	38.0952	-1	-1
miR6161	miR6161.12				1
		Niben044Scf00010360	GCTGGACCGGTATACTTTGCTGTC	24		NO	ACTGCAATATAGACCGGTCCAGCATAATATACTGGAGTTTGGCACACCTATGTATGAACTTCCAGCATATTATGCTGGACCGGTATACTTTGCTGT	28136	28159	- [Negative strand]	3	96	28136	28231	((.((((..((.((((((((((((((((((.((((((((((..(((....))).))))).))))).)))))))>>>>>>>>>>>->>-->>>>->>	-49.4	-51.4583	42.7083	-1	-1
miR6161	miR6161.13				1
		Niben044Scf00014417	AATATACTGGAGTTCGATGAACCC	24		NO	ATATACTGGAGTTCGATGAACCCATGTATGAACTTCAACATATTATGCTGGACCGGTATACTTTGCTGGTTCCAGTATAATATACTGGAGATTAGCACATCGGTGCTTCAAATTCCAGTATAT	13287	13310	+ [Positive strand]	2	123	13287	13409	<<<<<<<<<<<<<-<<---<<<-((((.(((.(((((..(((((((((((((((((((.....)))))).)))))))))))))..))))).)))..)))).)))...)).)))))))))))))	-56.7	-46.0976	38.2114	-1	-1
miR6161	miR6161.14				1
		Niben044Scf00003034	GCTGGACCGGTATACTTTGTAGGC	24		NO	TATTTTGATGTGATTGAGATTGGTTCAGCATAATATACTGGAGTTCGGTGTACTTGTGTATGAACTTCCAGCATATTATGCTGGACCGGTATACTTTGTAGGCTCCAGTATA	62241	62264	+ [Positive strand]	2	112	62161	62272	(((.(((..((.((.(((((((((((((((((((((.(((((((((...((((....)))))))).))))).)))))))>>>>>>>>>>>--->>>->>-->>..))).)))	-40.6	-36.25	38.3929	-1	-1
miR6161	miR6161.15				1
		Niben044Scf00012701	ACTGGACCGGTATACTTTACTGAC	24		NO	ATACTGGACCGGTATACTTTACTGACTCCACTATAATATATTGGAGACTGGAGTACCAGTGCTCCAAACTTCAGTATATTATGCTGGACCGGTATATTATACTCGAACTCCAGTAT	130378	130401	+ [Positive strand]	3	116	130375	130490	((<<<<<<-<<<<<<<---<<<<<--((((.(((((((((((((((..(((((((....)))))))..))))))))))))))).)))).)))))...))))).))...))))))))	-51.2	-44.1379	39.6552	-1	-1
miR6161	miR6161.16				1
		Niben044Scf00021008	ATATACTGGAGATCGGGGCACCTT	24		NO	GTACATATGTATGAATTTTCAGCATATTATGCTGCAACTCCAACACGCGTAAAGTTCCAGCATAATATACTGGAGATCGGGGCACCTTGTAT	6982	7005	+ [Positive strand]	2	92	6917	7008	(((((..(((.(((.(((((((.(((((((((((.((((...((....))..)))).)))))))>>>>->>>>>>>>>>-->>>--->))))	-30.1	-32.7174	40.2174	-1	-1
miR6161	miR6161.17				1
		Niben044Scf00003971	ACTGGACCAGTATACTTTGCTGAC	24		NO	TATACTGGACCAGTATACTTTGCTGACTCCAGATATACTAGATACTGGAGTACCAGTGTTCCAAAATCCAGTATATTATGTTGAGCCGGTATATTATACTGGAACTCCAGTATA	118589	118612	+ [Positive strand]	5	114	118585	118698	(((<<<<<<<<<<<<<<---<<<<<-<((((((((((((.(((..(((((((....)))))))..))).)))))))).))..))).)))))...))))))))...)))))))))	-43.7	-38.3333	37.7193	-1	-1
miR6161	miR6161.18				1
		Niben044Scf00022596	AATATACTGGAGATCGGTGGACCT	24		NO	CAGATACCGGTCCAGCATAATATACTGGAGATCGGTGGACCTGTGTATGAACTTCCAACATATTATGCTGGAACTTCAACATGCTGAAAGTTCCAGTATAATATACTGGAGATTGGAGCCCATGTGTATGAATTTCCAGTATATTATGCTGGATGGTTAACTG	49908	49931	- [Negative strand]	3	163	49786	49948	(((..((((.((((((((<<<<<<<<<<<<<<--<<<-<<-<(.((.(.((.(((((..(((((((((((((((((((......)).)))))))))))))))))..))))).)).).)).)).)).)))..))))))))))))))))))))))))))...)))	-77.1	-47.3006	40.4908	-1	-1
miR6161	miR6161.19				1
		Niben044Scf00017222	AATATACTGGAGTTCGTTGCACTT	24		NO	ACTGATCCAGCATAATATACTGGAGTTCGTTGCACTTGTGTATCAACTCCAGCATATTATGCTGCACCGATATACTTTACTGGCCCCAGTATAATATATTGAAGACCGAAGTATCGGTGCTCGAAACTCCAGTATATTATGCTGGACCGGT	141802	141825	- [Negative strand]	4	151	141687	141837	((((.((((((((<<<<<<<<<<<<<<<<--<<<<<-(((..((.....((((((...))))))...(((((((...(((((....)))))...)))))))......))..))).))))).)).)))))))))))))))))))))).))))	-70.2	-46.4901	42.3841	-1	-1
miR7122	miR7122.1				2
		Niben044Scf00017194	TTATACAGAGAAACCGCGGTCG	22		NO	TGGCCCTTACCACTCTGTTATACAGAGAAACCGCGGTCGAGTTAATTGAGAAATTTGGATTTCTTTTATTTCCTTTCTTCTCATTCTCTACCGCGTTTCTCCGTATAACAAAATGGTTTAGGGTCA	20490	20511	- [Negative strand]	19030	126	20402	20527	(((((((.((((.(.((<<<<<<-<<<<<<<-<<<<<-<((.....((((((....(((...........)))....))))))..))).)))))))))))).)))))))).).))))..)))))))	-55.6	-44.127	39.6825	-1	-1
		Niben044Scf00033277	TTATACAGAGAAACCGCGGTCG	22		NO	TGGCCCTTACCGTTCTGTTATACAGAGAAACCGCGGTCGAGCTAACTGAGAAATTTGGATTTTTTTATTCCTTTTCTTCTCATTCTCAACCGCGTTTCTCCGTATAACGAAATGGTTTTAGGGTCA	10040	10061	- [Negative strand]	19030	126	9952	10077	(((((((.((((((.((<<<<<<-<<<<<<<-<<<<<-<((.....((((((....(((.........))).....))))))..))).)))))))))))).)))))))).))))))...)))))))	-56.4	-44.7619	41.2698	-1	-1
miR827	miR827.1				1
		Niben044Scf00048621	TTAGATGAACATCAACAAACA	21		TTTGTTGATGGTCATCTATTC(2) TTGTTGATGGTCATCTATTC(1)	ATGAATTTGTTTGTTGATGGTCATCTATTCATCATCCTGCATAGCTTTTGCACCCATTATCCTATGGTTAGATGAACATCAACAAACATCTTCAT	29820	29840	+ [Positive strand]	54	95	29752	29846	(((((..(({{{{{{{{{{={{{{{{{===.......((((.......)))).((((......))))->>>>>>>->>>>>>>>>>>>..)))))	-34.8	-36.6316	34.7368	29761	29782

## Sheet: predicted targets
miRNA ID	Transcript ID	GO accession	Function description	Interpro domain(s)
miR156/157.1	NbS00006358g0004.1	GO:0005634	Squamosa promoter-binding-like protein 11 (AHRD V1 *-*- B6TF72_MAIZE)	IPR004333 Transcription factor, SBP-box
miR156/157.1	NbS00043379g0003.1	GO:0003700	Squamosa promoter-binding protein (AHRD V1 ***- B8Y9B1_PONTR)	IPR004333 Transcription factor, SBP-box
miR156/157.1	NbS00024569g0003.1	GO:0003700	Squamosa promoter-binding protein (AHRD V1 ***- B8Y9B1_PONTR)	IPR004333 Transcription factor, SBP-box
miR156/157.1	NbS00006756g0023.1	GO:0003700	Squamosa promoter-binding protein (AHRD V1 ***- B8Y9B1_PONTR)	IPR004333 Transcription factor, SBP-box
miR156/157.1	NbS00007177g0013.1	GO:0003700	Squamosa promoter-binding protein (AHRD V1 ***- B8Y9B1_PONTR)	IPR004333 Transcription factor, SBP-box
miR156/157.1	NbS00028387g0001.1	GO:0003700	Squamosa promoter-binding-like protein 11 (AHRD V1 ***- B6TF72_MAIZE)	IPR004333 Transcription factor, SBP-box
miR156/157.1	NbS00023557g0001.1	GO:0003700	Squamosa promoter-binding-like protein 11 (AHRD V1 ***- B6TF72_MAIZE)	IPR004333 Transcription factor, SBP-box
miR156/157.1	NbS00003832g0117.1		No function annotation
miR156/157.1	NbS00002592g0104.1		No function annotation
miR156/157.1	NbS00021120g0010.1	GO:0005634	Squamosa promoter-binding-like protein 11 (AHRD V1 *-*- B6TF72_MAIZE)	IPR004333 Transcription factor, SBP-box
miR156/157.1	NbS00010555g0008.1	GO:0005634	Squamosa promoter binding protein 3 (AHRD V1 *-*- Q1MU26_PHYPA)	IPR004333 Transcription factor, SBP-box
miR156/157.1	NbS00008771g0002.1	GO:0003700	Squamosa promoter binding-like protein (AHRD V1 ***- Q0PY35_SOLLC)	IPR004333 Transcription factor, SBP-box
miR156/157.1	NbS00037381g0005.1	GO:0005524,GO:0006260	DNA polymerase I family protein expressed (AHRD V1 ***- Q2QTK2_ORYSJ)	IPR001098 DNA-directed DNA polymerase, family A
miR156/157.1	NbS00017084g0002.1		No function annotation
miR156/157.1	NbS00003077g0009.1		X1 (Fragment) (AHRD V1 ***- Q3T7E5_ZEAMP)	IPR005379 Region of unknown function XH
miR156/157.2	NbS00006358g0004.1	GO:0005634	Squamosa promoter-binding-like protein 11 (AHRD V1 *-*- B6TF72_MAIZE)	IPR004333 Transcription factor, SBP-box
miR156/157.2	NbS00004162g0001.1		No function annotation
miR156/157.2	NbS00043379g0003.1	GO:0003700	Squamosa promoter-binding protein (AHRD V1 ***- B8Y9B1_PONTR)	IPR004333 Transcription factor, SBP-box
miR156/157.2	NbS00024569g0003.1	GO:0003700	Squamosa promoter-binding protein (AHRD V1 ***- B8Y9B1_PONTR)	IPR004333 Transcription factor, SBP-box
miR156/157.2	NbS00006756g0023.1	GO:0003700	Squamosa promoter-binding protein (AHRD V1 ***- B8Y9B1_PONTR)	IPR004333 Transcription factor, SBP-box
miR156/157.2	NbS00007177g0013.1	GO:0003700	Squamosa promoter-binding protein (AHRD V1 ***- B8Y9B1_PONTR)	IPR004333 Transcription factor, SBP-box
miR156/157.2	NbS00028387g0001.1	GO:0003700	Squamosa promoter-binding-like protein 11 (AHRD V1 ***- B6TF72_MAIZE)	IPR004333 Transcription factor, SBP-box
miR156/157.2	NbS00023557g0001.1	GO:0003700	Squamosa promoter-binding-like protein 11 (AHRD V1 ***- B6TF72_MAIZE)	IPR004333 Transcription factor, SBP-box
miR156/157.2	NbS00000298g0011.1	GO:0004743	Pyruvate kinase (AHRD V1 **** B9GIN5_POPTR)	IPR001697 Pyruvate kinase
miR156/157.2	NbS00020080g0001.1	GO:0004743	Pyruvate kinase (AHRD V1 **** B9GIN5_POPTR)	IPR001697 Pyruvate kinase
miR156/157.2	NbS00002592g0104.1		No function annotation
miR156/157.2	NbS00021120g0010.1	GO:0005634	Squamosa promoter-binding-like protein 11 (AHRD V1 *-*- B6TF72_MAIZE)	IPR004333 Transcription factor, SBP-box
miR156/157.2	NbS00010555g0008.1	GO:0005634	Squamosa promoter binding protein 3 (AHRD V1 *-*- Q1MU26_PHYPA)	IPR004333 Transcription factor, SBP-box
miR156/157.2	NbS00008771g0002.1	GO:0003700	Squamosa promoter binding-like protein (AHRD V1 ***- Q0PY35_SOLLC)	IPR004333 Transcription factor, SBP-box
miR156/157.2	NbS00034968g0001.1	GO:0005634	Squamosa promoter-binding protein (AHRD V1 ***- B8Y9B2_PONTR)	IPR004333 Transcription factor, SBP-box
miR156/157.2	NbS00027474g0005.1	GO:0005634	Squamosa promoter-binding protein (AHRD V1 ***- B8Y9B2_PONTR)	IPR004333 Transcription factor, SBP-box
miR156/157.2	NbS00014196g0004.1	GO:0005634	Squamosa promoter binding protein 3 (AHRD V1 *-*- Q1MU26_PHYPA)	IPR004333 Transcription factor, SBP-box
miR156/157.2	NbS00008054g0016.1	GO:0051015	Tubby-like F-box protein 5 (AHRD V1 ***- TLP5_ORYSJ)	IPR000007 Tubby, C-terminal
miR156/157.2	NbS00021038g0004.1	GO:0005634	Squamosa promoter binding protein 3 (AHRD V1 *-*- Q1MU26_PHYPA)	IPR004333 Transcription factor, SBP-box
miR156/157.2	NbS00056391g0004.1	GO:0003700	Transcription factor (AHRD V1 **** D6MKE6_9ASPA)	IPR011598 Helix-loop-helix DNA-binding
miR156/157.2	NbS00014392g0024.1	GO:0043621	Genomic DNA chromosome 3 P1 clone MVI11 (AHRD V1 **-- Q9LJL2_ARATH)
miR156/157.2	NbS00004734g0013.1	GO:0006468	Cell division protein kinase 2 (AHRD V1 ***- C1C4M4_RANCA)	IPR002290 Serine/threonine protein kinase
miR156/157.3	NbS00011598g0003.1	GO:0005515	Genomic DNA chromosome 5 P1 clone MUK11 (AHRD V1 ***- Q9LZ27_ARATH)
miR156/157.3	NbS00008999g0022.1	GO:0000159	Serine/threonine protein phosphatase 2A 55 kDa regulatory subunit B beta isoform (AHRD V1 ***- 2ABB_ARATH)	IPR000009 Protein phosphatase 2A, regulatory subunit PR55
miR156/157.3	NbS00001706g0008.1	GO:0000159	Serine/threonine protein phosphatase 2A 55 kDa regulatory subunit B beta isoform (AHRD V1 ***- 2ABB_ARATH)	IPR000009 Protein phosphatase 2A, regulatory subunit PR55
miR156/157.3	NbS00006358g0004.1	GO:0005634	Squamosa promoter-binding-like protein 11 (AHRD V1 *-*- B6TF72_MAIZE)	IPR004333 Transcription factor, SBP-box
miR156/157.3	NbS00032541g0004.1	GO:0008320	Importin subunit beta (AHRD V1 ***- B0WBR4_CULQU)	IPR011989 Armadillo-like helical
miR156/157.3	NbS00006685g0105.1		No function annotation
miR156/157.3	NbS00043379g0003.1	GO:0003700	Squamosa promoter-binding protein (AHRD V1 ***- B8Y9B1_PONTR)	IPR004333 Transcription factor, SBP-box
miR156/157.3	NbS00024569g0003.1	GO:0003700	Squamosa promoter-binding protein (AHRD V1 ***- B8Y9B1_PONTR)	IPR004333 Transcription factor, SBP-box
miR156/157.3	NbS00006756g0023.1	GO:0003700	Squamosa promoter-binding protein (AHRD V1 ***- B8Y9B1_PONTR)	IPR004333 Transcription factor, SBP-box
miR156/157.3	NbS00007177g0013.1	GO:0003700	Squamosa promoter-binding protein (AHRD V1 ***- B8Y9B1_PONTR)	IPR004333 Transcription factor, SBP-box
miR156/157.3	NbS00028387g0001.1	GO:0003700	Squamosa promoter-binding-like protein 11 (AHRD V1 ***- B6TF72_MAIZE)	IPR004333 Transcription factor, SBP-box
miR156/157.3	NbS00023557g0001.1	GO:0003700	Squamosa promoter-binding-like protein 11 (AHRD V1 ***- B6TF72_MAIZE)	IPR004333 Transcription factor, SBP-box
miR156/157.3	NbS00026003g0003.1		UPF0497 membrane protein 8 (AHRD V1 ***- U4978_VITVI)	IPR006459 Uncharacterised protein family UPF0497, trans-membrane plant subgroup
miR156/157.3	NbS00021120g0010.1	GO:0005634	Squamosa promoter-binding-like protein 11 (AHRD V1 *-*- B6TF72_MAIZE)	IPR004333 Transcription factor, SBP-box
miR156/157.3	NbS00024271g0015.1	GO:0045735	Patatin-like protein 3 (AHRD V1 ***- B6TPQ5_MAIZE)	IPR002641 Patatin
miR156/157.3	NbS00008771g0002.1	GO:0003700	Squamosa promoter binding-like protein (AHRD V1 ***- Q0PY35_SOLLC)	IPR004333 Transcription factor, SBP-box
miR156/157.4	NbS00006358g0004.1	GO:0005634	Squamosa promoter-binding-like protein 11 (AHRD V1 *-*- B6TF72_MAIZE)	IPR004333 Transcription factor, SBP-box
miR156/157.4	NbS00043379g0003.1	GO:0003700	Squamosa promoter-binding protein (AHRD V1 ***- B8Y9B1_PONTR)	IPR004333 Transcription factor, SBP-box
miR156/157.4	NbS00024569g0003.1	GO:0003700	Squamosa promoter-binding protein (AHRD V1 ***- B8Y9B1_PONTR)	IPR004333 Transcription factor, SBP-box
miR156/157.4	NbS00006756g0023.1	GO:0003700	Squamosa promoter-binding protein (AHRD V1 ***- B8Y9B1_PONTR)	IPR004333 Transcription factor, SBP-box
miR156/157.4	NbS00007177g0013.1	GO:0003700	Squamosa promoter-binding protein (AHRD V1 ***- B8Y9B1_PONTR)	IPR004333 Transcription factor, SBP-box
miR156/157.4	NbS00028387g0001.1	GO:0003700	Squamosa promoter-binding-like protein 11 (AHRD V1 ***- B6TF72_MAIZE)	IPR004333 Transcription factor, SBP-box
miR156/157.4	NbS00023557g0001.1	GO:0003700	Squamosa promoter-binding-like protein 11 (AHRD V1 ***- B6TF72_MAIZE)	IPR004333 Transcription factor, SBP-box
miR156/157.4	NbS00002592g0104.1		No function annotation
miR156/157.4	NbS00021120g0010.1	GO:0005634	Squamosa promoter-binding-like protein 11 (AHRD V1 *-*- B6TF72_MAIZE)	IPR004333 Transcription factor, SBP-box
miR156/157.4	NbS00010555g0008.1	GO:0005634	Squamosa promoter binding protein 3 (AHRD V1 *-*- Q1MU26_PHYPA)	IPR004333 Transcription factor, SBP-box
miR156/157.4	NbS00008771g0002.1	GO:0003700	Squamosa promoter binding-like protein (AHRD V1 ***- Q0PY35_SOLLC)	IPR004333 Transcription factor, SBP-box
miR156/157.4	NbS00034968g0001.1	GO:0005634	Squamosa promoter-binding protein (AHRD V1 ***- B8Y9B2_PONTR)	IPR004333 Transcription factor, SBP-box
miR156/157.4	NbS00027474g0005.1	GO:0005634	Squamosa promoter-binding protein (AHRD V1 ***- B8Y9B2_PONTR)	IPR004333 Transcription factor, SBP-box
miR156/157.4	NbS00014196g0004.1	GO:0005634	Squamosa promoter binding protein 3 (AHRD V1 *-*- Q1MU26_PHYPA)	IPR004333 Transcription factor, SBP-box
miR156/157.4	NbS00021038g0004.1	GO:0005634	Squamosa promoter binding protein 3 (AHRD V1 *-*- Q1MU26_PHYPA)	IPR004333 Transcription factor, SBP-box
miR156/157.4	NbS00031711g0004.1	GO:0005515,GO:0006468	Receptor like kinase, RLK
miR156/157.4	NbS00008643g0003.1	GO:0005634	Squamosa promoter binding-like protein (AHRD V1 ***- Q52UU1_9ROSI)	IPR004333 Transcription factor, SBP-box
miR156/157.4	NbS00019101g0013.1	GO:0005634	Squamosa promoter binding-like protein (AHRD V1 ***- Q52UU1_9ROSI)	IPR004333 Transcription factor, SBP-box
miR156/157.4	NbS00033013g0005.1	GO:0005634	Squamosa promoter binding protein 3 (AHRD V1 *-*- Q1MU26_PHYPA)	IPR004333 Transcription factor, SBP-box
miR156/157.4	NbS00024931g0008.1	GO:0005634	Squamosa promoter binding protein 3 (AHRD V1 *-*- Q1MU26_PHYPA)	IPR004333 Transcription factor, SBP-box
miR156/157.4	NbS00004162g0001.1		No function annotation
miR156/157.4	NbS00036451g0003.1	GO:0016020	Amino acid transporter (AHRD V1 ***- C2SWS0_BACCE)	IPR015606 Cationic amino acid transporter
miR156/157.4	NbS00007725g0020.1		No function annotation
miR156/157.4	NbS00008999g0022.1	GO:0000159	Serine/threonine protein phosphatase 2A 55 kDa regulatory subunit B beta isoform (AHRD V1 ***- 2ABB_ARATH)	IPR000009 Protein phosphatase 2A, regulatory subunit PR55
miR156/157.4	NbS00038395g0001.1	GO:0005634	Squamosa promoter binding protein 3 (AHRD V1 *-*- Q1MU26_PHYPA)	IPR004333 Transcription factor, SBP-box
miR156/157.5	NbS00006358g0004.1	GO:0005634	Squamosa promoter-binding-like protein 11 (AHRD V1 *-*- B6TF72_MAIZE)	IPR004333 Transcription factor, SBP-box
miR156/157.5	NbS00043379g0003.1	GO:0003700	Squamosa promoter-binding protein (AHRD V1 ***- B8Y9B1_PONTR)	IPR004333 Transcription factor, SBP-box
miR156/157.5	NbS00024569g0003.1	GO:0003700	Squamosa promoter-binding protein (AHRD V1 ***- B8Y9B1_PONTR)	IPR004333 Transcription factor, SBP-box
miR156/157.5	NbS00006756g0023.1	GO:0003700	Squamosa promoter-binding protein (AHRD V1 ***- B8Y9B1_PONTR)	IPR004333 Transcription factor, SBP-box
miR156/157.5	NbS00007177g0013.1	GO:0003700	Squamosa promoter-binding protein (AHRD V1 ***- B8Y9B1_PONTR)	IPR004333 Transcription factor, SBP-box
miR156/157.5	NbS00028387g0001.1	GO:0003700	Squamosa promoter-binding-like protein 11 (AHRD V1 ***- B6TF72_MAIZE)	IPR004333 Transcription factor, SBP-box
miR156/157.5	NbS00023557g0001.1	GO:0003700	Squamosa promoter-binding-like protein 11 (AHRD V1 ***- B6TF72_MAIZE)	IPR004333 Transcription factor, SBP-box
miR156/157.5	NbS00025428g0011.1		No function annotation
miR156/157.5	NbS00011588g0203.1		No function annotation
miR156/157.5	NbS00009160g0006.1		No function annotation
miR156/157.5	NbS00002592g0104.1		No function annotation
miR156/157.5	NbS00021120g0010.1	GO:0005634	Squamosa promoter-binding-like protein 11 (AHRD V1 *-*- B6TF72_MAIZE)	IPR004333 Transcription factor, SBP-box
miR156/157.5	NbS00010555g0008.1	GO:0005634	Squamosa promoter binding protein 3 (AHRD V1 *-*- Q1MU26_PHYPA)	IPR004333 Transcription factor, SBP-box
miR156/157.5	NbS00008771g0002.1	GO:0003700	Squamosa promoter binding-like protein (AHRD V1 ***- Q0PY35_SOLLC)	IPR004333 Transcription factor, SBP-box
miR156/157.5	NbS00003832g0117.1		No function annotation
miR156/157.5	NbS00039272g0017.1	GO:0003700	Auxin response factor 9 (AHRD V1 **** D7R605_SOLLC)	IPR010525 Auxin response factor
miR156/157.5	NbS00011021g0013.1	GO:0003700	Auxin response factor 9 (AHRD V1 **** D7R605_SOLLC)	IPR010525 Auxin response factor
miR159.1	NbS00004095g0010.1	GO:0003700	MYB transcription factor (AHRD V1 **-* Q9FR97_ARATH)	IPR015495 Myb transcription factor
miR159.1	NbS00015576g0002.1	GO:0003700	MYB transcription factor (AHRD V1 **-* Q9FR97_ARATH)	IPR015495 Myb transcription factor
miR159.1	NbS00029657g0010.1	GO:0003677,GO:0045449	MYB family transcription factor-like (AHRD V1 *--- Q9LHS6_ARATH)	IPR015495 Myb transcription factor
miR159.1	NbS00010449g0008.1	GO:0016563,GO:0003700	MYB transcription factor (AHRD V1 *--* Q9FR97_ARATH)	IPR015495 Myb transcription factor
miR159.1	NbS00023693g0008.1	GO:0016563,GO:0003700	MYB transcription factor (AHRD V1 *--* Q9FR97_ARATH)	IPR015495 Myb transcription factor
miR159.1	NbS00061963g0005.1	GO:0003824	Exostosin family protein (AHRD V1 ***- D7LZA5_ARALY)	IPR004263 Exostosin-like
miR159.1	NbS00009421g0004.1		No function annotation
miR159.1	NbS00060423g0002.1	GO:0003700	MYB transcription factor (AHRD V1 **-* Q9FR97_ARATH)	IPR015495 Myb transcription factor
miR159.1	NbS00024794g0017.1	GO:0003700	MYB transcription factor (AHRD V1 **-* Q9FR97_ARATH)	IPR015495 Myb transcription factor
miR159.1	NbS00013240g0015.1	GO:0003700	MYB transcription factor (AHRD V1 **-* Q9FR97_ARATH)	IPR015495 Myb transcription factor
miR159.1	NbS00014998g0011.1		Unknown Protein (AHRD V1)
miR159.1	NbS00006254g0002.1	GO:0005247	Voltage-gated chloride channel (AHRD V1 **** Q96325_ARATH)	IPR002251 Chloride channel plant CLC
miR159.1	NbS00037651g0009.1	GO:0005975	Glucan endo-1 3-beta-glucosidase A6 (AHRD V1 ***- B6TIF7_MAIZE)	IPR000490 Glycoside hydrolase, family 17
miR159.1	NbS00001780g0021.1		Unknown Protein (AHRD V1)
miR159.1	NbS00060695g0006.1	GO:0005975	Glucan endo-1 3-beta-glucosidase A6 (AHRD V1 ***- B6TIF7_MAIZE)	IPR000490 Glycoside hydrolase, family 17
miR159.1	NbS00020897g0013.1	GO:0000159	Serine/threonine protein phosphatase 2A 55 kDa regulatory subunit B beta isoform (AHRD V1 ***- 2ABB_ARATH)	IPR000009 Protein phosphatase 2A, regulatory subunit PR55
miR159.1	NbS00005900g0114.1		No function annotation
miR159.1	NbS00047693g0003.1		Cotton fiber expressed protein 1 (AHRD V1 ***- O81373_GOSHI)	IPR008480 Protein of unknown function DUF761, plant
miR159.1	NbS00006222g0005.1	GO:0006355	BZIP transcription factor (AHRD V1 ***- Q93XM5_ARATH)	IPR011616 bZIP transcription factor, bZIP-1
miR159.1	NbS00006012g0021.1	GO:0006355	BZIP transcription factor (AHRD V1 ***- Q93XM5_ARATH)	IPR011616 bZIP transcription factor, bZIP-1
miR159.1	NbS00009355g0001.1		Cotton fiber expressed protein 1 (AHRD V1 ***- O81373_GOSHI)	IPR008480 Protein of unknown function DUF761, plant
miR160.1	NbS00056599g0002.1	GO:0005634,GO:0006355	Auxin response factor 3 (AHRD V1 ***- A4L9W4_GOSHI)	IPR010525 Auxin response factor
miR160.1	NbS00010441g0006.1	GO:0005634,GO:0006355	Auxin response factor 3 (AHRD V1 ***- A4L9W4_GOSHI)	IPR010525 Auxin response factor
miR160.1	NbS00002117g0001.1		NBS-LRR class disease resistance protein (AHRD V1 ---- D5L9G3_ORYSJ)
miR160.1	NbS00018737g0003.1	GO:0003700,GO:0035198	Auxin response factor 3 (AHRD V1 **** A4L9W4_GOSHI)	IPR010525 Auxin response factor
miR160.1	NbS00036438g0004.1	GO:0046982,GO:0005516	Auxin response factor 16 (AHRD V1 ***- D9IVB4_SOLLC)	IPR010525 Auxin response factor
miR160.1	NbS00028965g0003.1	GO:0046982,GO:0005516	Auxin response factor 16 (AHRD V1 ***- D9IVB4_SOLLC)	IPR010525 Auxin response factor
miR160.1	NbS00025562g0003.1		No function annotation
miR160.1	NbS00037413g0003.1		No function annotation
miR160.1	NbS00040481g0002.1		No function annotation
miR160.1	NbS00025194g0008.1		No function annotation
miR160.1	NbS00001776g0002.1		No function annotation
miR160.1	NbS00046135g0004.1		No function annotation
miR160.1	NbS00000518g0001.1		No function annotation
miR160.1	NbS00005731g0001.1		No function annotation
miR160.1	NbS00051452g0002.1		No function annotation
miR162.1	NbS00003526g0014.1	GO:0005515,GO:0003725	Ribonuclease 3-like protein 3 (AHRD V1 *-*- RTL3_ORYSJ)	IPR005034 Dicer double-stranded RNA-binding fold
miR162.1	NbS00051830g0018.1	GO:0045505	Guanine nucleotide-binding protein subunit beta-4 (AHRD V1 *--* GBB4_HUMAN)	IPR020472 G-protein beta WD-40 repeat, region
miR162.1	NbS00023419g0210.1		No function annotation
miR164.1	NbS00022512g0011.1	GO:0003700	NAC domain protein IPR003441 (AHRD V1 ***- B9N1D6_POPTR)	IPR003441 No apical meristem (NAM) protein
miR164.1	NbS00014197g0005.1	GO:0003700	NAC domain protein IPR003441 (AHRD V1 ***- B9N1D6_POPTR)	IPR003441 No apical meristem (NAM) protein
miR164.1	NbS00003767g0007.1	GO:0003700	NAC domain protein IPR003441 (AHRD V1 ***- B9HH13_POPTR)	IPR003441 No apical meristem (NAM) protein
miR164.1	NbS00006639g0004.1	GO:0003700	NAC domain protein IPR003441 (AHRD V1 ***- B9HH13_POPTR)	IPR003441 No apical meristem (NAM) protein
miR164.1	NbS00021656g0004.1	GO:0003700	NAC domain protein IPR003441 (AHRD V1 ***- B9I557_POPTR)	IPR003441 No apical meristem (NAM) protein
miR164.1	NbS00009948g0012.1	GO:0003700	NAC domain protein IPR003441 (AHRD V1 ***- B9I557_POPTR)	IPR003441 No apical meristem (NAM) protein
miR164.1	NbS00034234g0006.1	GO:0003700	NAC domain protein IPR003441 (AHRD V1 ***- B9I557_POPTR)	IPR003441 No apical meristem (NAM) protein
miR164.1	NbS00023492g0004.1	GO:0003700	NAC domain protein IPR003441 (AHRD V1 ***- B9I557_POPTR)	IPR003441 No apical meristem (NAM) protein
miR164.1	NbS00029919g0005.1	GO:0003700	NAC domain protein IPR003441 (AHRD V1 ***- B9I557_POPTR)	IPR003441 No apical meristem (NAM) protein
miR164.1	NbS00016883g0004.1	GO:0003700	NAC domain protein IPR003441 (AHRD V1 ***- B9I557_POPTR)	IPR003441 No apical meristem (NAM) protein
miR164.1	NbS00007970g0004.1		Os11g0109966 protein (Fragment) (AHRD V1 *-*- C7J8E6_ORYSJ)
miR164.1	NbS00038596g0010.1	GO:0003700	NAC domain protein (AHRD V1 ***- C0KLH1_PONTR)	IPR003441 No apical meristem (NAM) protein
miR164.1	NbS00005565g0006.1	GO:0003700	NAC domain protein (AHRD V1 ***- C0KLH1_PONTR)	IPR003441 No apical meristem (NAM) protein
miR164.1	NbS00056894g0017.1	GO:0048040	UDP-glucose 4-epimerase (AHRD V1 **-* D5RML8_9PROT)	IPR016040 NAD(P)-binding domain
miR164.1	NbS00004898g0010.1	GO:0044237,GO:0008152	Bifunctional polymyxin resistance protein ArnA (AHRD V1 **-- ARNA_AERHH)	IPR016040 NAD(P)-binding domain
miR164.1	NbS00036834g0004.1	GO:0044237,GO:0008152	Bifunctional polymyxin resistance protein ArnA (AHRD V1 **-- ARNA_AERHH)	IPR016040 NAD(P)-binding domain
miR164.1	NbS00004229g0009.1		Mitochondrial transcription termination factor family protein (AHRD V1 **-- D7M3B1_ARALY)	IPR003690 Mitochodrial transcription termination factor-related
miR164.2	NbS00003767g0007.1	GO:0003700	NAC domain protein IPR003441 (AHRD V1 ***- B9HH13_POPTR)	IPR003441 No apical meristem (NAM) protein
miR164.2	NbS00006639g0004.1	GO:0003700	NAC domain protein IPR003441 (AHRD V1 ***- B9HH13_POPTR)	IPR003441 No apical meristem (NAM) protein
miR164.2	NbS00022512g0011.1	GO:0003700	NAC domain protein IPR003441 (AHRD V1 ***- B9N1D6_POPTR)	IPR003441 No apical meristem (NAM) protein
miR164.2	NbS00014197g0005.1	GO:0003700	NAC domain protein IPR003441 (AHRD V1 ***- B9N1D6_POPTR)	IPR003441 No apical meristem (NAM) protein
miR164.2	NbS00007970g0004.1		Os11g0109966 protein (Fragment) (AHRD V1 *-*- C7J8E6_ORYSJ)
miR164.2	NbS00038596g0010.1	GO:0003700	NAC domain protein (AHRD V1 ***- C0KLH1_PONTR)	IPR003441 No apical meristem (NAM) protein
miR164.2	NbS00005565g0006.1	GO:0003700	NAC domain protein (AHRD V1 ***- C0KLH1_PONTR)	IPR003441 No apical meristem (NAM) protein
miR164.2	NbS00016610g0011.1		Os11g0109966 protein (Fragment) (AHRD V1 *-*- C7J8E6_ORYSJ)
miR164.2	NbS00021656g0004.1	GO:0003700	NAC domain protein IPR003441 (AHRD V1 ***- B9I557_POPTR)	IPR003441 No apical meristem (NAM) protein
miR164.2	NbS00009948g0012.1	GO:0003700	NAC domain protein IPR003441 (AHRD V1 ***- B9I557_POPTR)	IPR003441 No apical meristem (NAM) protein
miR164.2	NbS00034234g0006.1	GO:0003700	NAC domain protein IPR003441 (AHRD V1 ***- B9I557_POPTR)	IPR003441 No apical meristem (NAM) protein
miR164.2	NbS00023492g0004.1	GO:0003700	NAC domain protein IPR003441 (AHRD V1 ***- B9I557_POPTR)	IPR003441 No apical meristem (NAM) protein
miR164.2	NbS00029919g0005.1	GO:0003700	NAC domain protein IPR003441 (AHRD V1 ***- B9I557_POPTR)	IPR003441 No apical meristem (NAM) protein
miR165/166.1	NbS00005404g0011.1	GO:0003700	Class III homeodomain-leucine zipper (AHRD V1 ***- Q1WD30_GINBI)	IPR013978 MEKHLA
miR165/166.1	NbS00002028g0014.1	GO:0003700	Class III homeodomain-leucine zipper (AHRD V1 ***- Q1WD30_GINBI)	IPR013978 MEKHLA
miR165/166.1	NbS00001636g0003.1	GO:0006355,GO:0045449	Class III homeodomain-leucine zipper (AHRD V1 ***- Q1WD30_GINBI)	IPR013978 MEKHLA
miR165/166.1	NbS00014370g0009.1	GO:0006355,GO:0045449	Class III homeodomain-leucine zipper (AHRD V1 ***- Q1WD30_GINBI)	IPR013978 MEKHLA
miR165/166.1	NbS00040013g0009.1	GO:0006355,GO:0045449	Class III homeodomain-leucine zipper (AHRD V1 ***- Q1WD30_GINBI)	IPR013978 MEKHLA
miR165/166.1	NbS00007118g0003.1	GO:0005515,GO:0003677	Class III homeodomain-leucine zipper (AHRD V1 ***- Q1WD30_GINBI)	IPR013978 MEKHLA
miR165/166.1	NbS00014385g0105.1		No function annotation
miR165/166.1	NbS00026516g0019.1	GO:0006355,GO:0045449	Class III homeodomain-leucine zipper (AHRD V1 ***- Q1WD30_GINBI)	IPR013978 MEKHLA
miR165/166.1	NbS00006467g0112.1		No function annotation
miR165/166.1	NbS00031081g0010.1	GO:0003700	Class III homeodomain-leucine zipper (AHRD V1 ***- Q1WD30_GINBI)	IPR013978 MEKHLA
miR165/166.1	NbS00006413g0002.1	GO:0005622	HAT family dimerisation domain containing protein (AHRD V1 ***- Q2QP95_ORYSJ)	IPR007021 Protein of unknown function DUF659
miR165/166.1	NbS00020002g0005.1	GO:0010329,GO:0008559	Lipid A export ATP-binding/permease protein msbA (AHRD V1 *--- MSBA_SYNAS)	IPR003439 ABC transporter-like
miR165/166.2	NbS00005404g0011.1	GO:0003700	Class III homeodomain-leucine zipper (AHRD V1 ***- Q1WD30_GINBI)	IPR013978 MEKHLA
miR165/166.2	NbS00002028g0014.1	GO:0003700	Class III homeodomain-leucine zipper (AHRD V1 ***- Q1WD30_GINBI)	IPR013978 MEKHLA
miR165/166.2	NbS00001636g0003.1	GO:0006355,GO:0045449	Class III homeodomain-leucine zipper (AHRD V1 ***- Q1WD30_GINBI)	IPR013978 MEKHLA
miR165/166.2	NbS00014370g0009.1	GO:0006355,GO:0045449	Class III homeodomain-leucine zipper (AHRD V1 ***- Q1WD30_GINBI)	IPR013978 MEKHLA
miR165/166.2	NbS00040013g0009.1	GO:0006355,GO:0045449	Class III homeodomain-leucine zipper (AHRD V1 ***- Q1WD30_GINBI)	IPR013978 MEKHLA
miR165/166.2	NbS00007118g0003.1	GO:0005515,GO:0003677	Class III homeodomain-leucine zipper (AHRD V1 ***- Q1WD30_GINBI)	IPR013978 MEKHLA
miR165/166.2	NbS00014385g0105.1		No function annotation
miR165/166.2	NbS00026516g0019.1	GO:0006355,GO:0045449	Class III homeodomain-leucine zipper (AHRD V1 ***- Q1WD30_GINBI)	IPR013978 MEKHLA
miR165/166.2	NbS00006467g0112.1		No function annotation
miR165/166.2	NbS00031081g0010.1	GO:0003700	Class III homeodomain-leucine zipper (AHRD V1 ***- Q1WD30_GINBI)	IPR013978 MEKHLA
miR165/166.2	NbS00008219g0008.1	GO:0005618,GO:0016887,GO:0030599	Pectinesterase (AHRD V1 ***- B9ICT1_POPTR)	IPR000070 Pectinesterase, catalytic
miR165/166.2	NbS00026188g0001.1	GO:0008168,GO:0003723	Ribosomal RNA small subunit methyltransferase B (AHRD V1 *-*- B4AE47_BACPU)	IPR001678 Bacterial Fmu (Sun)/eukaryotic nucleolar NOL1/Nop2p
miR165/166.2	NbS00037071g0002.1	GO:0008168,GO:0003723	Ribosomal RNA small subunit methyltransferase B (AHRD V1 *-*- B4AE47_BACPU)	IPR001678 Bacterial Fmu (Sun)/eukaryotic nucleolar NOL1/Nop2p
miR167.1	NbS00022460g0001.1		No function annotation
miR167.1	NbS00018875g0010.1	GO:0016020	Os01g0708300 protein (Fragment) (AHRD V1 *-*- Q0JJY9_ORYSJ)	IPR000620 Protein of unknown function DUF6, transmembrane
miR167.1	NbS00024064g0005.1	GO:0016020	Os01g0708300 protein (Fragment) (AHRD V1 *-*- Q0JJY9_ORYSJ)	IPR000620 Protein of unknown function DUF6, transmembrane
miR167.1	NbS00032185g0009.1		Unknown Protein (AHRD V1)
miR167.1	NbS00053418g0005.1		Unknown Protein (AHRD V1)
miR167.1	NbS00007121g0002.1	GO:0008287,GO:0003824	Protein phosphatase 2C (AHRD V1 ***- Q8S8Z0_MESCR)	IPR015655 Protein phosphatase 2C
miR167.1	NbS00007764g0110.1		No function annotation
miR167.1	NbS00022149g0009.1	GO:0003677	AT-hook motif nuclear localized protein 2 (AHRD V1 ***- A1A6F0_ORYSJ)	IPR005175 Protein of unknown function DUF296
miR167.1	NbS00001382g0014.1	GO:0003677	AT-hook motif nuclear localized protein 2 (AHRD V1 ***- A1A6F0_ORYSJ)	IPR005175 Protein of unknown function DUF296
miR167.1	NbS00016487g0007.1	GO:0016297,GO:0000036	Acyl-ACP thioesterase (AHRD V1 **** D7RU32_CAPAN)	IPR002864 Acyl-ACP thioesterase
miR167.2	NbS00027359g0001.1	GO:0015299,GO:0015559	Multidrug resistance protein mdtK (AHRD V1 *-*- MDTK_PHOLL)	IPR002528 Multi antimicrobial extrusion protein MatE
miR167.2	NbS00043163g0001.1	GO:0015299,GO:0015559	Multidrug resistance protein mdtK (AHRD V1 *-*- MDTK_PHOLL)	IPR002528 Multi antimicrobial extrusion protein MatE
miR167.2	NbS00054521g0001.1	GO:0015559	Multidrug resistance protein mdtK (AHRD V1 *-*- MDTK_ENT38)	IPR002528 Multi antimicrobial extrusion protein MatE
miR167.2	NbS00022460g0001.1		No function annotation
miR167.2	NbS00018875g0010.1	GO:0016020	Os01g0708300 protein (Fragment) (AHRD V1 *-*- Q0JJY9_ORYSJ)	IPR000620 Protein of unknown function DUF6, transmembrane
miR167.2	NbS00024064g0005.1	GO:0016020	Os01g0708300 protein (Fragment) (AHRD V1 *-*- Q0JJY9_ORYSJ)	IPR000620 Protein of unknown function DUF6, transmembrane
miR167.2	NbS00031030g0001.1	GO:0005634,GO:0006355,GO:0045449	Homeobox-leucine zipper-like protein (AHRD V1 *-*- Q3HRT1_PICGL)	IPR001356 Homeobox
miR168.1	NbS00030506g0002.1		LOB domain protein 42 (AHRD V1 ***- D7KWD0_ARALY)	IPR004883 Lateral organ boundaries, LOB
miR168.1	NbS00028347g0001.1		LOB domain protein 42 (AHRD V1 ***- D7KWD0_ARALY)	IPR004883 Lateral organ boundaries, LOB
miR169.1	NbS00051425g0011.1	GO:0003700	Nuclear transcription factor Y subunit A-3 (AHRD V1 **** B6TQI5_MAIZE)	IPR001289 CCAAT-binding transcription factor, subunit B
miR169.1	NbS00005589g0116.1		No function annotation
miR169.1	NbS00027843g0014.1	GO:0003700,GO:0016566	Nuclear transcription factor Y subunit A-2 (AHRD V1 **** B6SM21_MAIZE)	IPR001289 CCAAT-binding transcription factor, subunit B
miR169.1	NbS00022852g0005.1	GO:0005634,GO:0016602	Nuclear transcription factor Y subunit A-3 (AHRD V1 *-*- B6TQI5_MAIZE)	IPR001289 CCAAT-binding transcription factor, subunit B
miR169.1	NbS00042261g0006.1	GO:0005634,GO:0016602	Nuclear transcription factor Y subunit A-3 (AHRD V1 *-*- B6TQI5_MAIZE)	IPR001289 CCAAT-binding transcription factor, subunit B
miR169.1	NbS00034944g0001.1	GO:0016020,GO:0016021	Solute carrier family 2, facilitated glucose transporter member 1 (AHRD V1 ***- GTR1_RABIT)	IPR003663 Sugar/inositol transporter
miR169.1	NbS00019626g0016.1	GO:0008970	DDHD domain containing 1 (AHRD V1 *--- Q3ZAU5_RAT)	IPR004177 DDHD
miR169.1	NbS00050693g0001.1	GO:0004722	Serine/threonine protein phosphatase 2C (AHRD V1 **** D7LV04_ARALY)	IPR015655 Protein phosphatase 2C
miR169.2	NbS00051425g0011.1	GO:0003700	Nuclear transcription factor Y subunit A-3 (AHRD V1 **** B6TQI5_MAIZE)	IPR001289 CCAAT-binding transcription factor, subunit B
miR169.2	NbS00043485g0009.1	GO:0005634	Nuclear transcription factor Y subunit A-1 (AHRD V1 *-*- B6TAR1_MAIZE)	IPR001289 CCAAT-binding transcription factor, subunit B
miR169.2	NbS00043896g0007.1	GO:0005634	Nuclear transcription factor Y subunit A-1 (AHRD V1 *-*- B6TAR1_MAIZE)	IPR001289 CCAAT-binding transcription factor, subunit B
miR169.2	NbS00006995g0021.1	GO:0005634,GO:0016602	Nuclear transcription factor Y subunit A-3 (AHRD V1 *-*- B6TQI5_MAIZE)	IPR001289 CCAAT-binding transcription factor, subunit B
miR169.2	NbS00022852g0005.1	GO:0005634,GO:0016602	Nuclear transcription factor Y subunit A-3 (AHRD V1 *-*- B6TQI5_MAIZE)	IPR001289 CCAAT-binding transcription factor, subunit B
miR169.2	NbS00042261g0006.1	GO:0005634,GO:0016602	Nuclear transcription factor Y subunit A-3 (AHRD V1 *-*- B6TQI5_MAIZE)	IPR001289 CCAAT-binding transcription factor, subunit B
miR169.2	NbS00056758g0006.1	GO:0003700	Nuclear transcription factor Y subunit A-1 (AHRD V1 *-** B6TAR1_MAIZE)	IPR001289 CCAAT-binding transcription factor, subunit B
miR169.3	NbS00051425g0011.1	GO:0003700	Nuclear transcription factor Y subunit A-3 (AHRD V1 **** B6TQI5_MAIZE)	IPR001289 CCAAT-binding transcription factor, subunit B
miR169.3	NbS00043485g0009.1	GO:0005634	Nuclear transcription factor Y subunit A-1 (AHRD V1 *-*- B6TAR1_MAIZE)	IPR001289 CCAAT-binding transcription factor, subunit B
miR169.3	NbS00043896g0007.1	GO:0005634	Nuclear transcription factor Y subunit A-1 (AHRD V1 *-*- B6TAR1_MAIZE)	IPR001289 CCAAT-binding transcription factor, subunit B
miR169.3	NbS00006995g0021.1	GO:0005634,GO:0016602	Nuclear transcription factor Y subunit A-3 (AHRD V1 *-*- B6TQI5_MAIZE)	IPR001289 CCAAT-binding transcription factor, subunit B
miR169.3	NbS00022852g0005.1	GO:0005634,GO:0016602	Nuclear transcription factor Y subunit A-3 (AHRD V1 *-*- B6TQI5_MAIZE)	IPR001289 CCAAT-binding transcription factor, subunit B
miR169.3	NbS00042261g0006.1	GO:0005634,GO:0016602	Nuclear transcription factor Y subunit A-3 (AHRD V1 *-*- B6TQI5_MAIZE)	IPR001289 CCAAT-binding transcription factor, subunit B
miR169.3	NbS00056758g0006.1	GO:0003700	Nuclear transcription factor Y subunit A-1 (AHRD V1 *-** B6TAR1_MAIZE)	IPR001289 CCAAT-binding transcription factor, subunit B
miR171.1	NbS00033724g0007.1		DAG protein (AHRD V1 **-- B6TMC1_MAIZE)
miR171.1	NbS00039010g0008.1		Plant-specific domain TIGR01568 family protein (AHRD V1 *--- B6U5V3_MAIZE)	IPR006458 Protein of unknown function DUF623, plant
miR171.1	NbS00011108g0002.1		Plant-specific domain TIGR01568 family protein (AHRD V1 *--- B6U5V3_MAIZE)	IPR006458 Protein of unknown function DUF623, plant
miR171.1	NbS00027114g0019.1	GO:0006468	Receptor-like protein kinase At3g21340 (AHRD V1 *-*- RLK6_ARATH)	IPR002290 Serine/threonine protein kinase
miR171.1	NbS00033823g0004.1	GO:0006468	Receptor-like protein kinase At3g21340 (AHRD V1 *-*- RLK6_ARATH)	IPR002290 Serine/threonine protein kinase
miR171.1	NbS00001366g0004.1		Uncharacterized basic helix-loop-helix protein At1g64625 (AHRD V1 *-*- Y1462_ARATH)
miR171.1	NbS00008326g0013.1		Uncharacterized basic helix-loop-helix protein At1g64625 (AHRD V1 *-*- Y1462_ARATH)
miR171.2	NbS00008748g0001.1	GO:0015385	Cation/H(+) antiporter 15 (AHRD V1 **** CHX15_ARATH)	IPR006153 Cation/H+ exchanger
miR171.2	NbS00060742g0001.1		Unknown Protein (AHRD V1)	IPR008889 VQ
miR171.2	NbS00001762g0009.1		Phosphopantothenate--cysteine ligase (AHRD V1 **-- B6TMK9_MAIZE)	IPR007085 DNA/pantothenate metabolism flavoprotein, C-terminal
miR171.3	NbS00003323g0003.1	GO:0008999	Ribosomal-protein-alanine N-acetyltransferase (AHRD V1 **** A6CNK1_9BACI)	IPR000182 GCN5-related N-acetyltransferase
miR171.3	NbS00006987g0007.1		No function annotation
miR171.3	NbS00000776g0006.1		Leaf senescence protein-like (AHRD V1 ***- Q654T8_ORYSJ)	IPR004253 Protein of unknown function DUF231, plant
miR171.3	NbS00010899g0211.1		No function annotation
miR171.3	NbS00016761g0005.1		No function annotation
miR171.3	NbS00021109g0008.1		Harpin-induced protein-like (Fragment) (AHRD V1 **-- D2CFH8_COFAR)	IPR010847 Harpin-induced 1
miR171.3	NbS00022727g0005.1		Leaf senescence protein-like (AHRD V1 ***- Q654T8_ORYSJ)	IPR004253 Protein of unknown function DUF231, plant
miR171.4	NbS00030567g0004.1	GO:0003700	GRAS family transcription factor (AHRD V1 **-* B9GVG4_POPTR)	IPR005202 GRAS transcription factor
miR171.4	NbS00012131g0003.1	GO:0003700	GRAS family transcription factor (AHRD V1 **-* B9GVG4_POPTR)	IPR005202 GRAS transcription factor
miR171.4	NbS00030567g0001.1	GO:0003700	GRAS family transcription factor (AHRD V1 **-* B9GVG4_POPTR)	IPR005202 GRAS transcription factor
miR171.4	NbS00034611g0001.1	GO:0003700	GRAS family transcription factor (AHRD V1 **-* B9GVG4_POPTR)	IPR005202 GRAS transcription factor
miR171.4	NbS00062075g0004.1		GRAS family transcription factor (AHRD V1 **-- B9GPD0_POPTR)	IPR005202 GRAS transcription factor
miR171.4	NbS00058843g0001.1		GRAS family transcription factor (AHRD V1 **-- B9GPD0_POPTR)	IPR005202 GRAS transcription factor
miR171.4	NbS00022000g0013.1	GO:0015431	Multidrug resistance protein ABC transporter family (AHRD V1 **-- B9GX56_POPTR)	IPR003439 ABC transporter-like
miR171.4	NbS00007038g0015.1	GO:0016262	TPR repeat protein (AHRD V1 **-- B0JK10_MICAN)	IPR011990 Tetratricopeptide-like helical
miR172.1	NbS00021301g0009.1		Acetyl xylan esterase A (AHRD V1 **-- D0TLQ4_9BACE)	IPR005181 Protein of unknown function DUF303, acetylesterase putative
miR172.1	NbS00016902g0213.1		No function annotation
miR172.1	NbS00014081g0005.1	GO:0005488	Microtubule-associated protein TORTIFOLIA1 (AHRD V1 *--- B6SS76_MAIZE)	IPR011989 Armadillo-like helical
miR172.1	NbS00021013g0004.1	GO:0005488	Microtubule-associated protein TORTIFOLIA1 (AHRD V1 *--- B6SS76_MAIZE)	IPR011989 Armadillo-like helical
miR172.1	NbS00023050g0117.1		No function annotation
miR172.1	NbS00004681g0001.1	GO:0006468,GO:0007165	CBL-interacting protein kinase 09 (AHRD V1 ***- A5BZV3_VITVI)	IPR002290 Serine/threonine protein kinase
miR172.1	NbS00031393g0019.1	GO:0006350	DNA-directed RNA polymerase III subunit C (AHRD V1 ***- B0WS61_CULQU)	IPR008806 RNA polymerase III Rpc82, C -terminal
miR172.1	NbS00026258g0019.1	GO:0006350	DNA-directed RNA polymerase III subunit C (AHRD V1 ***- B0WS61_CULQU)	IPR008806 RNA polymerase III Rpc82, C -terminal
miR172.1	NbS00018651g0008.1	GO:0006468,GO:0007165	CBL-interacting protein kinase 09 (AHRD V1 ***- A5BZV3_VITVI)	IPR002290 Serine/threonine protein kinase
miR172.1	NbS00002388g0104.1		No function annotation
miR172.1	NbS00019672g0007.1	GO:0004675	Pto-like, Serine/threonine kinase protein, resistance protein
miR172.1	NbS00008323g0004.1		No function annotation
miR172.1	NbS00026141g0002.1		No function annotation
miR172.1	NbS00006591g0002.1	GO:0032259,GO:0006810	Nuclear pore membrane glycoprotein 210 (AHRD V1 ***- PO210_HUMAN)	IPR008964 Invasin/intimin cell-adhesion
miR172.1	NbS00041069g0013.1	GO:0032259,GO:0006810	Nuclear pore membrane glycoprotein 210 (AHRD V1 ***- PO210_HUMAN)	IPR008964 Invasin/intimin cell-adhesion
miR172.1	NbS00027685g0010.1	GO:0008017	Microtubule associated protein (AHRD V1 *--* A8J2Q6_CHLRE)	IPR011989 Armadillo-like helical
miR172.1	NbS00036215g0001.1	GO:0006355	B3 domain-containing protein Os01g0234100 (AHRD V1 ***- Y1341_ORYSJ)	IPR003340 Transcriptional factor B3
miR172.2	NbS00006275g0116.1		No function annotation
miR172.2	NbS00000293g0003.1	GO:0003677,GO:0006355	AP2-like ethylene-responsive transcription factor At1g79700 (AHRD V1 *--- AP2L3_ARATH)	IPR001471 Pathogenesis-related transcriptional factor and ERF, DNA-binding
miR172.2	NbS00031211g0007.1	GO:0003677	AP2-like ethylene-responsive transcription factor At1g16060 (AHRD V1 *--- AP2L1_ARATH)	IPR001471 Pathogenesis-related transcriptional factor and ERF, DNA-binding
miR172.2	NbS00003259g0109.1		No function annotation
miR172.2	NbS00041452g0008.1	GO:0003677	AP2-like ethylene-responsive transcription factor At1g79700 (AHRD V1 *--- AP2L3_ARATH)	IPR001471 Pathogenesis-related transcriptional factor and ERF, DNA-binding
miR172.2	NbS00006256g0005.1	GO:0003677	AP2-like ethylene-responsive transcription factor At1g79700 (AHRD V1 *--- AP2L3_ARATH)	IPR001471 Pathogenesis-related transcriptional factor and ERF, DNA-binding
miR172.2	NbS00003064g0002.1	GO:0003677,GO:0006355	AP2-like ethylene-responsive transcription factor At1g16060 (AHRD V1 *-*- AP2L1_ARATH)	IPR001471 Pathogenesis-related transcriptional factor and ERF, DNA-binding
miR172.2	NbS00013014g0112.1		No function annotation
miR172.2	NbS00001537g0004.1	GO:0003677,GO:0006355	AP2-like ethylene-responsive transcription factor At1g16060 (AHRD V1 *-*- AP2L1_ARATH)	IPR001471 Pathogenesis-related transcriptional factor and ERF, DNA-binding
miR172.2	NbS00013507g0010.1	GO:0003677	AP2-like ethylene-responsive transcription factor At1g79700 (AHRD V1 *--- AP2L3_ARATH)	IPR001471 Pathogenesis-related transcriptional factor and ERF, DNA-binding
miR172.2	NbS00018810g0007.1	GO:0003677	AP2-like ethylene-responsive transcription factor At1g79700 (AHRD V1 *--- AP2L3_ARATH)	IPR001471 Pathogenesis-related transcriptional factor and ERF, DNA-binding
miR172.2	NbS00022543g0006.1	GO:0003677	AP2-like ethylene-responsive transcription factor At1g16060 (AHRD V1 *-*- AP2L1_ARATH)	IPR001471 Pathogenesis-related transcriptional factor and ERF, DNA-binding
miR172.2	NbS00019909g0104.1		No function annotation
miR172.2	NbS00004776g0008.1	GO:0006396	CCA-adding enzyme (AHRD V1 *-*- CCA_LACPL)	IPR002646 Polynucleotide adenylyltransferase region
miR172.2	NbS00039327g0010.1		Os12g0114200 protein (Fragment) (AHRD V1 *--- Q0IQL4_ORYSJ)
miR172.2	NbS00037667g0008.1		No function annotation
miR172.2	NbS00031433g0004.1		No function annotation
miR172.2	NbS00011019g0013.1	GO:0016070,GO:0005488	Eukaryotic translation initiation factor 4 gamma 1 (AHRD V1 *-*- A9QXE6_MESAU)	IPR016021 MIF4-like, type 1/2/3
miR172.2	NbS00035762g0007.1		Unknown Protein (AHRD V1)
miR172.2	NbS00003159g0010.1	GO:0016301	Receptor-like kinase (AHRD V1 *-** A7VM25_MARPO)	IPR002290 Serine/threonine protein kinase
miR172.2	NbS00000902g0009.1	GO:0016301	Receptor-like kinase (AHRD V1 *-** A7VM25_MARPO)	IPR002290 Serine/threonine protein kinase
miR172.3	NbS00023050g0117.1		No function annotation
miR172.3	NbS00010386g0011.1	GO:0006241	Ulp1 protease family protein (AHRD V1 *-*- Q2A9J8_BRAOL)	IPR015410 Region of unknown function DUF1985
miR172.3	NbS00004724g0004.1		No function annotation
miR172.3	NbS00040864g0011.1		Kinesin light chain-like protein (AHRD V1 *-*- D8LTR1_ECTSI)
miR172.3	NbS00006256g0003.1		No function annotation
miR172.3	NbS00012157g0002.1	GO:0042623,GO:0005200	26S protease regulatory subunit 7 homolog A (AHRD V1 *--- PRS7A_ARATH)	IPR003959 ATPase, AAA-type, core
miR172.3	NbS00009928g0005.1		No function annotation
miR172.3	NbS00049311g0010.1	GO:0004842	Polycomb group ring finger 1 (AHRD V1 *--- B3DL44_XENTR)	IPR018957 Zinc finger, C3HC4 RING-type
miR172.3	NbS00002615g0010.1	GO:0047429	MazG nucleotide pyrophosphohydrolase (AHRD V1 ***- B1J275_PSEPW)	IPR011394 NTP Pyrophosphohydrolase MazG-related, RS21-C6
miR172.3	NbS00028099g0017.1	GO:0006952,GO:0007049,GO:0006915	Cc-nbs-lrr, resistance protein with an R1 specific domain
miR172.3	NbS00029324g0007.1	GO:0003676,GO:0000166	Splicing factor arginine/serine-rich 4 (AHRD V1 *--- B6U7F9_MAIZE)	IPR012677 Nucleotide-binding, alpha-beta plait
miR172.3	NbS00024089g0007.1	GO:0003676,GO:0000166	Splicing factor arginine/serine-rich 4 (AHRD V1 *--- B6U7F9_MAIZE)	IPR012677 Nucleotide-binding, alpha-beta plait
miR172.3	NbS00021301g0009.1		Acetyl xylan esterase A (AHRD V1 **-- D0TLQ4_9BACE)	IPR005181 Protein of unknown function DUF303, acetylesterase putative
miR172.3	NbS00029085g0022.1	GO:0008312	Signal recognition particle protein 3 (AHRD V1 ***- D7KD74_ARALY)	IPR006325 Signal recognition particle, SRP54 subunit
miR172.3	NbS00016902g0213.1		No function annotation
miR172.3	NbS00002293g0006.1	GO:0008312	Signal recognition particle protein 3 (AHRD V1 ***- D7KD74_ARALY)	IPR000897 Signal recognition particle, SRP54 subunit, GTPase IPR006325 Signal recognition particle, SRP54 subunit
miR172.3	NbS00015708g0012.1	GO:0008312	Signal recognition particle protein 3 (AHRD V1 ***- D7KD74_ARALY)	IPR006325 Signal recognition particle, SRP54 subunit
miR172.3	NbS00020425g0009.1	GO:0008312	Signal recognition particle protein 3 (AHRD V1 ***- D7KD74_ARALY)	IPR000897 Signal recognition particle, SRP54 subunit, GTPase IPR006325 Signal recognition particle, SRP54 subunit
miR172.4	NbS00041452g0008.1	GO:0003677	AP2-like ethylene-responsive transcription factor At1g79700 (AHRD V1 *--- AP2L3_ARATH)	IPR001471 Pathogenesis-related transcriptional factor and ERF, DNA-binding
miR172.4	NbS00006275g0116.1		No function annotation
miR172.4	NbS00000293g0003.1	GO:0003677,GO:0006355	AP2-like ethylene-responsive transcription factor At1g79700 (AHRD V1 *--- AP2L3_ARATH)	IPR001471 Pathogenesis-related transcriptional factor and ERF, DNA-binding
miR172.4	NbS00006256g0005.1	GO:0003677	AP2-like ethylene-responsive transcription factor At1g79700 (AHRD V1 *--- AP2L3_ARATH)	IPR001471 Pathogenesis-related transcriptional factor and ERF, DNA-binding
miR172.4	NbS00003064g0002.1	GO:0003677,GO:0006355	AP2-like ethylene-responsive transcription factor At1g16060 (AHRD V1 *-*- AP2L1_ARATH)	IPR001471 Pathogenesis-related transcriptional factor and ERF, DNA-binding
miR172.4	NbS00031211g0007.1	GO:0003677	AP2-like ethylene-responsive transcription factor At1g16060 (AHRD V1 *--- AP2L1_ARATH)	IPR001471 Pathogenesis-related transcriptional factor and ERF, DNA-binding
miR172.4	NbS00003259g0109.1		No function annotation
miR172.4	NbS00039327g0010.1		Os12g0114200 protein (Fragment) (AHRD V1 *--- Q0IQL4_ORYSJ)
miR172.4	NbS00004410g0014.1		Os12g0114200 protein (Fragment) (AHRD V1 *--- Q0IQL4_ORYSJ)
miR172.4	NbS00001537g0004.1	GO:0003677,GO:0006355	AP2-like ethylene-responsive transcription factor At1g16060 (AHRD V1 *-*- AP2L1_ARATH)	IPR001471 Pathogenesis-related transcriptional factor and ERF, DNA-binding
miR172.4	NbS00013507g0010.1	GO:0003677	AP2-like ethylene-responsive transcription factor At1g79700 (AHRD V1 *--- AP2L3_ARATH)	IPR001471 Pathogenesis-related transcriptional factor and ERF, DNA-binding
miR172.4	NbS00018810g0007.1	GO:0003677	AP2-like ethylene-responsive transcription factor At1g79700 (AHRD V1 *--- AP2L3_ARATH)	IPR001471 Pathogenesis-related transcriptional factor and ERF, DNA-binding
miR172.4	NbS00022543g0006.1	GO:0003677	AP2-like ethylene-responsive transcription factor At1g16060 (AHRD V1 *-*- AP2L1_ARATH)	IPR001471 Pathogenesis-related transcriptional factor and ERF, DNA-binding
miR172.4	NbS00019909g0104.1		No function annotation
miR172.4	NbS00019411g0005.1	GO:0003677	AP2-like ethylene-responsive transcription factor At1g16060 (AHRD V1 *-*- AP2L1_ARATH)	IPR001471 Pathogenesis-related transcriptional factor and ERF, DNA-binding
miR172.4	NbS00013014g0112.1		No function annotation
miR172.4	NbS00011766g0007.1	GO:0003677,GO:0006355	AP2-like ethylene-responsive transcription factor At1g16060 (AHRD V1 *--- AP2L1_ARATH)	IPR001471 Pathogenesis-related transcriptional factor and ERF, DNA-binding
miR172.4	NbS00045489g0006.1	GO:0003677	AP2-like ethylene-responsive transcription factor At1g16060 (AHRD V1 *-*- AP2L1_ARATH)	IPR001471 Pathogenesis-related transcriptional factor and ERF, DNA-binding
miR172.4	NbS00033046g0007.1	GO:0045449	Myb-like DNA-binding domain SHAQKYF class family protein expressed (AHRD V1 *--- Q2QYV2_ORYSJ)	IPR006447 Myb-like DNA-binding region, SHAQKYF class
miR172.4	NbS00007065g0004.1	GO:0019199,GO:0004674	Serine/threonine-protein kinase receptor (AHRD V1 **** B6U2B7_MAIZE)	IPR002290 Serine/threonine protein kinase
miR172.4	NbS00005877g0003.1	GO:0019199,GO:0004674	Serine/threonine-protein kinase receptor (AHRD V1 **** B6U2B7_MAIZE)	IPR002290 Serine/threonine protein kinase
miR172.4	NbS00055687g0009.1	GO:0019199,GO:0004674	Serine/threonine kinase receptor (AHRD V1 **** Q7DMS5_BRANA)	IPR002290 Serine/threonine protein kinase
miR172.4	NbS00003556g0007.1		AT2G14850 protein (Fragment) (AHRD V1 *-*- B9DHZ5_ARATH)
miR2111	NbS00018603g0010.1	GO:0005529	Kelch-like protein 7 (AHRD V1 *--- KLHL7_CHICK)	IPR015915 Kelch-type beta propeller
miR2111	NbS00034319g0004.1	GO:0016798	Xyloglucan endotransglucosylase/hydrolase 2 (AHRD V1 **** Q2MK81_9ROSA)	IPR016455 Xyloglucan endotransglucosylase/hydrolase
miR2111	NbS00052846g0002.1	GO:0016798	Xyloglucan endotransglucosylase/hydrolase 2 (AHRD V1 **** Q2MK81_9ROSA)	IPR016455 Xyloglucan endotransglucosylase/hydrolase
miR2111	NbS00012589g0006.1		Os04g0625000 protein (Fragment) (AHRD V1 *-*- Q0J9Y7_ORYSJ)
miR319.1	NbS00060423g0002.1	GO:0003700	MYB transcription factor (AHRD V1 **-* Q9FR97_ARATH)	IPR015495 Myb transcription factor
miR319.1	NbS00004095g0010.1	GO:0003700	MYB transcription factor (AHRD V1 **-* Q9FR97_ARATH)	IPR015495 Myb transcription factor
miR319.1	NbS00015576g0002.1	GO:0003700	MYB transcription factor (AHRD V1 **-* Q9FR97_ARATH)	IPR015495 Myb transcription factor
miR319.1	NbS00047693g0003.1		Cotton fiber expressed protein 1 (AHRD V1 ***- O81373_GOSHI)	IPR008480 Protein of unknown function DUF761, plant
miR319.1	NbS00009355g0001.1		Cotton fiber expressed protein 1 (AHRD V1 ***- O81373_GOSHI)	IPR008480 Protein of unknown function DUF761, plant
miR319.1	NbS00038295g0009.1		No function annotation
miR319.1	NbS00038681g0005.1	GO:0005515	Kelch domain-containing protein 3 (AHRD V1 **-- D3PFJ0_9MAXI)	IPR015915 Kelch-type beta propeller
miR319.1	NbS00038888g0009.1	GO:0005515	Kelch domain-containing protein 3 (AHRD V1 **-- D3PFJ0_9MAXI)	IPR015915 Kelch-type beta propeller
miR319.1	NbS00037523g0007.1	GO:0003700	Transcription factor CYCLOIDEA (Fragment) (AHRD V1 *--* CYCLD_ANTML)	IPR017887 Transcription factor TCP subgroup
miR319.1	NbS00010783g0001.1	GO:0003700	Transcription factor CYCLOIDEA (Fragment) (AHRD V1 *-** CYCLD_ANTML)	IPR005333 Transcription factor, TCP
miR319.1	NbS00052376g0001.1	GO:0003700	Transcription factor CYCLOIDEA (Fragment) (AHRD V1 *-** CYCLD_ANTML)	IPR005333 Transcription factor, TCP
miR319.1	NbS00035738g0005.1	GO:0003700	Transcription factor CYCLOIDEA (Fragment) (AHRD V1 *-** CYCLD_ANTML)	IPR005333 Transcription factor, TCP
miR319.1	NbS00022795g0010.1		Pentatricopeptide repeat-containing protein (AHRD V1 ***- D7M2Z4_ARALY)	IPR002885 Pentatricopeptide repeat
miR319.1	NbS00012283g0003.1	GO:0003700	Transcription factor CYCLOIDEA (Fragment) (AHRD V1 *-** CYCLD_ANTML)	IPR005333 Transcription factor, TCP
miR319.1	NbS00005125g0006.1		No function annotation
miR319.1	NbS00014998g0101.1		No function annotation
miR319.2	NbS00004095g0010.1	GO:0003700	MYB transcription factor (AHRD V1 **-* Q9FR97_ARATH)	IPR015495 Myb transcription factor
miR319.2	NbS00060423g0002.1	GO:0003700	MYB transcription factor (AHRD V1 **-* Q9FR97_ARATH)	IPR015495 Myb transcription factor
miR319.2	NbS00015576g0002.1	GO:0003700	MYB transcription factor (AHRD V1 **-* Q9FR97_ARATH)	IPR015495 Myb transcription factor
miR319.2	NbS00047693g0003.1		Cotton fiber expressed protein 1 (AHRD V1 ***- O81373_GOSHI)	IPR008480 Protein of unknown function DUF761, plant
miR319.2	NbS00009355g0001.1		Cotton fiber expressed protein 1 (AHRD V1 ***- O81373_GOSHI)	IPR008480 Protein of unknown function DUF761, plant
miR319.2	NbS00005125g0006.1		No function annotation
miR319.2	NbS00019213g0002.1		Genomic DNA chromosome 3 P1 clone MZE19 (AHRD V1 ***- Q9LHE6_ARATH)
miR319.2	NbS00027811g0005.1	GO:0005515,GO:0030295	5&apos-AMP-activated protein kinase gamma-1 subunit (AHRD V1 **** Q1M178_ONCMY)	IPR000644 Cystathionine beta-synthase, core
miR319.3	NbS00060423g0002.1	GO:0003700	MYB transcription factor (AHRD V1 **-* Q9FR97_ARATH)	IPR015495 Myb transcription factor
miR319.3	NbS00004095g0010.1	GO:0003700	MYB transcription factor (AHRD V1 **-* Q9FR97_ARATH)	IPR015495 Myb transcription factor
miR319.3	NbS00015576g0002.1	GO:0003700	MYB transcription factor (AHRD V1 **-* Q9FR97_ARATH)	IPR015495 Myb transcription factor
miR319.3	NbS00047693g0003.1		Cotton fiber expressed protein 1 (AHRD V1 ***- O81373_GOSHI)	IPR008480 Protein of unknown function DUF761, plant
miR319.3	NbS00009355g0001.1		Cotton fiber expressed protein 1 (AHRD V1 ***- O81373_GOSHI)	IPR008480 Protein of unknown function DUF761, plant
miR319.3	NbS00038295g0009.1		No function annotation
miR319.3	NbS00010783g0001.1	GO:0003700	Transcription factor CYCLOIDEA (Fragment) (AHRD V1 *-** CYCLD_ANTML)	IPR005333 Transcription factor, TCP
miR319.3	NbS00052376g0001.1	GO:0003700	Transcription factor CYCLOIDEA (Fragment) (AHRD V1 *-** CYCLD_ANTML)	IPR005333 Transcription factor, TCP
miR319.3	NbS00035738g0005.1	GO:0003700	Transcription factor CYCLOIDEA (Fragment) (AHRD V1 *-** CYCLD_ANTML)	IPR005333 Transcription factor, TCP
miR319.3	NbS00022795g0010.1		Pentatricopeptide repeat-containing protein (AHRD V1 ***- D7M2Z4_ARALY)	IPR002885 Pentatricopeptide repeat
miR319.3	NbS00012283g0003.1	GO:0003700	Transcription factor CYCLOIDEA (Fragment) (AHRD V1 *-** CYCLD_ANTML)	IPR005333 Transcription factor, TCP
miR319.3	NbS00005125g0006.1		No function annotation
miR319.3	NbS00038681g0005.1	GO:0005515	Kelch domain-containing protein 3 (AHRD V1 **-- D3PFJ0_9MAXI)	IPR015915 Kelch-type beta propeller
miR319.3	NbS00014998g0101.1		No function annotation
miR3627.1	NbS00049803g0008.1	GO:0005388	Calcium-transporting ATPase 1 (AHRD V1 **** Q7XBH9_CERRI)	IPR006408 ATPase, P-type, calcium-transporting, PMCA-type
miR3627.1	NbS00011265g0007.1	GO:0005388	Calcium-transporting ATPase 1 (AHRD V1 **** Q7XBH9_CERRI)	IPR006408 ATPase, P-type, calcium-transporting, PMCA-type
miR3627.1	NbS00002113g0001.1	GO:0004675	LRR receptor-like serine/threonine-protein kinase, RLP
miR3627.1	NbS00002113g0001.1	GO:0004675	LRR receptor-like serine/threonine-protein kinase, RLP
miR390.1	NbS00008756g0114.1		No function annotation
miR390.1	NbS00049236g0009.1	GO:0004675	Receptor like kinase, RLK
miR390.1	NbS00041770g0009.1	GO:0001653	Receptor like kinase, RLK
miR390.1	NbS00046996g0012.1	GO:0004675	Receptor like kinase, RLK
miR390.1	NbS00003886g0005.1	GO:0004675	Receptor like kinase, RLK
miR390.1	NbS00048476g0007.1	GO:0005515,GO:0006468	Receptor like kinase, RLK
miR390.1	NbS00040712g0020.1	GO:0005515,GO:0006468	Receptor like kinase, RLK
miR390.1	NbS00009977g0012.1		Acetyl-CoA carboxylase-like protein (AHRD V1 *-*- Q8ABH3_BACTN)	IPR012878 Protein of unknown function DUF1680
miR390.1	NbS00001525g0125.1		No function annotation
miR390.1	NbS00021835g0008.1	GO:0005515	Protein phosphatase 1 regulatory subunit 7 (AHRD V1 *--- C0S143_PARBP)	IPR001611 Leucine-rich repeat
miR390.1	NbS00011424g0010.1	GO:0004675	Receptor like kinase, RLK
miR390.1	NbS00040350g0005.1	GO:0004674,GO:0001653	Receptor like kinase, RLK
miR390.1	NbS00024310g0002.1	GO:0016706,GO:0009815	1-aminocyclopropane-1-carboxylate oxidase 1 (AHRD V1 **-* ACCO1_SOLLC)	IPR005123 Oxoglutarate and iron-dependent oxygenase
miR390.1	NbS00002997g0029.1	GO:0005515	Protein phosphatase 1 regulatory subunit 7 (AHRD V1 *--- C0S143_PARBP)	IPR001611 Leucine-rich repeat
miR390.2	NbS00008756g0114.1		No function annotation
miR390.2	NbS00012404g0004.1	GO:0005515,GO:0004674	ATP binding / kinase/ protein serine / threonine kinase (AHRD V1 **** C5DB47_VITVI)	IPR002290 Serine/threonine protein kinase
miR390.2	NbS00049236g0009.1	GO:0004675	Receptor like kinase, RLK
miR390.2	NbS00041770g0009.1	GO:0001653	Receptor like kinase, RLK
miR390.2	NbS00046996g0012.1	GO:0004675	Receptor like kinase, RLK
miR390.2	NbS00003886g0005.1	GO:0004675	Receptor like kinase, RLK
miR390.2	NbS00001525g0125.1		No function annotation
miR390.2	NbS00011424g0010.1	GO:0004675	Receptor like kinase, RLK
miR390.2	NbS00009977g0012.1		Acetyl-CoA carboxylase-like protein (AHRD V1 *-*- Q8ABH3_BACTN)	IPR012878 Protein of unknown function DUF1680
miR391.2	NbS00031166g0011.1		No function annotation
miR391.2	NbS00035186g0001.1		Octicosapeptide/Phox/Bem1p domain-containing protein (AHRD V1 *--- D7L8F8_ARALY)	IPR000270 Octicosapeptide/Phox/Bem1p
miR393.1	NbS00000404g0013.1	GO:0005488,GO:0031072	Chaperone protein dnaJ (AHRD V1 *-*- DNAJ_FUSNN)	IPR001623 Heat shock protein DnaJ, N-terminal
miR393.1	NbS00003063g0014.1	GO:0006629	Lipase (AHRD V1 ***- Q5S8F1_RICCO)	IPR002921 Lipase, class 3
miR393.2	NbS00011279g0008.1	GO:0030674	Auxin F-box protein 5 (AHRD V1 **-- D7MPH1_ARALY)	IPR001810 Cyclin-like F-box
miR393.2	NbS00007979g0005.1	GO:0030674	Auxin F-box protein 5 (AHRD V1 **-- D7MPH1_ARALY)	IPR001810 Cyclin-like F-box
miR393.2	NbS00032054g0003.1	GO:0030674	Auxin F-box protein 5 (AHRD V1 **-- D7MPH1_ARALY)	IPR001810 Cyclin-like F-box
miR393.2	NbS00011373g0014.1	GO:0030674	Auxin F-box protein 5 (AHRD V1 **-- D7MPH1_ARALY)	IPR001810 Cyclin-like F-box
miR393.2	NbS00011373g0014.1	GO:0030674	Auxin F-box protein 5 (AHRD V1 **-- D7MPH1_ARALY)	IPR001810 Cyclin-like F-box
miR393.2	NbS00036188g0001.1		No function annotation
miR393.2	NbS00002198g0020.1	GO:0005515,GO:0004842	U-box domain-containing protein (AHRD V1 ***- D7KBV1_ARALY)	IPR011989 Armadillo-like helical
miR393.2	NbS00002742g0008.1	GO:0005515,GO:0004842	U-box domain-containing protein (AHRD V1 ***- D7KBV1_ARALY)	IPR011989 Armadillo-like helical
miR393.2	NbS00022195g0010.1	GO:0000145	Exocyst complex component 4 (AHRD V1 *-*- B0W348_CULQU)	IPR007191 Sec8 exocyst complex component specific domain
miR393.3	NbS00011279g0008.1	GO:0030674	Auxin F-box protein 5 (AHRD V1 **-- D7MPH1_ARALY)	IPR001810 Cyclin-like F-box
miR393.3	NbS00007979g0005.1	GO:0030674	Auxin F-box protein 5 (AHRD V1 **-- D7MPH1_ARALY)	IPR001810 Cyclin-like F-box
miR393.3	NbS00032054g0003.1	GO:0030674	Auxin F-box protein 5 (AHRD V1 **-- D7MPH1_ARALY)	IPR001810 Cyclin-like F-box
miR393.3	NbS00011373g0014.1	GO:0030674	Auxin F-box protein 5 (AHRD V1 **-- D7MPH1_ARALY)	IPR001810 Cyclin-like F-box
miR393.3	NbS00011373g0014.1	GO:0030674	Auxin F-box protein 5 (AHRD V1 **-- D7MPH1_ARALY)	IPR001810 Cyclin-like F-box
miR393.3	NbS00009944g0009.1	GO:0005622	Unknown Protein (AHRD V1)
miR393.3	NbS00019684g0014.1	GO:0005622	Unknown Protein (AHRD V1)
miR393.3	NbS00025643g0010.1	GO:0004402	Histone acetyltransferase (AHRD V1 **** B9HG17_POPTR)	IPR009255 Transcriptional coactivation
miR393.3	NbS00025642g0012.1	GO:0004402	Histone acetyltransferase (AHRD V1 **** B9HG17_POPTR)	IPR009255 Transcriptional coactivation
miR393.3	NbS00036188g0001.1		No function annotation
miR393.3	NbS00002198g0020.1	GO:0005515,GO:0004842	U-box domain-containing protein (AHRD V1 ***- D7KBV1_ARALY)	IPR011989 Armadillo-like helical
miR393.3	NbS00034594g0010.1	GO:0048544,GO:0005529,GO:0006468	Receptor-like kinase (AHRD V1 ***- P93068_BRAOL)	IPR002290 Serine/threonine protein kinase
miR393.3	NbS00000453g0008.1	GO:0048544,GO:0005529,GO:0006468	Receptor-like kinase (AHRD V1 ***- P93068_BRAOL)	IPR002290 Serine/threonine protein kinase
miR393.3	NbS00033675g0008.1		Helicase-like protein (AHRD V1 *-*- Q9AYF0_ORYSJ)	IPR010285 Protein of unknown function DUF889, eukaryote
miR394.1	NbS00015392g0110.1		No function annotation
miR394.1	NbS00004972g0108.1		No function annotation
miR394.1	NbS00000831g0021.1	GO:0032312	Arf-GAP domain and FG repeats-containing protein 1 (AHRD V1 *--- AGFG1_MOUSE)	IPR001164 Arf GTPase activating protein
miR394.1	NbS00005972g0008.1		No function annotation
miR394.1	NbS00017395g0002.1		No function annotation
miR394.1	NbC23522457g0001.1	GO:0006350	DNA-directed RNA polymerase (AHRD V1 ***- B9SHS2_RICCO)	IPR015712 DNA-directed RNA polymerase, subunit 2
miR396.1	NbS00018292g0007.1		No function annotation
miR396.1	NbS00002792g0006.1	GO:0005432	Sodium/calcium exchanger protein (AHRD V1 *-** B6K816_SCHJY)	IPR004837 Sodium/calcium exchanger membrane region
miR396.1	NbS00023171g0005.1	GO:0005432	Sodium/calcium exchanger protein (AHRD V1 *-** B6K816_SCHJY)	IPR004837 Sodium/calcium exchanger membrane region
miR396.1	NbS00011324g0017.1	GO:0019901,GO:0004699	Methyltransferase (AHRD V1 **-- B6K3A3_SCHJY)	IPR012901 N2227-like
miR396.2	NbS00028559g0008.1		Unknown Protein (AHRD V1)	IPR005508 Protein of unknown function DUF313
miR396.2	NbS00016933g0001.1		Unknown Protein (AHRD V1)	IPR005508 Protein of unknown function DUF313
miR396.2	NbS00054384g0006.1		S-ribonuclease binding protein SBP1 (Fragment) (AHRD V1 **-- Q9M5Q3_PETHY)
miR396.2	NbS00013971g0001.1		B3 domain-containing protein At1g05920 (AHRD V1 *-*- Y1592_ARATH)	IPR005508 Protein of unknown function DUF313
miR396.2	NbS00011117g0027.1		Unknown Protein (AHRD V1)	IPR005508 Protein of unknown function DUF313
miR396.2	NbS00008916g0017.1		S-ribonuclease binding protein SBP1 (Fragment) (AHRD V1 **-- Q9M5Q3_PETHY)
miR396.2	NbS00019339g0012.1	GO:0004519	Pentatricopeptide repeat-containing protein (AHRD V1 ***- D7L4A8_ARALY)	IPR002885 Pentatricopeptide repeat
miR396.2	NbS00005683g0006.1	GO:0042936	Nitrate transporter (AHRD V1 **** Q852P5_TOBAC)	IPR000109 TGF-beta receptor, type I/II extracellular region
miR396.2	NbC26208175g0003.1	GO:0006508,GO:0008234	Cathepsin B-like cysteine proteinase (AHRD V1 **-- CYSP_SCHMA)	IPR013128 Peptidase C1A, papain IPR000169 Peptidase, cysteine peptidase active site IPR000668 Peptidase C1A, papain C-terminal
miR396.2	NbS00007868g0006.1		Unknown Protein (AHRD V1)
miR396.2	NbS00019076g0003.1		No function annotation
miR396.2	NbS00002774g0003.1	GO:0005634,GO:0003677,GO:0020037	Methyl binding domain protein (Fragment) (AHRD V1 *--- B9HAA5_POPTR)	IPR001739 Methyl-CpG DNA binding
miR396.2	NbS00005558g0002.1	GO:0042936	Nitrate transporter (AHRD V1 **** Q852P5_TOBAC)	IPR000109 TGF-beta receptor, type I/II extracellular region
miR396.2	NbS00042139g0012.1		BNR/Asp-box repeat protein (AHRD V1 ***- D4WAX9_BACOV)	IPR011040 Neuraminidase
miR396.2	NbS00017366g0002.1		Pentatricopeptide repeat protein (AHRD V1 ***- A0JBX0_ORYSJ)	IPR002885 Pentatricopeptide repeat
miR396.2	NbS00017360g0014.1		Pentatricopeptide repeat protein (AHRD V1 ***- A0JBX0_ORYSJ)	IPR002885 Pentatricopeptide repeat
miR396.2	NbS00034363g0006.1	GO:0005515	Zinc finger protein VAR3, chloroplastic (AHRD V1 **-- VAR3_ARATH)	IPR001876 Zinc finger, RanBP2-type
miR396.2	NbS00010466g0004.1	GO:0008152	UDP-glucuronosyltransferase 1-6 (AHRD V1 *--- UD16_HUMAN)	IPR002213 UDP-glucuronosyl/UDP-glucosyltransferase
miR396.2	NbS00031400g0003.1	GO:0015519	Glucose transporter 8 (AHRD V1 ***- Q2KKJ3_SOLIN)	IPR003663 Sugar/inositol transporter
miR396.3	NbS00007868g0006.1		Unknown Protein (AHRD V1)
miR396.3	NbS00017366g0002.1		Pentatricopeptide repeat protein (AHRD V1 ***- A0JBX0_ORYSJ)	IPR002885 Pentatricopeptide repeat
miR396.3	NbS00017360g0014.1		Pentatricopeptide repeat protein (AHRD V1 ***- A0JBX0_ORYSJ)	IPR002885 Pentatricopeptide repeat
miR396.3	NbS00028559g0008.1		Unknown Protein (AHRD V1)	IPR005508 Protein of unknown function DUF313
miR396.3	NbS00016933g0001.1		Unknown Protein (AHRD V1)	IPR005508 Protein of unknown function DUF313
miR396.3	NbS00013971g0001.1		B3 domain-containing protein At1g05920 (AHRD V1 *-*- Y1592_ARATH)	IPR005508 Protein of unknown function DUF313
miR396.3	NbS00011117g0027.1		Unknown Protein (AHRD V1)	IPR005508 Protein of unknown function DUF313
miR396.3	NbS00034448g0009.1	GO:0045454	Thioredoxin (AHRD V1 ***- Q201Z4_9SOLN)	IPR015467 Thioredoxin, core
miR396.3	NbS00006944g0023.1	GO:0005945	Diphosphate-fructose-6-phosphate 1-phosphotransferase (AHRD V1 ***- D1JTA2_9BACE)	IPR011183 Pyrophosphate-dependent phosphofructokinase PfpB
miR396.3	NbS00013381g0009.1	GO:0005975,GO:0009045	Xylose isomerase (AHRD V1 ***- B9T2E0_RICCO)	IPR013452 Xylose isomerase, bacterial type
miR396.3	NbS00004674g0006.1	GO:0017040	Neutral ceramidase (AHRD V1 **** A9YFM2_WHEAT)	IPR006823 Neutral/alkaline nonlysosomal ceramidase
miR396.3	NbS00001153g0007.1	GO:0005975,GO:0009045	Xylose isomerase (AHRD V1 ***- B9T2E0_RICCO)	IPR013452 Xylose isomerase, bacterial type
miR396.3	NbS00034363g0006.1	GO:0005515	Zinc finger protein VAR3, chloroplastic (AHRD V1 **-- VAR3_ARATH)	IPR001876 Zinc finger, RanBP2-type
miR396.3	NbS00001290g0008.1	GO:0004675	LRR receptor-like serine/threonine-protein kinase, RLP
miR396.3	NbS00054384g0006.1		S-ribonuclease binding protein SBP1 (Fragment) (AHRD V1 **-- Q9M5Q3_PETHY)
miR396.3	NbS00008916g0017.1		S-ribonuclease binding protein SBP1 (Fragment) (AHRD V1 **-- Q9M5Q3_PETHY)
miR396.3	NbS00019339g0012.1	GO:0004519	Pentatricopeptide repeat-containing protein (AHRD V1 ***- D7L4A8_ARALY)	IPR002885 Pentatricopeptide repeat
miR396.3	NbS00005683g0006.1	GO:0042936	Nitrate transporter (AHRD V1 **** Q852P5_TOBAC)	IPR000109 TGF-beta receptor, type I/II extracellular region
miR396.3	NbS00042139g0012.1		BNR/Asp-box repeat protein (AHRD V1 ***- D4WAX9_BACOV)	IPR011040 Neuraminidase
miR396.3	NbC26208175g0003.1	GO:0006508,GO:0008234	Cathepsin B-like cysteine proteinase (AHRD V1 **-- CYSP_SCHMA)	IPR013128 Peptidase C1A, papain IPR000169 Peptidase, cysteine peptidase active site IPR000668 Peptidase C1A, papain C-terminal
miR397.1	NbS00000573g0012.1	GO:0004322	Laccase-13 (AHRD V1 ***- D7LZX9_ARALY)	IPR017761 Laccase
miR397.1	NbS00024488g0003.1	GO:0008471,GO:0004322	Laccase 1a (AHRD V1 **** B9IG56_POPTR)	IPR017761 Laccase
miR397.1	NbS00029484g0003.1	GO:0048046,GO:0055114	Laccase 1a (AHRD V1 ***- B9IG56_POPTR)	IPR017761 Laccase
miR397.1	NbS00027666g0006.1	GO:0008471,GO:0004322	Laccase 1a (AHRD V1 **** B9IG56_POPTR)	IPR017761 Laccase
miR397.1	NbS00021336g0029.1	GO:0016709	Uncharacterized aarF domain-containing protein kinase 2 (AHRD V1 *--- ADCK2_HUMAN)	IPR004147 ABC-1
miR397.1	NbS00038440g0001.1	GO:0004322	Laccase (AHRD V1 ***- Q9ZP47_POPTR)	IPR017761 Laccase
miR397.1	NbS00016087g0017.1	GO:0048046,GO:0055114	Laccase 1a (AHRD V1 ***- B9IG56_POPTR)	IPR017761 Laccase
miR397.1	NbS00011329g0008.1	GO:0004322	Laccase (AHRD V1 ***- Q9ZP47_POPTR)	IPR017761 Laccase
miR397.1	NbS00004502g0008.1	GO:0004322	Laccase (AHRD V1 ***- Q9ZP47_POPTR)	IPR017761 Laccase
miR397.1	NbS00015614g0003.1	GO:0004322	Laccase (AHRD V1 ***- Q9ZP47_POPTR)	IPR017761 Laccase
miR397.1	NbS00011329g0001.1	GO:0004322	Laccase (AHRD V1 ***- Q9ZP47_POPTR)	IPR017761 Laccase
miR397.1	NbS00050684g0002.1	GO:0004322	Laccase (AHRD V1 ***- Q9ZP47_POPTR)	IPR017761 Laccase
miR397.1	NbS00013626g0007.1	GO:0048046,GO:0055114	Laccase (AHRD V1 ***- B1PXG7_SOLLC)	IPR017761 Laccase
miR397.1	NbS00003512g0006.1	GO:0005515,GO:0004322	Laccase (AHRD V1 ***- B1PXG7_SOLLC)	IPR017761 Laccase
miR397.1	NbS00037632g0012.1	GO:0005515,GO:0004322	Laccase (AHRD V1 ***- B1PXG7_SOLLC)	IPR017761 Laccase
miR397.1	NbS00035800g0005.1	GO:0004322	Laccase-13 (AHRD V1 ***- D7LZX9_ARALY)	IPR017761 Laccase
miR397.1	NbS00003481g0009.1	GO:0004322	Laccase-13 (AHRD V1 ***- D7LZX9_ARALY)	IPR017761 Laccase
miR397.1	NbS00005925g0201.1		No function annotation
miR397.1	NbS00001411g0005.1	GO:0005515,GO:0004322	Laccase (AHRD V1 ***- Q9ZP47_POPTR)	IPR017761 Laccase
miR397.1	NbS00008318g0008.1	GO:0008471,GO:0004322	Laccase 1a (AHRD V1 **** B9IG56_POPTR)	IPR017761 Laccase
miR397.1	NbS00013494g0012.1	GO:0004322	Laccase (AHRD V1 ***- Q9AUI0_PINTA)	IPR017761 Laccase
miR397.1	NbS00029266g0009.1	GO:0008471,GO:0004322	Laccase (AHRD V1 **** O24044_LIRTU)	IPR017761 Laccase
miR397.1	NbS00001355g0011.1	GO:0004322	Laccase (AHRD V1 ***- O24042_LIRTU)	IPR017761 Laccase
miR397.1	NbS00021606g0005.1	GO:0004322	Laccase (AHRD V1 ***- O24042_LIRTU)	IPR017761 Laccase
miR397.2	NbS00021336g0029.1	GO:0016709	Uncharacterized aarF domain-containing protein kinase 2 (AHRD V1 *--- ADCK2_HUMAN)	IPR004147 ABC-1
miR397.2	NbS00000573g0012.1	GO:0004322	Laccase-13 (AHRD V1 ***- D7LZX9_ARALY)	IPR017761 Laccase
miR397.2	NbS00024488g0003.1	GO:0008471,GO:0004322	Laccase 1a (AHRD V1 **** B9IG56_POPTR)	IPR017761 Laccase
miR397.2	NbS00013626g0007.1	GO:0048046,GO:0055114	Laccase (AHRD V1 ***- B1PXG7_SOLLC)	IPR017761 Laccase
miR397.2	NbS00003512g0006.1	GO:0005515,GO:0004322	Laccase (AHRD V1 ***- B1PXG7_SOLLC)	IPR017761 Laccase
miR397.2	NbS00037632g0012.1	GO:0005515,GO:0004322	Laccase (AHRD V1 ***- B1PXG7_SOLLC)	IPR017761 Laccase
miR397.2	NbS00029484g0003.1	GO:0048046,GO:0055114	Laccase 1a (AHRD V1 ***- B9IG56_POPTR)	IPR017761 Laccase
miR397.2	NbS00027666g0006.1	GO:0008471,GO:0004322	Laccase 1a (AHRD V1 **** B9IG56_POPTR)	IPR017761 Laccase
miR397.2	NbS00038440g0001.1	GO:0004322	Laccase (AHRD V1 ***- Q9ZP47_POPTR)	IPR017761 Laccase
miR397.2	NbS00016087g0017.1	GO:0048046,GO:0055114	Laccase 1a (AHRD V1 ***- B9IG56_POPTR)	IPR017761 Laccase
miR397.2	NbS00011329g0008.1	GO:0004322	Laccase (AHRD V1 ***- Q9ZP47_POPTR)	IPR017761 Laccase
miR397.2	NbS00004502g0008.1	GO:0004322	Laccase (AHRD V1 ***- Q9ZP47_POPTR)	IPR017761 Laccase
miR397.2	NbS00015614g0003.1	GO:0004322	Laccase (AHRD V1 ***- Q9ZP47_POPTR)	IPR017761 Laccase
miR397.2	NbS00011329g0001.1	GO:0004322	Laccase (AHRD V1 ***- Q9ZP47_POPTR)	IPR017761 Laccase
miR397.2	NbS00050684g0002.1	GO:0004322	Laccase (AHRD V1 ***- Q9ZP47_POPTR)	IPR017761 Laccase
miR397.2	NbS00010287g0015.1	GO:0048046,GO:0055114	Laccase (AHRD V1 ***- O24044_LIRTU)	IPR017761 Laccase
miR397.2	NbS00035800g0005.1	GO:0004322	Laccase-13 (AHRD V1 ***- D7LZX9_ARALY)	IPR017761 Laccase
miR397.2	NbS00013494g0012.1	GO:0004322	Laccase (AHRD V1 ***- Q9AUI0_PINTA)	IPR017761 Laccase
miR397.2	NbS00029266g0009.1	GO:0008471,GO:0004322	Laccase (AHRD V1 **** O24044_LIRTU)	IPR017761 Laccase
miR397.2	NbS00001355g0011.1	GO:0004322	Laccase (AHRD V1 ***- O24042_LIRTU)	IPR017761 Laccase
miR397.2	NbS00021606g0005.1	GO:0004322	Laccase (AHRD V1 ***- O24042_LIRTU)	IPR017761 Laccase
miR397.2	NbS00032343g0005.1	GO:0004322	Laccase (AHRD V1 ***- O24042_LIRTU)	IPR017761 Laccase
miR397.2	NbS00002677g0214.1		No function annotation
miR397.2	NbS00003481g0009.1	GO:0004322	Laccase-13 (AHRD V1 ***- D7LZX9_ARALY)	IPR017761 Laccase
miR398.1	NbS00022441g0015.1	GO:0004791	Nucleoredoxin 2 (AHRD V1 *--- A8I9J4_CHLRE)	IPR000866 Alkyl hydroperoxide reductase/ Thiol specific antioxidant/ Mal allergen
miR398.1	NbS00000758g0014.1	GO:0042802	LIM domain protein (AHRD V1 **-- Q306K1_BRANA)	IPR001781 Zinc finger, LIM-type
miR398.1	NbS00046565g0008.1	GO:0004725	Dual-specificity tyrosine-phosphatase CDC25 (AHRD V1 **** Q10SX6_ORYSJ)	IPR001763 Rhodanese-like
miR398.2	NbS00009940g0006.1		Transcriptional activator TenA family (AHRD V1 *-*- D2SGM4_GEOOG)	IPR004305 TENA/THI-4 protein/Coenzyme PQQ biosynthesis protein C
miR403.1	NbS00006644g0116.1		No function annotation
miR403.1	NbS00016115g0017.1	GO:0005840	cDNA clone J023065D24 full insert sequence (AHRD V1 *-*- B7EKP5_ORYSJ)	IPR012870 Protein of unknown function DUF1666
miR403.1	NbS00024985g0010.1	GO:0003700	MYB transcription factor (Fragment) (AHRD V1 **-* A1DR85_CATRO)	IPR006447 Myb-like DNA-binding region, SHAQKYF class
miR403.1	NbS00023129g0127.1		No function annotation
miR4376.1	NbS00049803g0008.1	GO:0005388	Calcium-transporting ATPase 1 (AHRD V1 **** Q7XBH9_CERRI)	IPR006408 ATPase, P-type, calcium-transporting, PMCA-type
miR4376.1	NbS00011265g0007.1	GO:0005388	Calcium-transporting ATPase 1 (AHRD V1 **** Q7XBH9_CERRI)	IPR006408 ATPase, P-type, calcium-transporting, PMCA-type
miR4376.1	NbS00005385g0002.1		Unknown Protein (AHRD V1)	IPR016972 Uncharacterised conserved protein UCP031279
miR482.1	NbS00001549g0018.1	GO:0005515	Cc-nbs-lrr, resistance protein
miR482.1	NbS00020316g0014.1	GO:0005515	Cc-nbs-lrr, resistance protein
miR482.1	NbS00013187g0003.1	GO:0005515	Cc-nbs-lrr, resistance protein
miR482.1	NbS00026310g0004.1	GO:0004693	Cell division protein kinase 2 (AHRD V1 **** D3PJA7_9MAXI)	IPR002290 Serine/threonine protein kinase
miR482.1	NbS00025830g0006.1		No function annotation
miR482.1	NbS00047888g0001.1		No function annotation
miR482.1	NbS00017071g0001.1		No function annotation
miR482.1	NbS00013322g0001.1	GO:0016779	Poly(A) RNA polymerase protein 1 (AHRD V1 *--- TRF5_YEAST)	IPR002934 Nucleotidyltransferase
miR482.1	NbS00004368g0015.1	GO:0016779	Poly(A) RNA polymerase protein 1 (AHRD V1 *--- TRF5_YEAST)	IPR002934 Nucleotidyltransferase
miR482.1	NbS00007753g0001.1		No function annotation
miR482.1	NbS00015188g0002.1	GO:0006952,GO:0005515,GO:0031224,GO:0006915	NBS-LRR resistance protein (Fragment) (AHRD V1 *-*- C1K2I0_ROSHC)	IPR002182 NB-ARC
miR482.1	NbS00012937g0012.1	GO:0003913	Deoxyribodipyrimidine photolyase (AHRD V1 **** D6SS50_9DELT)	IPR008148 DNA photolyase, class 2
miR482.1	NbS00006241g0004.1		No function annotation
miR482.1	NbS00012625g0025.1		No function annotation
miR482.1	NbS00016761g0012.1	GO:0005515	Cc-nbs-lrr, resistance protein
miR482.1	NbS00003147g0001.1	GO:0004672	Pto-like, Serine/threonine kinase protein, resistance protein
miR482.1	NbS00024608g0005.1	GO:0006952,GO:0005515,GO:0031224,GO:0017111,GO:0006915	Tir-nbs-lrr, resistance protein
miR482.1	NbS00010035g0002.1	GO:0016758	Glycosyltransferase family GT8 protein (AHRD V1 ***- D0ECQ6_POPDE)	IPR002495 Glycosyl transferase, family 8
miR482.2	NbS00024608g0005.1	GO:0006952,GO:0005515,GO:0031224,GO:0017111,GO:0006915	Tir-nbs-lrr, resistance protein
miR5303.1	NbS00019563g0006.1		No function annotation
miR5303.1	NbS00015431g0022.1		Pentatricopeptide repeat-containing protein (AHRD V1 ***- D7M761_ARALY)	IPR002885 Pentatricopeptide repeat
miR5303.1	NbS00035374g0008.1	GO:0046982,GO:0008251	tRNA-specific adenosine deaminase-like protein 3 (AHRD V1 *-** C1BNE2_9MAXI)	IPR016193 Cytidine deaminase-like
miR5303.2	NbS00019563g0006.1		No function annotation
miR5303.2	NbS00015431g0022.1		Pentatricopeptide repeat-containing protein (AHRD V1 ***- D7M761_ARALY)	IPR002885 Pentatricopeptide repeat
miR5303.3	NbS00024496g0010.1	GO:0015559	Multidrug resistance protein mdtK (AHRD V1 ***- MDTK_EDWI9)	IPR015521 MATE family transporter related protein
miR5303.3	NbS00038245g0014.1	GO:0006950,GO:0006468	Receptor-like kinase (AHRD V1 *-*- A7VM42_MARPO)	IPR002290 Serine/threonine protein kinase
miR5303.3	NbS00030738g0003.1	GO:0006950,GO:0006468	Receptor-like kinase (AHRD V1 *-*- A7VM42_MARPO)	IPR002290 Serine/threonine protein kinase
miR6019.1	NbS00009885g0003.1		Unknown Protein (AHRD V1)
miR6019.1	NbS00014929g0016.1	GO:0023034,GO:0008270	PHD finger family protein (AHRD V1 *--- D7MI23_ARALY)	IPR019787 Zinc finger, PHD-finger
miR6019.1	NbS00010044g0014.1	GO:0023034,GO:0008270	PHD finger family protein (AHRD V1 *--- D7MI23_ARALY)	IPR019787 Zinc finger, PHD-finger
miR6019.1	NbS00028926g0002.1		Unknown Protein (AHRD V1)
miR6020.1	NbS00002109g0008.1	GO:0004519	Pentatricopeptide repeat-containing protein (AHRD V1 ***- D7KGE6_ARALY)	IPR002885 Pentatricopeptide repeat
miR6020.1	NbS00017617g0022.1	GO:0004519	Pentatricopeptide repeat-containing protein (AHRD V1 ***- D7KGE6_ARALY)	IPR002885 Pentatricopeptide repeat
miR6020.1	NbS00002109g0002.1	GO:0004519	Pentatricopeptide repeat-containing protein (AHRD V1 ***- D7KGE6_ARALY)	IPR002885 Pentatricopeptide repeat
miR6020.1	NbS00016889g0005.1	GO:0017108	DNA helicase (AHRD V1 ***- A6ZT72_YEAS7)	IPR014808 DNA replication factor Dna2
miR6020.1	NbC25835994g0001.1		One-helix protein (AHRD V1 **-- A9Z0U6_IPONI)
miR6020.1	NbS00004709g0019.1	GO:0016020	Cytochrome c-type biogenesis protein CcmF (AHRD V1 ***- B3GYE6_ACTP7)	IPR003569 Cytochrome c-type biogenesis protein CcbS
miR6020.1	NbS00021993g0011.1		FRIGIDA-LIKE 2 (AHRD V1 *-*- A0SWL0_ARATH)	IPR012474 Frigida-like
miR6020.1	NbC23903334g0001.1	GO:0051082,GO:0004176	Cell division protease ftsH homolog (AHRD V1 **-- FTSH_BACSU)	IPR005936 Peptidase M41, FtsH
miR6020.1	NbS00023761g0007.1		Leaf senescence protein-like (AHRD V1 ***- Q8RV74_ORYSJ)	IPR004253 Protein of unknown function DUF231, plant
miR6020.1	NbS00019145g0016.1	GO:0016757	Beta-1,3-galactosyl-O-glycosyl-glycoprotein beta-1,6-N-acetylglucosaminyltransferase 7 (AHRD V1 *--* GCNT7_HUMAN)	IPR003406 Glycosyl transferase, family 14
miR6020.1	NbS00018162g0010.1	GO:0004660	Farnesyltransferase/type I geranylgeranyltransferase alpha subunit (AHRD V1 **** Q6EZ49_CATRO)	IPR008940 Protein prenyltransferase
miR6020.1	NbS00038422g0006.1		Os04g0625000 protein (Fragment) (AHRD V1 *-*- Q0J9Y7_ORYSJ)
miR6024.1	NbS00020251g0010.1	GO:0005515	Cc-nbs-lrr, resistance protein
miR6024.1	NbS00002626g0018.1	GO:0005515	Cc-nbs-lrr, resistance protein
miR6024.1	NbC25993797g0001.1	GO:0006952,GO:0006915	Cc-nbs-lrr, resistance protein with an R1 specific domain
miR6024.1	NbS00045820g0004.1	GO:0005515	Nbs-lrr, resistance protein
miR6024.1	NbS00006687g0004.1	GO:0006952,GO:0006915	Cc-nbs-lrr, resistance protein with an R1 specific domain
miR6024.1	NbS00011616g0003.1	GO:0005515	Cc-nbs-lrr, resistance protein
miR6024.1	NbS00007055g0004.1	GO:0006952,GO:0006915	Nbs-lrr, resistance protein
miR6024.1	NbS00034310g0005.1	GO:0005515	Nbs-lrr, resistance protein
miR6024.1	NbS00017277g0003.1	GO:0005515	Cc-nbs-lrr, resistance protein
miR6024.1	NbS00003186g0007.1	GO:0006952,GO:0006915	Cc-nbs-lrr, resistance protein
miR6024.1	NbS00044055g0006.1	GO:0005515	Cc-nbs-lrr, resistance protein
miR6024.1	NbS00007051g0110.1		No function annotation
miR6024.1	NbS00033316g0005.1	GO:0005515	Cc-nbs-lrr, resistance protein
miR6024.1	NbS00014266g0009.1	GO:0005515	Cc-nbs-lrr, resistance protein
miR6024.1	NbS00003353g0002.1	GO:0005515	Cc-nbs-lrr, resistance protein
miR6024.1	NbS00007521g0003.1	GO:0005515	Cc-nbs-lrr, resistance protein
miR6024.1	NbS00024739g0012.1	GO:0006952,GO:0006915	Cc-nbs-lrr, resistance protein
miR6024.1	NbS00014360g0010.1	GO:0042623	26S protease regulatory subunit 7 (AHRD V1 **-- PRS7_PRUPE)	IPR003959 ATPase, AAA-type, core
miR6025.1	NbS00031017g0008.1	GO:0006952,GO:0007049,GO:0006915	Cc-nbs-lrr, resistance protein with an R1 specific domain
miR6025.1	NbS00028099g0018.1	GO:0006952,GO:0007049,GO:0006915	Cc-nbs-lrr, resistance protein with an R1 specific domain
miR6025.1	NbS00057285g0005.1	GO:0006952,GO:0007049,GO:0006915	Cc-nbs-lrr, resistance protein with an R1 specific domain
miR6025.1	NbS00057285g0005.1	GO:0006952,GO:0007049,GO:0006915	Cc-nbs-lrr, resistance protein with an R1 specific domain
miR6025.1	NbS00035496g0014.1	GO:0006952,GO:0007049,GO:0006915	Cc-nbs-lrr, resistance protein with an R1 specific domain
miR6025.1	NbS00030756g0003.1		No function annotation
miR6025.1	NbS00001327g0010.1	GO:0006952,GO:0006915	Cc-nbs-lrr, resistance protein with an R1 specific domain
miR6025.1	NbS00022076g0115.1		No function annotation
miR6025.1	NbS00034897g0005.1	GO:0006952,GO:0007049,GO:0006915	Cc-nbs-lrr, resistance protein with an R1 specific domain
miR6025.1	NbS00030756g0006.1	GO:0006952,GO:0007049,GO:0006915	Cc-nbs-lrr, resistance protein with an R1 specific domain
miR6025.1	NbS00049356g0001.1	GO:0005515,GO:0000166	Cc-nbs-lrr, resistance protein
miR6025.1	NbS00001428g0007.1	GO:0006952,GO:0006915	Cc-nbs-lrr, resistance protein with an R1 specific domain
miR6025.1	NbS00032132g0014.1	GO:0005515,GO:0000166	Cc-nbs-lrr, resistance protein with an R1 specific domain
miR6025.1	NbS00031134g0006.1	GO:0005515,GO:0000166	Cc-nbs-lrr, resistance protein
miR6025.1	NbS00004955g0024.1	GO:0006952,GO:0006915	Cc-nbs-lrr, resistance protein with an R1 specific domain
miR6025.1	NbS00001751g0003.1	GO:0005515,GO:0000166	Cc-nbs-lrr, resistance protein
miR6025.1	NbS00004087g0012.1	GO:0005515,GO:0000166	Cc-nbs-lrr, resistance protein
miR6025.1	NbC24070081g0001.1	GO:0008116,GO:0034046	Pentatricopeptide repeat-containing protein (AHRD V1 ***- D7KB47_ARALY)	IPR002885 Pentatricopeptide repeat
miR6025.1	NbS00003677g0009.1	GO:0008116,GO:0034046	Pentatricopeptide repeat-containing protein (AHRD V1 ***- D7KB47_ARALY)	IPR002885 Pentatricopeptide repeat
miR6145.1	NbS00037091g0006.1		Ankyrin repeat-containing protein At5g02620 (AHRD V1 *--- Y5262_ARATH)	IPR002110 Ankyrin
miR6145.1	NbS00013636g0007.1	GO:0003700	GAGA-binding transcriptional activator (AHRD V1 ***- A1E2T9_MEDTR)	IPR010409 GAGA binding-like
miR6145.1	NbS00016969g0019.1	GO:0042802,GO:0030276	AP-1 complex subunit gamma-1 (AHRD V1 ***- B6SV75_MAIZE)	IPR017107 Adaptor protein complex AP-1, gamma subunit
miR6145.1	NbS00005975g0004.1		Unknown Protein (AHRD V1)
miR6145.1	NbS00007781g0036.1	GO:0006508,GO:0005524,GO:0017111	Katanin p60 ATPase-containing subunit A-like 1 (AHRD V1 *--- KATL1_MOUSE)	IPR003959 ATPase, AAA-type, core
miR6147.1	NbS00018399g0007.1	GO:0006952,GO:0007049,GO:0006915	Cc-nbs-lrr, resistance protein with an R1 specific domain
miR6147.1	NbS00004613g0014.1	GO:0005515,GO:0000166	Cc-nbs-lrr, resistance protein with an R1 specific domain
miR6147.1	NbS00000634g0116.1		No function annotation
miR6147.1	NbS00033032g0022.1	GO:0006952,GO:0006915	Cc-nbs-lrr, resistance protein with an R1 specific domain
miR6147.1	NbS00018399g0005.1	GO:0006952,GO:0006915	Cc-nbs-lrr, resistance protein with an R1 specific domain
miR6147.1	NbS00023309g0002.1		No function annotation
miR6147.1	NbS00034897g0005.1	GO:0006952,GO:0007049,GO:0006915	Cc-nbs-lrr, resistance protein with an R1 specific domain
miR6147.1	NbS00012526g0014.1	GO:0006952,GO:0007049,GO:0006915	Cc-nbs-lrr, resistance protein with an R1 specific domain
miR6147.1	NbS00002493g0002.1	GO:0006952,GO:0007049,GO:0006915	Cc-nbs-lrr, resistance protein with an R1 specific domain
miR6147.1	NbS00001428g0007.1	GO:0006952,GO:0006915	Cc-nbs-lrr, resistance protein with an R1 specific domain
miR6147.1	NbS00035496g0014.1	GO:0006952,GO:0007049,GO:0006915	Cc-nbs-lrr, resistance protein with an R1 specific domain
miR6147.1	NbS00035496g0014.1	GO:0006952,GO:0007049,GO:0006915	Cc-nbs-lrr, resistance protein with an R1 specific domain
miR6147.1	NbS00003896g0004.1		No function annotation
miR6147.1	NbS00033633g0005.1		No function annotation
miR6147.1	NbS00028099g0018.1	GO:0006952,GO:0007049,GO:0006915	Cc-nbs-lrr, resistance protein with an R1 specific domain
miR6147.1	NbS00023304g0012.1	GO:0006952,GO:0007049,GO:0006915	Cc-nbs-lrr, resistance protein with an R1 specific domain
miR6147.1	NbS00014776g0010.1		No function annotation
miR6147.1	NbS00006712g0012.1	GO:0043008	Phosphatidylinositol 3-and 4-kinase family (Fragment) (AHRD V1 *--- A6N0X2_ORYSI)	IPR000403 Phosphatidylinositol 3- and 4-kinase, catalytic
miR6149.1	NbS00020856g0007.1		F-box family protein (AHRD V1 ***- B9HCS6_POPTR)	IPR006527 F-box associated
miR6149.1	NbS00020290g0003.1		F-box family protein (AHRD V1 ***- B9GFB6_POPTR)	IPR013187 F-box associated type 3
miR6149.1	NbS00025272g0002.1		F-box family protein (AHRD V1 ***- B9HCS6_POPTR)	IPR006527 F-box associated
miR6149.1	NbS00020290g0017.1		No function annotation
miR6149.1	NbS00002810g0006.1	GO:0008270	CW-type Zinc Finger family protein expressed (AHRD V1 *-*- Q10LI9_ORYSJ)	IPR011124 Zinc finger, CW-type
miR6149.1	NbS00031411g0007.1	GO:0008270	CW-type Zinc Finger family protein expressed (AHRD V1 *-*- Q10LI9_ORYSJ)	IPR011124 Zinc finger, CW-type
miR6149.1	NbS00039594g0101.1		No function annotation
miR6151.1	NbS00006581g0001.1		No function annotation
miR6151.1	NbS00002714g0005.1		No function annotation
miR6151.1	NbS00014985g0004.1		Maturase (Fragment) (AHRD V1 ***- O79414_SOLTU)	IPR000442 Intron maturase, type II
miR6151.1	NbS00001273g0018.1		Pentatricopeptide repeat-containing protein (AHRD V1 *-*- D7LDK6_ARALY)	IPR002885 Pentatricopeptide repeat
miR6151.1	NbS00005292g0010.1		Pentatricopeptide repeat-containing protein (AHRD V1 *-*- D7LDK6_ARALY)	IPR002885 Pentatricopeptide repeat
miR6151.1	NbS00042070g0012.1	GO:0004519,GO:0034046	Pentatricopeptide repeat-containing protein (AHRD V1 ***- D7L3A6_ARALY)	IPR002885 Pentatricopeptide repeat
miR6151.1	NbS00024307g0010.1	GO:0004491	Methylmalonate-semialdehyde dehydrogenase (AHRD V1 **** D3BUA7_POLPA)	IPR010061 Methylmalonate-semialdehyde dehydrogenase IPR015590 Aldehyde dehydrogenase
miR6151.1	NbS00034075g0001.1	GO:0050660	FAD-binding domain-containing protein (AHRD V1 **-- D7MFI0_ARALY)	IPR006094 FAD linked oxidase, N-terminal
miR6151.1	NbS00012704g0014.1	GO:0005093,GO:0031267	Rab GDP dissociation inhibitor (AHRD V1 **** C0LSK7_NICBE)	IPR000806 Rab GDI protein
miR6151.1	NbS00013715g0011.1	GO:0009231	3 4-dihydroxy-2-butanone 4-phosphate synthase (AHRD V1 ***- D1VQB4_9ACTO)	IPR000422 DHBP synthase RibB
miR6151.2	NbS00006581g0001.1		No function annotation
miR6151.2	NbS00052146g0006.1		Transcription factor CYCLOIDEA (Fragment) (AHRD V1 *-*- CYCLD_ANTML)	IPR005333 Transcription factor, TCP
miR6151.2	NbS00002714g0005.1		No function annotation
miR6151.2	NbS00014985g0004.1		Maturase (Fragment) (AHRD V1 ***- O79414_SOLTU)	IPR000442 Intron maturase, type II
miR6151.2	NbS00006730g0008.1	GO:0006032,GO:0005975,GO:0006468	S-receptor kinase-like protein 1 (AHRD V1 *-*- Q5NJB1_SENSQ)	IPR002290 Serine/threonine protein kinase
miR6151.2	NbS00059667g0011.1	GO:0016757	Glycosyl transferase group 1 (AHRD V1 *-** B5WGB2_9BURK)	IPR001296 Glycosyl transferase, group 1
miR6151.2	NbS00008913g0116.1		No function annotation
miR6151.2	NbS00013948g0001.1	GO:0004519	Pentatricopeptide repeat-containing protein (AHRD V1 ***- D7MHD4_ARALY)	IPR002885 Pentatricopeptide repeat
miR6151.3	NbS00002714g0005.1		No function annotation
miR6151.3	NbS00006581g0001.1		No function annotation
miR6151.3	NbS00014985g0004.1		Maturase (Fragment) (AHRD V1 ***- O79414_SOLTU)	IPR000442 Intron maturase, type II
miR6151.3	NbS00018731g0021.1	GO:0042803	ABC transporter G family member 2 (AHRD V1 *-*- AB2G_ARATH)	IPR013525 ABC-2 type transporter
miR6151.3	NbS00016746g0007.1		No function annotation
miR6151.3	NbS00041152g0001.1		No function annotation
miR6151.3	NbS00023308g0001.1	GO:0003700,GO:0042803	GRAS transcription factor (Fragment) (AHRD V1 **-* A2Q2Y2_MEDTR)	IPR005202 GRAS transcription factor
miR6151.3	NbS00059667g0011.1	GO:0016757	Glycosyl transferase group 1 (AHRD V1 *-** B5WGB2_9BURK)	IPR001296 Glycosyl transferase, group 1
miR6151.3	NbS00042070g0012.1	GO:0004519,GO:0034046	Pentatricopeptide repeat-containing protein (AHRD V1 ***- D7L3A6_ARALY)	IPR002885 Pentatricopeptide repeat
miR6151.3	NbS00000990g0001.1		No function annotation
miR6151.4	NbS00038043g0015.1	GO:0003978,GO:0042803	UDP-glucose 4-epimerase (AHRD V1 **** B0M3E8_PEA)	IPR005886 UDP-glucose 4-epimerase
miR6151.4	NbS00022924g0007.1	GO:0003978,GO:0042803	UDP-glucose 4-epimerase (AHRD V1 **** B0M3E8_PEA)	IPR005886 UDP-glucose 4-epimerase
miR6151.4	NbS00038527g0003.1		Unknown Protein (AHRD V1)
miR6151.4	NbS00002211g0012.1	GO:0008152,GO:0003824	Hydroxymethylglutaryl-CoA lyase (AHRD V1 ***- B6U7B9_MAIZE)	IPR000891 Pyruvate carboxyltransferase
miR6151.4	NbS00001609g0011.1	GO:0008270	Ubiquitin ligase E3 (Fragment) (AHRD V1 *-*- Q16LM2_AEDAE)	IPR013993 Zinc finger, N-recognin, metazoa
miR6151.4	NbS00036962g0005.1	GO:0003700,GO:0016563	Protein FAR1-RELATED SEQUENCE 4 (AHRD V1 ***- FRS4_ARATH)	IPR018289 MULE transposase, conserved domain
miR6151.4	NbS00017819g0012.1		No function annotation
miR6151.4	NbS00021688g0002.1	GO:0003824	Metal-dependent phosphohydrolase HD domain-containing protein (AHRD V1 **-- D7MJA0_ARALY)	IPR006674 Metal-dependent phosphohydrolase, HD region, subdomain
miR6151.4	NbS00027335g0001.1	GO:0080123,GO:0070566	GH3 family protein (AHRD V1 ***- B9GQG9_POPTR)	IPR004993 GH3 auxin-responsive promoter
miR6151.4	NbS00000267g0008.1	GO:0050342	Gamma-tocopherol methyltransferase (AHRD V1 **** Q1PBH9_SOLLC)	IPR013216 Methyltransferase type 11
miR6151.5	NbS00014985g0004.1		Maturase (Fragment) (AHRD V1 ***- O79414_SOLTU)	IPR000442 Intron maturase, type II
miR6151.5	NbS00006581g0001.1		No function annotation
miR6151.5	NbS00037065g0009.1	GO:0051015	Actin-related protein 2/3 complex subunit 5 (AHRD V1 **** A5AQ06_VITVI)	IPR006789 ARP2/3 complex 16 kDa subunit (p16-Arc)
miR6151.5	NbS00019987g0014.1	GO:0003676,GO:0000166	CCR4-NOT transcription complex subunit 4 (AHRD V1 *--- Q498M7_RAT)	IPR003954 RNA recognition, region 1
miR6151.5	NbS00026128g0008.1		No function annotation
miR6151.5	NbS00028827g0004.1		No function annotation
miR6151.5	NbS00017128g0016.1	GO:0042802,GO:0003876	AMP deaminase (AHRD V1 **** D3BRS6_POLPA)	IPR006329 AMP deaminase
miR6151.5	NbS00012208g0006.1	GO:0009507	SET domain-containing protein (AHRD V1 ***- D7L6N3_ARALY)	IPR011192 Rubisco methyltransferase
miR6151.6	NbS00006581g0001.1		No function annotation
miR6151.6	NbS00002714g0005.1		No function annotation
miR6151.6	NbS00014985g0004.1		Maturase (Fragment) (AHRD V1 ***- O79414_SOLTU)	IPR000442 Intron maturase, type II
miR6151.6	NbS00026362g0009.1	GO:0005488,GO:0000151	U-box domain-containing protein 3 (AHRD V1 **-- PUB3_ARATH)	IPR011989 Armadillo-like helical
miR6151.6	NbS00033343g0006.1	GO:0005488,GO:0000151	U-box domain-containing protein 3 (AHRD V1 **-- PUB3_ARATH)	IPR011989 Armadillo-like helical
miR6151.6	NbS00036631g0006.1	GO:0019199,GO:0004674	Serine/threonine-protein kinase receptor (AHRD V1 **** B6U2B7_MAIZE)	IPR002290 Serine/threonine protein kinase
miR6151.6	NbS00039424g0020.1		Pentatricopeptide repeat-containing protein (AHRD V1 ***- D7KFH7_ARALY)	IPR002885 Pentatricopeptide repeat
miR6151.6	NbS00005010g0012.1	GO:0005096,GO:0042803	TBC1 domain family member 13 (AHRD V1 *--- TBC13_MOUSE)	IPR000195 RabGAP/TBC
miR6151.6	NbS00008999g0003.1		Pentatricopeptide repeat-containing protein (AHRD V1 ***- D7KFH7_ARALY)	IPR002885 Pentatricopeptide repeat
miR6151.6	NbS00005377g0018.1	GO:0016757	Glycogen synthase (AHRD V1 *-*- D1R4V0_9CHLA)	IPR011835 Glycogen/starch synthases, ADP-glucose type
miR6151.6	NbS00028970g0024.1	GO:0016757	Glycogen synthase (AHRD V1 *-*- D1R4V0_9CHLA)	IPR011835 Glycogen/starch synthases, ADP-glucose type
miR6151.7	NbS00019987g0014.1	GO:0003676,GO:0000166	CCR4-NOT transcription complex subunit 4 (AHRD V1 *--- Q498M7_RAT)	IPR003954 RNA recognition, region 1
miR6151.7	NbS00026128g0008.1		No function annotation
miR6151.7	NbS00028827g0004.1		No function annotation
miR6151.7	NbS00030458g0004.1		No function annotation
miR6151.7	NbS00004388g0007.1		No function annotation
miR6151.7	NbS00017128g0016.1	GO:0042802,GO:0003876	AMP deaminase (AHRD V1 **** D3BRS6_POLPA)	IPR006329 AMP deaminase
miR6151.7	NbS00006790g0007.1	GO:0004091	Pectinacetylesterase like protein (Fragment) (AHRD V1 *--- Q56WP8_ARATH)	IPR004963 Pectinacetylesterase
miR6151.7	NbS00006275g0122.1		No function annotation
miR6151.7	NbS00010088g0008.1		No function annotation
miR6151.7	NbS00028040g0013.1		No function annotation
miR6151.7	NbS00024023g0001.1		No function annotation
miR6151.7	NbS00024178g0007.1		No function annotation
miR6151.7	NbS00008798g0010.1	GO:0006241	Ulp1 protease family protein (AHRD V1 *-*- Q2A9J8_BRAOL)	IPR015410 Region of unknown function DUF1985
miR6151.7	NbS00032722g0002.1		No function annotation
miR6151.7	NbS00004303g0009.1		No function annotation
miR6151.7	NbS00044174g0009.1	GO:0005488,GO:0031072	DNAJ heat shock N-terminal domain-containing protein (AHRD V1 ***- D7LGN0_ARALY)	IPR011990 Tetratricopeptide-like helical
miR6151.7	NbS00050645g0003.1	GO:0005488,GO:0031072	DNAJ heat shock N-terminal domain-containing protein (AHRD V1 ***- D7LGN0_ARALY)	IPR011990 Tetratricopeptide-like helical
miR6151.8	NbS00011005g0007.1		Unknown Protein (AHRD V1)
miR6155.1	NbS00010853g0007.1		Unknown Protein (AHRD V1)
miR6155.1	NbS00004484g0001.1		Unknown Protein (AHRD V1)
miR6155.1	NbS00004484g0004.1		No function annotation
miR6155.1	NbS00055701g0010.1		Pathogen-induced calmodulin-binding protein (Fragment) (AHRD V1 *--- Q8H6W8_PHAVU)	IPR012417 Calmodulin-binding, plant
miR6155.1	NbS00028407g0015.1	GO:0015198	Oligopeptide transporter (Fragment) (AHRD V1 **** B0DAK3_LACBS)	IPR004813 Oligopeptide transporter OPT superfamily
miR6155.1	NbS00050956g0002.1	GO:0015198	Oligopeptide transporter (Fragment) (AHRD V1 **** B0DAK3_LACBS)	IPR004813 Oligopeptide transporter OPT superfamily
miR6155.1	NbS00034811g0006.1		No function annotation
miR6155.1	NbS00055458g0004.1	GO:0003723,GO:0008270	Pentatricopeptide repeat-containing protein (AHRD V1 ***- D7M761_ARALY)	IPR002885 Pentatricopeptide repeat
miR6155.1	NbS00003478g0004.1	GO:0004028	Aldehyde dehydrogenase (AHRD V1 **** A7GLM2_BACCN)	IPR015590 Aldehyde dehydrogenase
miR6155.1	NbS00054136g0004.1		Pathogen-induced calmodulin-binding protein (Fragment) (AHRD V1 *-*- Q8H6W8_PHAVU)	IPR012417 Calmodulin-binding, plant
miR6155.1	NbS00011783g0009.1		No function annotation
miR6155.2	NbS00010853g0007.1		Unknown Protein (AHRD V1)
miR6155.2	NbS00004484g0001.1		Unknown Protein (AHRD V1)
miR6155.2	NbS00024485g0010.1	GO:0005509	Calcineurin subunit B (AHRD V1 *-*- B6U4N5_MAIZE)	IPR011992 EF-Hand type
miR6155.2	NbS00009733g0006.1	GO:0005509	Calcineurin subunit B (AHRD V1 *-*- B6U4N5_MAIZE)	IPR011992 EF-Hand type
miR6155.2	NbS00004484g0004.1		No function annotation
miR6155.2	NbS00001834g0012.1	GO:0005488	Ribosomal RNA processing protein (AHRD V1 *--- A6ZWN4_YEAS7)	IPR012978 Region of unknown function, NUC173
miR6155.2	NbS00054136g0004.1		Pathogen-induced calmodulin-binding protein (Fragment) (AHRD V1 *-*- Q8H6W8_PHAVU)	IPR012417 Calmodulin-binding, plant
miR6155.2	NbS00024247g0002.1	GO:0005515,GO:0003690	DNA-binding protein (AHRD V1 **** B7R4T4_9EURY)	IPR002836 DNA-binding TFAR19-related protein
miR6155.2	NbS00034811g0006.1		No function annotation
miR6161.2	NbS00042707g0006.1	GO:0004838	Tyrosine aminotransferase (AHRD V1 **** Q8GUE9_SOLSC)	IPR005958 Tyrosine/nicotianamine aminotransferase
miR6161.2	NbS00003340g0003.1		No function annotation
miR6161.2	NbS00030549g0004.1		No function annotation
miR6161.3	NbS00034960g0005.1	GO:0005515	Peroxisomal biogenesis factor 19 (AHRD V1 ***- B6TC68_MAIZE)	IPR006708 Pex19 protein
miR6161.3	NbS00008194g0009.1	GO:0004315	3-oxoacyl-(Acyl-carrier-protein) synthase II (AHRD V1 **** Q9Z6Z0_CHLPN)	IPR000794 Beta-ketoacyl synthase
miR6161.3	NbS00033926g0004.1	GO:0004315	3-oxoacyl-(Acyl-carrier-protein) synthase II (AHRD V1 **** Q9Z6Z0_CHLPN)	IPR000794 Beta-ketoacyl synthase
miR6161.5	NbS00007229g0005.1	GO:0019825,GO:0000249	Cytochrome p450
miR6161.5	NbS00009781g0008.1	GO:0016021	3-oxo-5-alpha-steroid 4-dehydrogenase family protein (AHRD V1 ***- D7M7I5_ARALY)	IPR001104 3-oxo-5-alpha-steroid 4-dehydrogenase, C-terminal
miR6161.5	NbS00012997g0014.1	GO:0005515,GO:0004175	Proteasome subunit beta type (AHRD V1 ***- B9RTN1_RICCO)	IPR001353 Proteasome, subunit alpha/beta
miR6161.5	NbS00034811g0011.1	GO:0005515,GO:0004175	Proteasome subunit beta type (AHRD V1 ***- B9RTN1_RICCO)	IPR001353 Proteasome, subunit alpha/beta
miR6161.6	NbS00006455g0003.1		Circadian clock coupling factor ZGT (AHRD V1 ***- Q94FM9_TOBAC)
miR6161.6	NbS00021408g0026.1		Hydrolase alpha/beta fold family protein (AHRD V1 ***- D7M8X4_ARALY)	IPR000073 Alpha/beta hydrolase fold-1
miR6161.6	NbS00014977g0008.1	GO:0019899	ARGONAUTE 1 (AHRD V1 ***- D6RUV9_TOBAC)	IPR003165 Stem cell self-renewal protein Piwi
miR6161.6	NbS00020176g0018.1	GO:0006886,GO:0005488	Importin beta (AHRD V1 **-- D2VK12_NAEGR)	IPR011989 Armadillo-like helical
miR6161.6	NbS00029450g0015.1	GO:0006886,GO:0005488	Importin beta (AHRD V1 **-- D2VK12_NAEGR)	IPR011989 Armadillo-like helical
miR6161.7	NbS00007265g0104.1		No function annotation
miR6161.9	NbS00018131g0019.1	GO:0035250,GO:0046480	Digalactosyldiacylglycerol synthase 2, chloroplastic (AHRD V1 ***- DGDG2_LOTJA)	IPR001296 Glycosyl transferase, group 1
miR6161.9	NbS00012566g0007.1	GO:0042803,GO:0016564	WD-40 repeat protein (AHRD V1 *--- C7RS72_ACCPU)	IPR017986 WD40 repeat, region
miR6161.9	NbS00013890g0012.1	GO:0042803,GO:0016564	WD-40 repeat protein (AHRD V1 *--- C7RS72_ACCPU)	IPR017986 WD40 repeat, region
miR6161.9	NbS00040427g0008.1	GO:0015116,GO:0015098	Sulfate transporter like protein (AHRD V1 **** Q0WP36_ARATH)	IPR011547 Sulphate transporter
miR6161.9	NbS00001479g0006.1	GO:0005515	Adenylyltransferase and sulfurtransferase MOCS3 (AHRD V1 *--- MOCS3_DROGR)	IPR009036 Molybdenum cofactor biosynthesis, MoeB
miR6161.9	NbS00005007g0001.1		Unknown Protein (AHRD V1)
miR6161.10	NbS00014977g0008.1	GO:0019899	ARGONAUTE 1 (AHRD V1 ***- D6RUV9_TOBAC)	IPR003165 Stem cell self-renewal protein Piwi
miR6161.10	NbS00058979g0006.1		GOP-1 (Fragment) (AHRD V1 *--- Q95UF8_CAEEL)	IPR019155 Protein of unknown function FPL
miR6161.11	NbS00031609g0004.1		Genomic DNA chromosome 3 P1 clone MSD24 (AHRD V1 *-*- Q9LJ43_ARATH)
miR6161.11	NbS00055327g0003.1	GO:0008152	UDP-glucosyltransferase family 1 protein (AHRD V1 ***- C6KI44_CITSI)	IPR002213 UDP-glucuronosyl/UDP-glucosyltransferase
miR6161.11	NbS00028919g0002.1	GO:0005515,GO:0004888	Transmembrane 9 superfamily protein member 1 (AHRD V1 **** B6TZ24_MAIZE)	IPR004240 Nonaspanin (TM9SF)
miR6161.11	NbS00030458g0019.1	GO:0046961	Vacuolar ATPase F subunit (AHRD V1 **** B8Y6I1_HEVBR)	IPR005772 ATPase, V1 complex, subunit F, eukaryotic
miR6161.11	NbS00003549g0024.1	GO:0006629	GDSL esterase/lipase At5g37690 (AHRD V1 ***- GDL80_ARATH)	IPR001087 Lipase, GDSL
miR6161.11	NbS00008005g0002.1	GO:0009348,GO:0006520	Ornithine carbamoyltransferase (AHRD V1 ***- Q9SEX4_CANLI)	IPR002292 Ornithine carbamoyltransferase
miR6161.11	NbS00046012g0014.1	GO:0006629	GDSL esterase/lipase At5g37690 (AHRD V1 ***- GDL80_ARATH)	IPR001087 Lipase, GDSL
miR6161.11	NbS00056124g0008.1	GO:0009348,GO:0006520	Ornithine carbamoyltransferase (AHRD V1 ***- Q9SEX4_CANLI)	IPR002292 Ornithine carbamoyltransferase
miR6161.12	NbS00014977g0008.1	GO:0019899	ARGONAUTE 1 (AHRD V1 ***- D6RUV9_TOBAC)	IPR003165 Stem cell self-renewal protein Piwi
miR6161.12	NbS00021408g0026.1		Hydrolase alpha/beta fold family protein (AHRD V1 ***- D7M8X4_ARALY)	IPR000073 Alpha/beta hydrolase fold-1
miR6161.13	NbS00027791g0007.1	GO:0008559	Lipid A export ATP-binding/permease protein msbA (AHRD V1 *--- MSBA_DESPS)	IPR003439 ABC transporter-like
miR6161.13	NbS00010007g0014.1	GO:0008559	Lipid A export ATP-binding/permease protein msbA (AHRD V1 *--- MSBA_DESPS)	IPR003439 ABC transporter-like
miR6161.13	NbS00014110g0007.1		No function annotation
miR6161.14	NbS00014977g0008.1	GO:0019899	ARGONAUTE 1 (AHRD V1 ***- D6RUV9_TOBAC)	IPR003165 Stem cell self-renewal protein Piwi
miR6161.14	NbS00008430g0013.1	GO:0019899	ARGONAUTE 1 (AHRD V1 ***- D6RUV9_TOBAC)	IPR003165 Stem cell self-renewal protein Piwi
miR6161.14	NbS00034990g0010.1	GO:0019899	ARGONAUTE 1 (AHRD V1 ***- D6RUV9_TOBAC)	IPR003165 Stem cell self-renewal protein Piwi
miR6161.14	NbS00010009g0002.1	GO:0019899	ARGONAUTE 1 (AHRD V1 ***- D6RUV9_TOBAC)	IPR003165 Stem cell self-renewal protein Piwi
miR6161.14	NbS00006455g0003.1		Circadian clock coupling factor ZGT (AHRD V1 ***- Q94FM9_TOBAC)
miR6161.15	NbS00021408g0026.1		Hydrolase alpha/beta fold family protein (AHRD V1 ***- D7M8X4_ARALY)	IPR000073 Alpha/beta hydrolase fold-1
miR6161.15	NbS00012925g0006.1	GO:0004004	ATP-dependent RNA helicase (AHRD V1 **** Q16PT8_AEDAE)	IPR011709 Region of unknown function DUF1605
miR6161.16	NbS00007066g0008.1	GO:0004675	Receptor like kinase, RLK
miR6161.16	NbS00037942g0004.1	GO:0004675	Receptor like kinase, RLK
miR6161.17	NbS00014977g0008.1	GO:0019899	ARGONAUTE 1 (AHRD V1 ***- D6RUV9_TOBAC)	IPR003165 Stem cell self-renewal protein Piwi
miR6161.17	NbS00021408g0026.1		Hydrolase alpha/beta fold family protein (AHRD V1 ***- D7M8X4_ARALY)	IPR000073 Alpha/beta hydrolase fold-1
miR6161.17	NbS00008430g0013.1	GO:0019899	ARGONAUTE 1 (AHRD V1 ***- D6RUV9_TOBAC)	IPR003165 Stem cell self-renewal protein Piwi
miR6161.17	NbS00034990g0010.1	GO:0019899	ARGONAUTE 1 (AHRD V1 ***- D6RUV9_TOBAC)	IPR003165 Stem cell self-renewal protein Piwi
miR6161.17	NbS00010009g0002.1	GO:0019899	ARGONAUTE 1 (AHRD V1 ***- D6RUV9_TOBAC)	IPR003165 Stem cell self-renewal protein Piwi
miR6161.18	NbS00014110g0007.1		No function annotation
miR6161.18	NbS00003340g0003.1		No function annotation
miR6161.18	NbS00034043g0016.1	GO:0042736,GO:0003951	ATP-NAD kinase-like protein (AHRD V1 **** B4YIN2_9EURY)	IPR016064 ATP-NAD kinase, PpnK-type
miR6161.18	NbS00001601g0101.1		No function annotation
miR6161.18	NbS00061051g0005.1		Cytoplasmic tRNA 2-thiolation protein 2 (AHRD V1 ***- CTU2_ARATH)	IPR019407 Thiouridylase, cytoplasmic, subunit 2
miR6161.19	NbS00018180g0004.1	GO:0005516	Photosystem I reaction center subunit (AHRD V1 ***- D2K7Z2_TOBAC)	IPR008796 Photosystem I reaction centre subunit N
miR6161.19	NbS00038282g0004.1	GO:0005516	Photosystem I reaction center subunit (AHRD V1 ***- D2K7Z2_TOBAC)	IPR008796 Photosystem I reaction centre subunit N
miR827.1	NbS00001590g0001.1	GO:0055085	Major facilitator superfamily domain-containing protein 8 (AHRD V1 *--- MFSD8_DANRE)	IPR004331 SPX, N-terminal
miR827.1	NbS00037866g0001.1	GO:0055085	Transporter major facilitator family (AHRD V1 *--- B1EKR1_9ESCH)	IPR016196 Major facilitator superfamily, general substrate transporter
miR827.1	NbS00012790g0006.1	GO:0016020,GO:0016021	Glucose transporter 8 (AHRD V1 ***- Q2KKJ3_SOLIN)	IPR003663 Sugar/inositol transporter
miR827.1	NbS00004410g0001.1	GO:0005515,GO:0016564	AP2 domain-containing transcription factor (AHRD V1 *--* B9HWL7_POPTR)	IPR003340 Transcriptional factor B3
miR827.1	NbS00013167g0001.1	GO:0005086	Regulator of chromosome condensation (RCC1)-like protein (AHRD V1 *--- D0NM06_PHYIN)	IPR009091 Regulator of chromosome condensation/beta-lactamase-inhibitor protein II
