# Supplementary material for: A diverse set of miRNAs responsive to begomovirus-associated betasatellite in Nicotiana benthamiana
Source: BMC Plant Biol. 2014 Mar 11;14:60. doi: 10.1186/1471-2229-14-60 (PMC4008317; doi:10.1186/1471-2229-14-60)
Supplement: Additional file 3: Table S3 — Detailed information of novel miRNAs identified in N. benthamiana by this study. [file 1471-2229-14-60-S3.xlsx]

## Sheet: miRNA_details
miRNA family	Chromosomic location	miRNA length	Sequence	miRNA*	Hairpin Sequence	Start	End	Orientation	Abundance	Hairpin Length	Hairpin Start	Hairpin End	Hairpin Structure	Minimum Free Energy(MFE)	Adjusted MFE	Hairpin G/C%	miRNA* Start Coord	miRNA* End Coord
Nbe-miR1
	Niben044Scf00030589	24	ATCCAACATATTATGCTGGACGGG	ATCGGTCCAATATAATATACGGGA(2)	ATCGGTCCAATATAATATACGGGAATTCTGATGCATTTATGTGAATCCAACATATTATGCTGGACGGGT	86551	86574	+ [Positive strand]	11	69	86506	86574	{{{={{{{{={{{{{{{{==={{{.(((..(((....)))..))>>>>--->>>>>>>>->>>>>->>)	-19.8	-28.6957	37.6812	86506	86530
Nbe-miR2
	Niben044Ctg24768513	22	GCCGGCCGGGGGACGGATTGGG	NO	TCCCATACCCGAATCCGTCGGCTGTCGGTGGACTACTCGAGCTGCTCCCGCGGCGAGAGCGGGTCACCGCATGCCGGCCGGGGGACGGATTGGGA	241	262	- [Negative strand]	57	95	239	333	(((((...(((..(((((((((((.(((((..(..(((..(((((....)))))..)))..)..))))))).>>>>>->>>>--->>>-->>>>)	-53	-55.7895	69.4737	-1	-1
Nbe-miR3a
	Niben044Scf00013058	23	GCCGGCCGGGCGACGGACTGGGA	NO	GGCTCTGAGGGCTGGGCACGGGGGTCCCAGTCCCGAACTTGTCGGCTGTCGGTGGACTCCTCGAGCTGCTCTCGCGGCGATAGCGGGTCGTCGCGTGCCGGCCGGGCGACGGACTGGGAACGGTTCCTTCAGGGCC	25411	25433	- [Negative strand]	47	136	25393	25528	(((((((((((...(((.((....(((((((((((..(..((((((....((..(.(((...))))..))..(((((((((.....))))))))).>>>>>>->-->>-->>>>>>>>>.))))))))))))))))	-71.3	-52.4265	71.3235	-1	-1
Nbe-miR3b
	Niben044Scf00019008	23	GCCGGCCGGGTGACGGACTGGGA	NO	TCCCAGTCTCGAACCGTCGGCTGTTGGTAGACTGCACGAGCTGCTCCCGCAGCGAGAGCAGGTCACCGCGTGCCGGCCGGGTGACGGACTGGGA	3497	3519	- [Negative strand]	42	94	3496	3589	((((((((.((.((((((((((((.(((.((((((.(..(((((....)))))..).))).))))))))).>>>>>>-->>>-->>>>>>>>>>	-52.3	-55.6383	68.0851	-1	-1
	Niben044Scf00038910	23	GCCGGCCGGGTGACGGACTGGGA	NO	TCCCAGTCTCGAACCGTCGGCTGTTGGTAGACTGCACGAGCTGCTCCCGCAGCGAGAGCAGGTCACCGCGTGCCGGCCGGGTGACGGACTGGGA	3474	3496	- [Negative strand]	42	94	3473	3566	((((((((.((.((((((((((((.(((.((((((.(..(((((....)))))..).))).))))))))).>>>>>>-->>>-->>>>>>>>>>	-52.3	-55.6383	68.0851	-1	-1
Nbe-miR4
	Niben044Scf00029694	22	GCCGGCCGGGGACGGACTGGGA	NO	TCCAGTCCCGAACCCTTCGGCTGTCGGTGGACTGCTCGAGCTGCTCCCGCGGTGAGAGCGGGTCGCCGCGTGCCGGCCGGGGACGGACTGGG	49652	49673	- [Negative strand]	54	92	49652	49743	((((((((.(..(((.(((((((.(((((..((((((..(((((....)))))..))))))..))))))).>>>>>-->>>-->>>>>>>>>	-57.1	-62.0652	73.913	-1	-1
Nbe-miR5
	Niben044Scf00003478	24	ATGGAACGACTGATTTGATGTGAT	NO	TGTATCGTATCGTTAAATCCGTCGTTACATAAAGATAAAAAGTGTCACTTTATGGAACGACTGATTTGATGTGATCGCA	24807	24830	+ [Positive strand]	11	79	24755	24833	(((((((...(((((((((.((((((.(((((((.............))))>>>->>>>>>->>>>>>>>>>>>>.)))	-24.32	-30.7848	35.443	-1	-1
Nbe-miR6
	Niben044Scf00047223	21	TTGGTGCAGGTCGGGACTAAT	NO	TAGTCTCGCATTTCCATTTATTGCGGCTGTCTCTAATTCGCTTGGTGCAGGTCGGGACTA	40749	40769	- [Negative strand]	38	60	40750	40809	((((((((.((((.((((....(((..(.......)..)))-->>>>->>>>>>>>>>>>	-16.4	-27.3333	48.3333	-1	-1
	Niben044Scf00049887	21	TTGGTGCAGGTCGGGACTAAT	TTTGTCCCGCCTTGCATCAAC(1)	GCGGCTGCCTCTAATTCGCTTGGTGCAGGTCGGGACTAATTCGCCGGCGGCGGCAATCACGACGGCGGTGATTGTTATTAAATGGAGTTAAGATGTACGAAGTTATCAACTTTTTTTGTTTTGCGGCGAAATTTGTCCCGCCTTGCATCAACTGAATTAGAGACTGCTGT	41461	41481	- [Negative strand]	38	170	41330	41499	(((((.(.((((((((((.<<<<<<<<<<-<<<<<<---<((((((.((..(((((((((.......)))))))))..((((..(((((..((((........)))))))))..))))...))))))))).===}}}}}}=}}}}}}}}}}=)))))))))).).)))))	-75	-44.1176	48.2353	41347	41367
Nbe-miR7
	Niben044Scf00028170	24	TTTTGGAGGAACCGATAGGCACCT	TGCGTATTGGATCCTCCAAAAAT(3) ATGCGTATTGGATCCTCCAAAAAT(7)	TGCTGCCCCATGCGTATTGGATCCTCCAAAAATACACTATTTTTGGAGGAACCGATAGGCACCTGGCAGTA	3980	4003	+ [Positive strand]	27	71	3939	4009	(((((((..={{{={{{{{{={{{{{{{{{{{{(...)))>>>>>>>>>>->>>>>>->>>---)))))))	-40.4	-56.9014	47.8873	3948	3972
Nbe-miR8
	Niben044Scf00006080	24	TACGTGGCACTGATATTTGATGAG	NO	CGTGGCACTGATATTTGATGAGGTGGATGCCACGTGGCATCTAAGTTGCTTGGGTGCGGGTGTCTGATACG	81312	81335	- [Negative strand]	64	71	81262	81332	<<<<<<<<<--<<<<--<<<<-.((((((((....))))))))..))).)..))))..))))))....)))	-24.9	-35.0704	53.5211	-1	-1
Nbe-miR9
	Niben044Scf00020351	21	AATTGATCTGTACATGCAGGC	TGAGACTGGAATGTGCAGGGCA(4) GAGACTGGAATGTGCAGGGC(1) TGAGACTGGAATGTGCAGGGC(4) ATGAGACTGGAATGTGCAGGGC(4) ATGAGACTGGAATGTGCAGGG(1) GATGAGACTGGAATGTGCAGGG(1) GATGAGACTGGAATGTGCAGG(1) GGATGAGACTGGAATGTGCAGG(2) ACTGGAATGTGCAGGGCAAGAT(1)	TGTGTGGATGAGACTGGAATGTGCAGGGCAAGATTGGTGGTTGCAATTTGGCTCCGGCAATTGATCTGTACATGCAGGCAACCATACA	59535	59555	- [Negative strand]	18	88	59525	59612	(((((((.{{==={{{=={{{{{{{{{===.(((((.(((..((......)).))).)>>>>-->>>>>>>>>->>>->).)))))))	-36.5	-41.4773	48.8636	59582	59603
Nbe-miR10
	Niben044Scf00006577	24	AAAGGATGTGGTGCAATTGATGAG	NO	CATTATGTACCCATATCCATTTTAGTTGAATTTGACATTGATATAAATTCAATGAAACTTGTTGAAACAAGCATTATCTTTGTCGTCATCATTAAAGGATGTGGTGCAATTGATG	66098	66121	- [Negative strand]	12	115	66099	66213	(((((((((((.((((((..((((((.((...(((((..((((....(((((..(...)..)))))........))))..)))))...)))))>>>>>>>>>>>>>>>-->>>>>	-30.1	-26.1739	30.4348	-1	-1
Nbe-miR11
	Niben044Scf00033277	22	TGTTATACAGAGAAACCGCGGT	ACCGCGTTTCTCCGTATAACG(1)	ATAGTGGCCCTTACCGTTCTGTTATACAGAGAAACCGCGGTCGAGCTAACTGAGAAATTTGGATTTTTTTATTCCTTTTCTTCTCATTCTCAACCGCGTTTCTCCGTATAACGAAATGGTTTTAGGGTCAATACTAT	10042	10063	- [Negative strand]	111	137	9945	10081	(((((((((((.((((((.<<<<<<<<-<<<<<<<-<<<<<.(((.....((((((....(((.........))).....))))))..))).}}}}}}}}}}}}=}}}}}}}}.))))))...))))))...)))))	-57.3	-41.8248	39.4161	9968	9988
Nbe-miR12
	Niben044Scf00000681	24	GAGATGGGTGATATGTAGACGAGC	ACTGTTTCCAATCGACCCTCAGCT(1) CTGTTTCCAATCGACCCTCAGCT(1) AGACTGTTTCCAATCGACCCTCAG(1) AGACTGTTTCCAATCGACCCTCA(1)	CTGAGATGGGTGATATGTAGACGAGCCTTACCCTTACCCGAAAGGGCAGAGAGACTGTTTCCAATCGACCCTCAGCTCAG	41479	41502	- [Negative strand]	15	80	41424	41503	((<<<--<<<<<<<-<<-<<<<<--<(((.(((((......)))))..))).)==}}}}}=}}}}}=}}}}====}})))	-25.8	-32.25	52.5	41426	41449
Nbe-miR13
	Niben044Scf00018227	21	CGACTAAGGGCTATCTCGACC	TCAAGATTGACCTTAGTCAG(17) TCAAGATTGACCTTAGTCAGG(2) CAAGATTGACCTTAGTCAGG(1) TCAAGATTGACCTTAGTCAGGC(6) CAAGATTGACCTTAGTCAGGC(1)	GGTCAAGATTGACCTTAGTCAGGCGTTCTCATTCGGGAACACCCGACTAAGGGCTATCTCGACC	28336	28356	- [Negative strand]	1730	64	28335	28398	(({{={{{{==={{{{{{{{={(.((((((....)))))).))->>>>>>>>--->>>>->>>>	-34.1	-53.2812	53.125	28376	28395
Nbe-miR14
	Niben044Scf00026295	22	TTGTAGGTATCTTCTTATGAGC	CTCATAAGAAGTACCTACAACC(1) TCATAAGAAGTACCTACAACC(12)	TCCCAAAGTCTGTGGTTGTAGGTATCTTCTTATGAGCGTCCTCATAATGTCTTTGAGTCGACGTTGAGTAAGAGTTTGCTTTCCGCAAATTGTACATTTGATATGATTGGCACAAAAGACATTACCAGGCCGCTCATAAGAAGTACCTACAACCACAGACTACCGCTGTGGGA	6169	6190	+ [Positive strand]	119	173	6153	6325	(((((.(((((((((<<<<<<<<<-<<<<<<<<<<<<(.(((..((((((((((..((((((((.(((((..(((((((.....))))))).))).))....))).)))))...))))))))))..))).)))}}}}}}}}}}}}}}}}}}}}}))))))).......)))))	-87.7	-50.6936	43.3526	6286	6307
Nbe-miR15
	Niben044Scf00023850	21	GCGGGCTGATGAGGGTGGGTC	NO	TGATCCGTCCTTATCAGCCCGCCCTCCGTCACGGACATCACATTCACCCATGATGGAGGGCGGGCTGATGAGGGTGGGTCA	172581	172601	+ [Positive strand]	13	81	172521	172601	((((((..(((((((((((((((((((((((.((.............)).)))))))))>>>>>>>>>>>>>>-->>>>>)	-62.52	-77.1852	60.4938	-1	-1
Nbe-miR16
	Niben044Scf00023235	24	ATAAAATTGTGAGACAAAAAAGCT	NO	TGAGGTTTTTTTTTATCTCACAAATTTATTAACCTCAATCTTACATTTATAGGTTCACAAAAATGTGGGTCCATAAAATTGTGAGACAAAAAAGCTACCTTA	9416	9439	- [Negative strand]	12	102	9409	9510	((((((.(((((((.((((((((.(((((..(((..(((((.........)))))((((....)))))))..>>>>>->>>>>>>>->>>>>>>--))))))	-27.7	-27.1569	28.4314	-1	-1
Nbe-miR17
	Niben044Scf00000137	24	TTAAACTTGCAGATATATAACAGA	NO	ACTCTGTTATATATCTGCAAGTTTATATTATTAATATTACATTTCTTGGTTGTCCATATTTCAGACATACAACCAAAAAATGTCACATTAAGAATTTAAACTTGCAGATATATAACAGAGT	23992	24015	+ [Positive strand]	38	121	23896	24016	(((((((((((((((((((((((((.(((.(((((.(.((((((.((((((((...............)))))))).)))))).).))))).)))->>>>>>>>>>>>>>>>>>>>>>>))	-52.96	-43.7686	25.6198	-1	-1
Nbe-miR18
	Niben044Scf00007566	22	TCCAGTAAAATTTGCGGGTGTA	ACTCCTGTAAAATTTGCGGGA(1)	ACTCCTGTAAAATTTGCGGGAGTTCGAGCATACTTATGCTATAACTCCAGTAAAATTTGCGGGTGT	35089	35110	+ [Positive strand]	53	66	35043	35108	{{={{{{{{{{={{{{{={{{(((..(((((....)))))..)))>>>->>>>>->>>>>>>>->>	-29.4	-44.5455	40.9091	35043	35064
Nbe-miR19
	Niben044Scf00009858	24	ACTCAGGACATAACGGTCGTAGGT	NO	ACACTTTTGATATTGTGTTTGTCCTTTTCGTCTTTTTTTTTACCCCTCCCAAATTGGGAGGATCTATAGTGCTTCCATATTTCTCCTCCCTGTGATTCGAACTCAGGACATAACGGTCGTAGGTGT	26425	26448	- [Negative strand]	16	126	26422	26547	((((((.((((...((...((((((.((((..............((((((.....))))))...(((((....................)))))...)))>--->>>>>>-->>->>>>->>>>))	-31.65	-25.1191	41.2698	-1	-1
Nbe-miR20
	Niben044Scf00022801	21	AAATGGTTAGCTGATTTTGAC	CAAAATCAGCTAATCATTTTG(6)	GAGTAGGAGACAATTCAAAATGGTTAGCTGATTTTGACTCTTTTCGACCTCAATGAAACTTACTCAATGAAACTACCAGTAATTACTTGGACTAGCGACGCAACAGACAAAGGACATTGTTAGTAGTCGGAAATAGTCAAAATCAGCTAATCATTTTGAAGGATTTCTACTC	10393	10413	+ [Positive strand]	62	172	10375	10546	(((((((((....((((<<<<<<<<<<<<<<<<<<<<<(.((((((((.(((.(((.......))).))).....(((((....)).)))((((((((.((...........).).)))))))).)))))))).)))}}}}}}}}}}}}}}}}}}}}}))...)))))))))	-65.7	-38.1977	36.6279	10512	10533
Nbe-miR21
	Niben044Scf00015560	21	ACAAATCTTGGTTAGATGGGA	NO	TGGAACAAATCTTGGTTAGATGGGAGCGGTTGGATGTGAGAAATGACATCTACGCCTTCCATTTGTCCGGGTTTTGTTCTA	23778	23798	- [Negative strand]	15	81	23721	23801	((((<<<<<-<<<<<-<<<<<<<<<(((..(((((((.(....).))))))))).)))))))))).))))).)))))))))	-37	-45.679	44.4444	-1	-1
Nbe-miR22
	Niben044Scf00014582	21	TCCATTCTGAATGAGTTGACT	TTGACTCATATGGATTGGAC(1)	GGATCCATTCTGAATGAGTTGACTGCTTTTGATGAGAGCAGTTGACTCATATGGATTGGACC	56276	56296	+ [Positive strand]	25	62	56272	56333	((.<<<<-<<<<-<<<<<<--<<<((((((...))))))))}==}}}}}}=}}}}=}}}}})	-32.5	-52.4194	43.5484	56313	56333
Nbe-miR23
	Niben044Scf00015006	24	AATGACATCAAATTGGATGAAGGT	NO	TGATTTTTCAGTAAAAAAGGAATGACATCAAATTGGATGAAGGTCTTTAGAATGGGTGGATCCATTCAATGTCTGCATAAAGATACTTGCATTTTCAATTTATGGAACAGCGTCTTCAACCGTGACAATATTGAACGAATCCACCTATGTCTTATCTTTATGCCGACCTTTTTCAAATTTGATGTCTTTTCTTTTACCAAAAAAATCA	264496	264519	- [Negative strand]	14	208	264331	264538	((((((((..(((((..(((<<-<<<<<<<<<<<-<<-<<<<<<(...(((((((((((((.(.((((((((.(((((...((....(((..(((((.....)))))..)))...))....))).)))))))))).).)))))))))).)))............))))))).)).))))))))))).))))))))))...))))))))	-63.36	-30.4615	33.1731	-1	-1
Nbe-miR24
	Niben044Scf00034659	24	AATAGTCAGGCATATTATGCTGAA	NO	GTGAAAATAGCATGAGCTAACTAATTTTCGGATTGGTAGTCGAAAATAGTCAGGCATATTATGCTGAAATTTCAT	98887	98910	- [Negative strand]	12	75	98879	98953	((((((.(((((((((((.((((.(((((((........)))))>>>>>>-->>>--->>>>>>>>--.))))))	-19.9	-26.5333	33.3333	-1	-1
Nbe-miR25
	Niben044Scf00017490	21	TTGCATAACATGTCAGTCAAC	CGTTGACTGATGCATTATGCAA(1) TTGACTGATGCATTATGCAAC(1) TGACTGATGCATTATGCAACA(2)	GAGGACGTTGACTGATGCATTATGCAACAGTGAGAGATCTGCAGCCAATGCGGGTTGAAACATTTTTTTCTTTTTGTAGATTAGCAAATCTATCACTGTTGCATAACATGTCAGTCAACATCCTC	254487	254507	+ [Positive strand]	14	125	254388	254512	(((((.(({{{{{{{{{=={{{{{{{{{{((((.((((.(((......((((((..((((......))))..)))))).....))).)))).))))))>>>>>>>>-->>>>>>>>>>>.)))))	-59	-47.2	40	254396	254417
Nbe-miR26
	Niben044Scf00003223	23	GATACGTGTGTCGCAGAGGACTT	TCAGTTGTGTATCACATGTATATC(1)	TCAGTTGTGTATCACATGTATATCCATGTATACTTGTGTGTGAGATACATGCCTGATACATGTTTGATACGTGTGTCGCAGAGGA	1690	1712	- [Negative strand]	15	85	1692	1776	{{=={{{{{==={{{{{{{{{{==(((((((.(..(((((((...)))))))..))))))))..)->>>>>>>>>->>>>>-->>	-29.6	-34.8235	40	1752	1775
Nbe-miR27
	Niben044Scf00006612	24	TAGGATGGAAATTGAGAACGTGCT	NO	GTTTTGGTAAGCAATATCTAGCACGTTCTCAACATCTACCCTACCAACAATCTATGTTTGATTACAACCAACTAATTAGCCTTATCCCTCTACAAAGCCTTATCCCTCTACAATGGATATGAAGCATATTTTAATCAAAAAAAAGCCTGTTGGTAGGATGGAAATTGAGAACGTGCTAGATGTTGCTTACCAAAAC	148292	148315	- [Negative strand]	12	196	148272	148467	((((((((((((((((((((((((((((((((..((((.((((((((((..((...((((((((.......((....)).................((..(((((.........)))))....))......))))))))....))..))))))>>>>->>>>-->>>>>>>>>>>>>)))))))))))))))))))	-84.3	-43.0102	36.7347	-1	-1
Nbe-miR28
	Niben044Scf00008623	21	AGGATTGTTGCATGAAGCATT	NO	GTGGTGAGGATTGTTGCATGAAGCATTGGCCATGGACGAAAGTCCAGTCAGTGTTCATGTTATAATTCTCACCAT	11460	11480	+ [Positive strand]	11	75	11453	11527	((((((<<<<<<<<-<<<<<<<-<<<<(((..(((((....))))))))))))))))))).))))))))))))))	-46.6	-62.1333	44	-1	-1
Nbe-miR29
	Niben044Scf00017378	24	TACAACTGAGACTAGTAGTTTGAG	NO	AAGTTTTATTTTGTGTCTCATACAACTGAGACTAGTAGTTTGAGGCTCCTTTTCATCTAACAAAATTATGGACCATAATCTTACACTTTGTGTCCACAAAATTCTGTGTCCACAAAATTGTGAGTACAAAATATTGCATCATACAACTAGTATAAGTTGTATGAGACACAAAATAAAATTT	15663	15686	- [Negative strand]	12	181	15525	15705	((((((((((((((((((((<<<<<<<---<<<<<<-<<-<<<-((..................((((((...))))))((((((.((((((..((((......))))..))))))..))))))...........)).))).)).))))))...)))))))))))))))))))))))))))	-68.3	-37.7348	30.3867	-1	-1
Nbe-miR30
	Niben044Scf00004782	24	AGTCTCACTTAGTAAGGTCTGAGG	ACCTCTACCCTTGAGTAGAGAGGC(1)	ATAGTCTCACTTAGTAAGGTCTGAGGAGGGTAGTATGTACACAGACCTTACCTCTACCCTTGAGTAGAGAGGCTAT	42708	42731	- [Negative strand]	11	76	42657	42732	((<<<<<<-<<---<<<<<---<<<<(((((....((....)).)))))=}}}}===}}}}}===}}=}}}}})))	-29.1	-38.2895	44.7368	42659	42682
Nbe-miR31
	Niben044Scf00026847	24	AGATGGATTGGCTCAAAATGAAGT	ACGAATTAATTTGGACCAAAAATC(1)	ACTCACGAATTAATTTGGACCAAAAATCAACCCAACTTTAAATAGGTTGAGATGGATTGGCTCAAAATGAAGTGAGT	36335	36358	+ [Positive strand]	12	77	36285	36361	(((({{==={{{={{{{=={{{{==={{(.(.((((((.....))))))->->>>->>>>-->>>>->>>->>))))	-21.7	-28.1818	35.0649	36289	36313
Nbe-miR32
	Niben044Scf00016236	24	AGGAACTGATGTAATTTCTGATGG	NO	GTGATGGCAGGAGGAACTGATGTAATTTCTGATGGAACTGTTTATCAACTGGAAATTAGTGCTAGTGAATTCGATGTTATCAC	42971	42994	+ [Positive strand]	11	83	42959	43041	(((((((((.(<<--<<<<--<<<<<<<<<<<<<<(....))))))....)))))))).)..))))...)))..)))))))))	-22.1	-26.6265	38.5542	-1	-1
Nbe-miR33
	Niben044Scf00017351	22	TGAGTTCGTGGAAATCACCTGC	AAGTGATTTCATGAACTCATC(13)	TCGATGAGTTCGTGGAAATCACCTGCCTCTAATCCAATGTAGGGCATTTGGACGAGAGGCAAGTGATTTCATGAACTCATCGA	23584	23605	- [Negative strand]	157	83	23526	23608	((((<<<<<<<<<<-<<<<<<<-<<<((((..(((((((.....)).)))))..))))))}=}}}}}}}}}}}}}}}}}}}))	-50.5	-60.8434	45.7831	23527	23547
Nbe-miR34
	Niben044Scf00060476	21	TGATTGGAGAATTGCGTGAAC	NO	TGATTGGAGAATTGCGTGAACATGTAAAGACTGATGCGTCTCAGCTGCTTGGATTGAGTGTATCGTTTTTACATGTTCTTGCAATTTTCCAACCA	37114	37134	+ [Positive strand]	17	95	37113	37207	<<-<<<<<<<<<<<<<-<<<<((((((((((.((((((.(((((((....)).))))))))))))))))))))))))).))))))))))))).))	-48.9	-51.4737	40	-1	-1
Nbe-miR35
	Niben044Scf00044369	21	CAATTAGCCTGAATTTTGGGC	CGGAAATACAGGCTGATTAGT(1) CGGAAATACAGGCTGATTAGTT(1)	TTTGAACTAGCCGGAAATACAGGCTGATTAGTTGTTCTTGGCAAGAACAACCAATTAGCCTGAATTTTGGGCCATTTCGAG	57786	57806	- [Negative strand]	13	81	57776	57856	((((((...(({={{{{{={{{{{{{{{{={{((((((.....))))))))->>>>>>>>>>->>>>>->>>...))))))	-38.3	-47.2839	41.9753	57824	57844
Nbe-miR36
	Niben044Scf00023196	24	ACCGAAACGGACCTTGGTCATGTG	CGTGATCGAGGCCCCTTTGGGTCA(1)	GACCGAAACGGACCTTGGTCATGTGTTTTCATTTGAGAACACGTGATCGAGGCCCCTTTGGGTC	40192	40215	+ [Positive strand]	12	64	40190	40253	(<<<-<<<-<<-<<<<<<<<<<<<<(((((....)))))))))))))))))).)).))).))))	-38.7	-60.4688	51.5625	40231	40254
Nbe-miR37
	Niben044Scf00019672	24	AGCGGTCCAGTATAATATGCTGAA	NO	CAGTATATTATAACGGAGTTCCAGCATAAGTATATTTAAACTCTAACATAATATGCTAGAGTTCTAGTATAAAACAGCGGTCCAGTATAATATGCTG	15753	15776	+ [Positive strand]	24	97	15677	15773	((((((((((((..(((...((.((.....((((((..(((((((.(((...))).)))))))..))))))....->>>>>>>-->>>>>>>>>>>>	-31	-31.9588	31.9588	-1	-1
Nbe-miR38
	Niben044Scf00018281	24	AGGAAGCGTTTTACTGTGACGATT	NO	ATGAAATAGTGAATCAACAACGGTATGATACTTCTTCATCCTTAACAGGTTATCTCGAGTTCGAGCCTCTAAATATAGAGTCACCTTTGTTAGGAAGCGTTTTACTGTGACGATTCAAGAGGTCAT	9256	9279	+ [Positive strand]	13	126	9164	9289	((((..(..((((((..((.(((((.((..(((((.......((((((((...((((....)))).(((((....)))))..)))..))))>>>>>>-->>->>>>>>>-->>>>))..)..))))	-33.21	-26.3571	38.0952	-1	-1
Nbe-miR39
	Niben044Scf00030555	24	TTAAAGTATAGCGCGGTTTAAAAC	GTTTAAAATCGCGCTATACTTTAA(1) TTAAAATCGCGCTATACTTTAACG(3)	ATATAGCGCAGTTTAAAATCGCGCTATACTTTAACGGTGTTTTAACCGTTAAAGTATAGCGCGGTTTAAAACCGCGCTATAT	27692	27715	+ [Positive strand]	13	82	27643	27724	(((((((((.(({{={{{{{{{{{{{{{{{{{{{{{((......))))>>>>>>>>>>>>>>>>>>>->>>>.)))))))))	-54	-65.8537	37.8049	27655	27679
Nbe-miR40
	Niben044Scf00011860	21	TCTGATCAAGTAAAGTGTAAT	TAAGATTATACTTTACTTGATT(1) TAAGATTATACTTTACTTGAT(20) TATACTTTACTTGATTAAAGA(1)	TCTGTTTTTTTCTGATCAAGTAAAGTGTAATTTTATTGATTAAGGGAAATATGAGGTTCCTATTTGTATAGAAGATTGGGCATCTTTGCAGAGAATCATATGTTCCTGTTGATTCTCTGTTTTGTGGTGCACCTCTTGTATACAGGAGCTTTACCATGATCAGTAAGATTATACTTTACTTGATTAAAGAAAAAGAGA	42625	42645	+ [Positive strand]	122	198	42614	42811	(((.((((((<-<<<<<<<<<<<<<<<<<<<(((((((((((.((......((((((((((....(((((.((((..(((((((...(((((((((((...........))))))))))).....))))).)))))).))))))))))))))))).)))))))}}}}}}}}}}}}}}}}}}}}})).))))))).)))	-89.1	-45	32.3232	42777	42798
	Niben044Scf00047378	21	TCTGATCAAGTAAAGTGTAAT	TAAGATTATACTTTACTTGATT(1) TAAGATTATACTTTACTTGAT(20) TATACTTTACTTGATTAAAGA(1)	ATGGGCTTCTGTTTTTTTCTGATCAAGTAAAGTGTAATTTTATTGATTAAGGGAAAATATGAGTTTCCTATTTGTATAGAAGATTGGGTGTCTTTGCAGAGAATCATATGTTCCTGTTGATTCTCTGTTTTGTGGTGCACCTCTTGTATACGGGAGCTTTACCATTATCAGTAAGATTATACTTTACTTGATTAAAGAAAAAGAGAAGAAATCCAT	13246	13266	+ [Positive strand]	122	216	13228	13443	((((((((((.((((((<-<<<<<<<<<<<<<<<<<<<(((((((((...((........((((((((.....(((((.((((...(((((((..(((((((((((...........))))))))))).....)).))))))))).)))))))))))))..))...)))))}}}}}}}}}}}}}}}}}}}}})).))))))).)))))...)))))	-87.7	-40.6018	32.4074	13399	13420
Nbe-miR41
	Niben044Scf00035565	21	TAGATAGAATTAATCGAGGTG	NO	GATAAGTTTGTATACACCTCCATTAATTCTATCTACAACTTCCCAGACCAGAATCTTGGTACCGATGAGAAGTCGTAGATAGAATTAATCGAGGTGTATACAAACTTATT	51132	51152	- [Negative strand]	11	110	51117	51226	((((((((((((((((((((.(((((((((((((((.(((((.((.(((((....))))).....)).))))).)>>>>>>>>>>>>>>->>>>>>))))))))))))))	-60.7	-55.1818	35.4545	-1	-1
Nbe-miR42
	Niben044Scf00029785	24	AGTAGCCGAGCCTGGAGTTCAGCT	GAGCTGAAGTTTTTGTTTTGTAAC(1) AGCTGAAGTTTTTGTTTTGTAACT(3) GCTGAAGTTTTTGTTTTGTAACT(1)	ACGCAAAACTTCAGCATTCTAGTAGCCGAGCCTGGAGTTCAGCTCTAGAGCTGAAGTTTTTGTTTTGTAACTAGCGAACTCCAACTCTAGAGTTGAAGTTTTTGTGTTGTAAGTTTGTGT	56233	56256	- [Negative strand]	12	120	56156	56275	(((((((.(((((((((.((<<<-<<-<<<<--<<<-<<<<<<<....}}}}}}}=}}}==}}}}=}}=}}})).(((((.(((((....))))).)))))..)))))).))))))))))	-43.1	-35.9167	40.8333	56203	56226
Nbe-miR43
	Niben044Scf00045835	21	AAGATAACTCGGTGAAGGCAT	NO	GTCCAGTTTGACAAGATAACTCGGTGAAGGCATAAAACTTTAGCCTTTTATTTTCAAACCAATTTTATGCCATCACCGAGTTATCTTGTTAAACTGGAC	27214	27234	- [Negative strand]	11	99	27147	27245	((((((((((((<<<<<<<<<<<<<<<-<<<<<((((.........................))))))))).)))))))))))))))))))))))))))	-55.91	-56.4747	36.3636	-1	-1
Nbe-miR44
	Niben044Scf00014858	24	TAGTGAGGTCTGGGAGGGCAGTGC	NO	GTGAGGTCTGGGAGGGCAGTGCGTACGCAGACCTTACTTCTACCCTAGGGTAGAAAGACTGTTTCCAAATAGACCCTCAGCATCTTTCCTCCAAGAACTTCTCAC	155294	155317	- [Negative strand]	12	105	155210	155314	<<<<<<<<<-<<<<<<-<<<<<...............(((((((....)))))))...(((((....))))).......))).)).)))))).)))...))))))	-35.3	-33.619	50.4762	-1	-1
Nbe-miR45
	Niben044Scf00008144	24	ATTATTTAGGTAACACAGTAGAAA	NO	TATTATTTAGGTAACACAGTAGAAAATCGTGTAACGCTTTTTTGGAGGTTATGGTCTTGCTATTCTGGAACGGAAGACCAAGATTTATCTACTTTGTTCACGCTTCAAGTGATA	16971	16994	+ [Positive strand]	11	114	16969	17082	(<<<<<<<<<<<<<<<-<<<<<<<<(((..(((((.(((.....))))))))((((((.(..((....))..)))))))..))))).)))))).))))...)))).))))))))	-30.9	-27.1053	35.9649	-1	-1
Nbe-miR46
	Niben044Scf00015126	24	AATAGACGGTGAACGGATTGAGAT	NO	AATCGAAATCGTTAACCGTATTGATCCGATGTCTTATTGGCTTATCGATATCGAATTATCGGGCTAATAGACGGTGAACGGATTGAGATT	26350	26373	+ [Positive strand]	14	90	26284	26373	((((..(((((((.(((((((((..((((((((.....)))...(((....)))...)))))..)>>>-->>>>>->>>->>>>-->>>)	-26.2	-29.1111	38.8889	-1	-1
Nbe-miR47
	Niben044Scf00023473	21	GTGGGTATTGAAGATGTTATG	ACATGACATCTTCAAAACCCA(4)	TTGTCCTATTTTGCACATGACATCTTCAAAACCCACTATGTTCTTACACTTCATCACTATAGTGTTCGTGTACAGAGAAATAGTGGGTATTGAAGATGTTATGCCTAAAATATGGCAA	32841	32861	- [Negative strand]	27	118	32825	32942	(((((.(((((((.={{{{{{{{{{{{{{={{{{{((((.(((((((((.....(((....)))...))))).))))..)))>>>>>>->>>>>>>>>>>>>>..))))))).)))))	-52.2	-44.2373	35.5932	32907	32927
Nbe-miR48
	Niben044Scf00004224	21	TCAAAATTGACCCTAGTTGTG	NO	GTCAAAATTGACCCTAGTTGTGTGTTCATTCAAGAACACTCGACTAGGGTCCATCTTGAC	108055	108075	- [Negative strand]	97	60	108016	108075	(<<<<-<<-<<<<<<<<<<<-<(((((......)))))).))))))))))).)).)))))	-33.7	-56.1667	43.3333	-1	-1
Nbe-miR49
	Niben044Scf00043295	21	TTGGTGAGCAAGTTTACTCCG	TGTGGAGTAAACTTGCTCACC(2) GTGTGGAGTAAACTTGCTCA(1) TGTGTGGAGTAAACTTGCTCA(9)	CTCCAACTTTGGTGAGCAAGTTTACTCCGCACATACTTATTCATTGTGAAGCCTTTTTTAGTTCACAAAAGTATGTGTGGAGTAAACTTGCTCACCAAAGTTGGAG	13388	13408	+ [Positive strand]	14	106	13379	13484	((((((((<<<<<<<<<<<<<<<<<<<<<(((((((((.....(((((((..((.....))))))))))))))}}}}}}}}}}}}}}}}}}}}}))))))))))))	-72.4	-68.3019	39.6226	13452	13473
Nbe-miR50
	Niben044Scf00011304	24	ATACTTAGATAAAGTTGAGTGACT	NO	TTTTGCTACAAAAATGGTTACTCAACTTTGCTTAAGTATCATAGAAAGTCACTAGGAGAAAACAAGGATGACTTGGTGATAGTGGACATAATATTATTTCTATGATACTCAGGCAAAAATGAGTGTCTTTTTGGTTACACAAAAAATACTTATGATTTCTTGTGATACTTAGATAAAGTTGAGTGACTTTTTCGTTACAAAA	6793	6816	+ [Positive strand]	31	202	6628	6829	(((((..((.((((.(((((((((((((((.((((((((((((..((((((.((((......((((.....))))(((((.(((((.(((....))).)))))((((((((........))))))))......)))))..........))))))))))..))))>>>>>>>>->>>>>>>>>>>>>>>)))).))..)))))	-65	-32.1782	30.198	-1	-1
Nbe-miR51
	Niben044Scf00004484	21	ATACGTGCAGGAGAAGTAACA	TCACTTCTTACGTAGGTGTGA(2)	GTAAATTGGATGTCACTTCTTACGTAGGTGTGATAAGGTTGCCTTGCTCTTGTATTCTCTTAGATAATTTGATTCAGCTTGTTACCTGAATTAAATTATTTGGTAGAGGGAATTCGAGAGCAAGGCTACCTCATGATACGTGCAGGAGAAGTAACATCCAATTCAC	49232	49252	+ [Positive strand]	47	166	49096	49261	((.((((((((({={{{{{{{=={{{={{{{={(.((((.((((((((((((.((((((((((((((((((((((((........))))))))))))))))....)))))))).)))))))))))).)))).)).>>>>->>>-->>>>>>>->>>))))))).))	-84.3	-50.7831	38.5542	49108	49129
Nbe-miR52
	Niben044Scf00018432	24	GCAGGATCGATGGGATGTAGGTGC	CAACACCCACAATTAGGTTTTCCT(1)	CCCTGGCGATCACGAATGACAACACCCACAATTAGGTTTTCCTGCTCTTTTCAAGACACTAATGCGGTCCCGGATGCGCTGCATCCACAAGTGCAGGATCGATGGGATGTAGGTGCTTCCAAATGGTAGCCAGGG	23721	23744	+ [Positive strand]	47	135	23628	23762	(((((((.((((.....((==={{{{={{{={{=={{{={{{{((.(((.....(((.(......))))..((((((...))))))..))).>>>>>>-->>>-->>>>>->>>>-.))....)))).)))))))	-46.6	-34.5185	52.5926	23647	23671
Nbe-miR53
	Niben044Scf00003592	21	GATTCAGGACTTGCATTAAAT	NO	TCGAGCAGATTCAGGACTTGCATTAAATAATTGTTCTAGCCAAGAACAATTTATTAATACTAGTTGTGGATCTGTTCGA	141150	141170	- [Negative strand]	228	79	141098	141176	(((((((<<<<<<-<<<<-<-<<<<<--(((((((((.....)))))))))..))))).).)))).)))))))))))))	-35	-44.3038	34.1772	-1	-1
	Niben044Scf00021714	21	GATTCAGGACTTGCATTAAAT	TAATGCTAGTTTTGGATCCG(2)	CGGATTCAGGACTTGCATTAAATAATTTTCCAGCCAAGAACAATTTACTAATGCTAGTTTTGGATCCG	43297	43317	- [Negative strand]	228	68	43251	43318	((<<<<<<<<<<<-<<<<<<---(((((((.......))).))))...}}}}}}=}}}}}}}}}}}}}	-24.2	-35.5882	36.7647	43250	43269
Nbe-miR54
	Niben044Scf00013894	24	ATACAGACGTGACAATTTTTTGGA	TCAAAAATACTGTTGGGTGTATGT(1) AAAAATACTGTTGGGTGTATGTCT(2)	GGCTCTTCAAAAATACTGTTGGGTGTATGTCTGATCCTTTAAAAGTAGTATATTTTTAAAGGATCTGATACAGACGTGACAATTTTTTGGAGAGTC	99213	99236	- [Negative strand]	12	96	99207	99302	(((((((({{{{{==={{{{{={{={={{{{=(((((((((((((((...))))))))))))))).)>>>->->>->>>>>-->>>>>>>>)))))	-41.9	-43.6458	34.375	99270	99293
Nbe-miR55
	Niben044Scf00008221	21	TCTAGGTCTTTGTTGAGCAAC	NO	CTCCAAGAGCGACCTTATCCTCTAGGTCTTTGTTGAGCAACAAAATCAGGAAATCTGCTTTTAATATAACTCCAACCCTTCCATGTAGCATTCCCCTCCCCTAAATGAAGTGACTGTACTCCTAAAACAGAGAACTCAATTTTGTTGCTCAACAAAATCCTTAAGGACAAGGTCGTTCTTGGAG	8226	8246	- [Negative strand]	41	184	8082	8265	((((((((((((((((.(((<--<<<--<<<<<<<<<<<<<((((...((((..((((..........................))))..))))...........(((.((..((((.........))))...))))).)))))))))))))))))..)))..)))).))))))))))))))))	-72.57	-39.4402	41.3043	-1	-1
Nbe-miR56
	Niben044Scf00024380	24	AACTGACAGAACAATAATTCAACT	NO	CAATAATTTTTCTGGGCTTAACTGACAGAACAATAATTCAACTGGTATAACGCCCATATGTAATGCGCTATTATTTAACCTCTTTAAATAAGGCAAAAACCAATTCCTGGGGTACAATTATTTGAAGTATGCGCCTTACATATGGACGCTATACCCAGTTGAACTATTGTTACGTCAGTTAAGCCCAAAAGAATTATTG	37030	37053	+ [Positive strand]	23	199	37010	37208	(((((((((((.(((((((<<<<<<<--<<<<<<<-<<<<<<<((((((.((.((((((((((.((((.............((((((((((.((.....(((.....))).))....))))))))))...)))).)))))))))).)).)))).))))))))).)))))))..)))))))))))))).)))))))))))	-89.99	-45.2211	35.1759	-1	-1
Nbe-miR57
	Niben044Scf00010446	21	CGATAAGGGATGTTACGGTCT	NO	GATTTCAGACTGTAATAGCCTTGATCATGTGTTTTCGTATGAAAATACACGATAAGGGATGTTACGGTCTGAAATT	58126	58146	- [Negative strand]	28	76	58119	58194	(((((((((((((((((.((((.(((.(((((((((....)))))))))->>>->>>>->>>>>>>>>>>))))))	-38.1	-50.1316	35.5263	-1	-1
Nbe-miR58
	Niben044Scf00014992	21	TGGTGAAGTCTACGGATTTGG	ACCAAATCCTTAGACTTCACC(1)	TACATCCACCAAATCCTTAGACTTCACCATGCAAGATATTTGCCAAACTGTTGATCAAATATCTTCCATGGTGAAGTCTACGGATTTGGTGGATGTA	86051	86071	+ [Positive strand]	37	97	85982	86078	((((((({{{{{{{{{={{{{{{{{{{{(((.((((((((((.(((....)))..)))))))))).))>>>>>>>>>>>>->>>>>>>>))))))))	-62.6	-64.5361	39.1753	85989	86010
Nbe-miR59
	Niben044Scf00010853	21	CGTGCGCAAGAAGTAACATCC	ATGTCACTTCTTGCGCAGGTG(1) TGTCACTTCTTGCGCAGGTGT(2)	AAGAATATTGTAAATTGGATGTCACTTCTTGCGCAGGTGTGATAAGGTTGCCTTGCTCTTGCATTCTCTTAGATAATTTGATTCAGCTTGCTACCTGAATTAAATTTTTTGGTAGAGGGAATTCGAGAGCAAGGCTATCTCATGATACGTGCGCAAGAAGTAACATCCAATTCACTTTTTCTT	21798	21818	+ [Positive strand]	13	183	21650	21832	(((((....((.((((((({{{={{{{{{{{{{{{={{{{.((.((((.((((((((((((.(((((((((((.((((((((((((........)))))))))))).)))....)))))))).)))))))))))).)))).)).)))>->>>>>>>>>>>>->>>>>>)))).))...)))))	-92.4	-50.4918	37.7049	21669	21690
Nbe-miR60
	Niben044Scf00023165	24	TAGAGTTGCGTAGACATAACAGCT	ATTTAGCTGTTATGTCTACGCAAT(1) TGTTATGTCTACGCAATTCTATT(1)	ACCTATGCATATTGCTTAATTTGCATATCGGAGGAGCAATAGAGTTGCGTAGACATAACAGCTAAATATGGATGATGATCTATATTTAGCTGTTATGTCTACGCAATTCTATTGCTCCTCCGATATGCAAATTAAGCAATATGCATAGGT	9088	9111	- [Negative strand]	13	150	9000	9149	(((((((((((((((((((((((((((((((((((((((<<<<<<<<<<<<<<<<<<<<<<<<((((((((((....))))))}}}}}}}}}}}}}}}}}}}}}}}})))))))))))))))))))))))))))))))))))))))))))	-126.5	-84.3333	36	9042	9065
Nbe-miR61
	Niben044Scf00011370	24	ATGCCATTGCTGTTAAAGAAATGA	NO	GTTAAAAAATTGTTATTTTCATGCCATTGCTGTTAAAGAAATGAATCATTCATGTTATTATTGACTAGCGACTCAATTTTTATTTGGCTCATCCATGCCACTACCGTTAGTCAACAATGGCATGGATAGACTATTTTTTTAACGACAGTGGTATGAAATGAATATTTTTTTAAC	438	461	- [Negative strand]	13	174	307	480	(((((((((.((((..((((<<<<<<<<<-<<<<<<<<<<<<<-.((((((((((((((.((((((((((....(((....)))((((........))))....)))))))))).)))))))))))).)).))))))))))))).)))))))))))))..)))).)))))))))	-67.2	-38.6207	30.4598	-1	-1
Nbe-miR62
	Niben044Scf00011795	20	GCGGATATGGTCGAATGGTA	NO	GCGGATATGGTCGAATGGTAAAATTTCTCTTTGCCAAGGAGAAGATGCGGGTTCGATTCCCGCTATCCGC	70206	70225	+ [Positive strand]	149	70	70205	70274	<<<<<<<<<<<<<<<<-<<<...((((((((.....)))))))).))).).)))))...))).)))))))	-24.4	-34.8571	50	-1	-1
Nbe-miR63
	Niben044Scf00017416	24	ATGCAGTTGACACTAGTTGAATGA	ATACAACTAGTGTCAGTTCTATGA(1)	GAAGTTTTATTTTGTATTTCATGCAGTTGACACTAGTTGAATGAGGCTCCTTTTTGTCTCACAAATTTATGGACTCCAATTTTACACTTCTGGATTCACAAAAATCTGAGTCCATAAAATTACTACACAAAAAATTATCTTATACAACTAGTGTCAGTTCTATGAGACACAAAATAAAATTTT	26008	26031	- [Negative strand]	21	183	25868	26050	(((((((((((((((.((((<<<-<--<<<<<<<<<<<<-<<<<((....(((((((........(((((((((((..(((((.......((......)))))))..)))))))))))........)))))))....))))}}=}}}}}}}}}}}}==}=}}}}})).)))))))))))))))	-62.8	-34.3169	29.5082	25885	25908
Nbe-miR64
	Niben044Scf00007074	23	ATTAATGGGAGCTATGGATTGAT	NO	GAATGATTTTTGGATTAATGGGAGCTATGGATTGATTATGAATCAATCTTGGCCTTCCATTTATCCCAAAATCGTTC	38044	38066	+ [Positive strand]	26	77	38030	38106	((((((((((.((<<-<<<<<<<<<<<-<<<<<<<<.....))))))))))).)))))))).)))).))))))))))	-34.8	-45.1948	35.0649	-1	-1
Nbe-miR65
	Niben044Scf00001468	23	GATAAGAATGGACATTGGGCCTT	NO	GATGGGCCTGGCTCTGATGCATGATAAGAATGGACATTGGGCCTTACTGGGGTTGAGTTAGGCCCGATGTCCATTCTTATCATAGCATCAGAGCCAGACCCATC	6641	6663	- [Negative strand]	24	104	6581	6684	((((((.(((((((((((((((<<<<<<<<<<<<<<<<<<<<<<-(((.......))).)))))))))))))))))))))))).))))))))))))).))))))	-82.7	-79.5192	50.9615	-1	-1
Nbe-miR66
	Niben044Scf00020244	22	TTTCTCTTTGACACAGTGCCGA	NO	CGACCTCTTAATGTCTCTTTCTCTTTGACACAGTGCCGAAGTCAACTTGGTTTGTTGAAGTTGTGTTGTTCGGCATTTGTCATTGAGAAAAAGAGGTATGGAGGTCG	13360	13381	- [Negative strand]	47	107	13291	13397	((((((((..((.(((.<<<<<<--<<<<<-<<<<<<<<(..((((((.(.....).)))))).....))))))))))))))..)))))).))).))..))))))))	-50	-46.729	42.9907	-1	-1
Nbe-miR67
	Niben044Scf00002440	22	TTTCACGCTGGCACGATACCGA	NO	TGACCTGAGTGAGCTTTTCACGCTGGCACGATACCGAGATCGAAACTGGTTCGTTGAACCTTTAGTTTTGGTGTCTGCCAACCTGAAAAGTTCACTTGGTGGTCA	30938	30959	- [Negative strand]	45	105	30869	30973	(((((.(((((((((<<<<<-<-<<<<<-<<<<<<<<(((..((...(((((...)))))))..)))))))))))))))).).))))))))))))))...)))))	-53.5	-50.9524	47.6191	-1	-1
Nbe-miR68
	Niben044Scf00049745	21	TTTTTTACTGTATACCGACTG	CCGGTATACAGTAAAAAAACT(2)	ATCACAGCCGGTATACAGTAAAAAAACTTATTCACGTGTGGAGAAGTTCAACCCCTCTTGTCTCGTAACTTCTCCACACGTGAATAAGTTTTTTTACTGTATACCGACTGTGAT	20377	20397	- [Negative strand]	31	114	20372	20485	(((((((={{{{{{{{{{{{{{{{{{{{(((((((((((((((((((((...............).)))))))))))))))))))))))>>>>>>>>>>>>>>>>>->>>))))	-73.66	-64.614	39.4737	20457	20477
Nbe-miR69
	Niben044Scf00006266	24	AGCTTATGTAGACAACTTACAAGC	NO	TTGAAGTTTATCTACAAGCAGCTGATGCAGGCGGGTTGCAAGCAACTCAATGAAATAATTTGCAGCAGCTTATTATTAAACAGACAGGTTGCAAGCAGCTTATGTAGACAACTTACAA	167279	167302	- [Negative strand]	11	118	167280	167397	((((((((..((((((...(((((.(((((.(((((((....)))))).....((((((..((....))..)))))).........).)))))..)>>>>-->>>>>>->>>>>->>>	-33.9	-28.7288	38.983	-1	-1
Nbe-miR70
	Niben044Scf00007032	24	ACAAGTTGGAGTGAATTATACTGA	CAGTATAATTCGCTCCAACTTGTT(1) TTTCAGTATAATTCGCTCCAACTT(2) GTTTCAGTATAATTCGCTCCAACT(1)	CAGGTGAGAAGGTTTCAGTATAATTCGCTCCAACTTGTTGAGTAAAACCCTTCACTAGTGAAGGGTTATACTCAACAAGTTGGAGTGAATTATACTGAAACCTTCTCACCTG	10544	10567	+ [Positive strand]	142	112	10469	10580	(((((((((((({{{{{{{{{{{{{{{{{{{{{{{{((((((((.(((((((((....))))))))).))))))>>>>>>>>>>>>>>>>>>>>>>>>))))))))))))))	-93.4	-83.3929	40.1786	10481	10505
Nbe-miR71
	Niben044Scf00030614	24	AGCAAGAACGTGAGCTAGTTGTGC	NO	GCAATTCTCTTATGTTCTTTCTTCCATTCTCTTAGCGATCTTGAGTGTAGTATGGCTGACTTGGCATAGCAAGAACGTGAGCTAGTTGT	40337	40360	- [Negative strand]	25	89	40338	40426	((((((..(((((((((((.((.(((.....(((((.((((.......)).)).)))))..)))...>>->>>>>>>>>>>-->>>>>>	-25.9	-29.1011	41.573	-1	-1
Nbe-miR72
	Niben044Scf00015937	24	AGTTCAAGACGAATATGTCATAAA	NO	TTTTATGGCATATTCTTCTTGAACTAGTACTCTTAGGTTTTAATTGATCATGACGATCAGAGTATTTAACCTAGAAGATTTGATTACCTTTGTTGCTATAGGTGTGCCTTTAAAATGCCAAATTTGTCATGCCAAATACTCGATCACTATAATCAATTAAAATTTGTTGAGTATCAGTTCAAGACGAATATGTCATAAAA	20946	20969	+ [Positive strand]	12	200	20770	20969	(((((((((((((((.(((((((((.((((((.(((((((((((((((.(((..((((.((((((((........(((((((..(((((..........))))).((.........)))))))))........))))))))))))..))).)))))))))))))))..)))))).>>>>>>>>>->>>>>>>>>>>>>>)	-70.09	-35.045	30.5	-1	-1
Nbe-miR73
	Niben044Scf00004337	21	TTGAGGGGAATGTTGTCTGGC	NO	GGAGGAAGCTTTCTTGTTTTGAGGGGAATGTTGTCTGGCTCGAGGTCACTAACTTGATCCAATTTGAACCATCTTTTCCTTTTGAGATCAATAGTTCAATAGTTCTTGATTGATATTCTCTATTAAGAGGGATTATGGATCATGGTTTAGTGTCGTCGGACCAGGCTTCATTCCCCCCAAATCGTGCTTCCTCC	48192	48212	- [Negative strand]	55	194	48036	48229	(((((((((.....((.(<<<-<<<<<<<<--<<<<<<-.(((.(.(((((((((((((((..((((((.(((((........))))).....))))))...((((((((.((.....)).))))))))......))))))).)).)))))).).)))..))))))..)))))))).)))).)).)))))))))	-83.3	-42.9381	42.268	-1	-1
	Niben044Scf00012394	21	TTGAGGGGAATGTTGTCTGGC	NO	GGGGAAGCTTCCAGCTTTGAGGGGAATGTTGTCTGGCTCGAAGCCATTATCTCCTCTTCATTGAACCTAGTTCAAAAGGTAGTAGGAGTATTTTGTCAAAGGTATATGAACAAACAATAATGAGAGATAGTGTCGTCGGACCAGGCTTCATTCCCCCCAATTTGGAAACAAATATAGGCTTACCTT	1610	1630	- [Negative strand]	55	186	1460	1645	((((((((((((((..<<<-<<<<<<<<--<<<<<<-.(((.(.(((((((((.((...((((..((((.(((....)).).)))).(((((((....))))))).........))))...))))))))))).).)))..))))))..)))))))).))).)))))..........))))).))))	-65.9	-35.4301	42.4731	-1	-1
	Niben044Scf00013119	21	TTGAGGGGAATGTTGTCTGGC	NO	GGAGGAAGCTTTCTTGATTTGAGGGGAATGTTGTCTGGCTCGAGGTCACTAATTTGATCCTATTTGAACTCTCTTCCCCTTTTTGAGATGTTATCTCCATTACTTAGCAAATAGATCAATAGTTCTTGATTGACATTCTGTATTAAGAGGGATCATGGACCATGGTTTAGTGTCGTCGGACCAGGCTTCATTCCCCCCAAATCTTGCTTCCTCC	74692	74712	- [Negative strand]	55	214	74516	74729	(((((((((......(((<<<-<<<<<<<<--<<<<<<-.(((.(.((((((..((.(((....(((.(((((((.........(((((...))))).............((((((((((........)))))...)))))...))))))).))).))).))....)))))).).)))..))))))..)))))))).))))))..)))))))))	-86.1	-40.2336	42.5234	-1	-1
	Niben044Scf00019713	21	TTGAGGGGAATGTTGTCTGGC	NO	GGAGGAAGTTCTCTCAGTTGAGGGGAATGTTGTCTGGCTCGAGGTCACCAACTAGATCCATAAACTCCATATTATGTTTTTTGAATATAAAGATTAGTTTTTCTTTTCTTTTCACTAGGAAAATTTAAAGATTAGTTGATTATATTAAAAAGGGGTTATGGATCATGAGTTAGTGTTGTCGGACCAGGCTTCATTCCCCCCAATTGTTACTTCCTCT	74045	74065	- [Negative strand]	55	217	73865	74081	(((((((((.....(((<<<-<<<<<<<<--<<<<<<-.(((.(.(((.((((.(((((((((.((((.........(((((((.(((((.(((((((((((.(((((((......)))))))...)))))))))))..)))))))))))))))))))))))))...)))).))).).)))..))))))..)))))))).))))))..)))))))))	-89.1	-41.0599	36.4055	-1	-1
	Niben044Scf00037171	21	TTGAGGGGAATGTTGTCTGGC	NO	TAGGAGGAAGTTCTCTCAGTTGAGGGGAATGTTGTCTGGCTCGAGGTCATCAGCTAGATCAATAAGCTCCATATTATGCTTTTTTGAATACGAAGATTAGTTGTTATGTGAAAAGGGGTTATGGATCNNNNGTTAGTGTTGTCGGACCAGGCTTCATTCCCCCCAATTGTTACTTCCTCTCTG	38327	38347	+ [Positive strand]	55	183	38307	38489	(((((((((((.....(((<<<-<<<<<<<<--<<<<<<-.(((.(.(((.(((..((((.((((.((((((((...(((((((((....))))))..)))....)))))....))).)))).))))....))).))).).)))..))))))..)))))))).))))))..)))))))).)))	-69.9	-38.1967	42.0765	-1	-1
Nbe-miR74
	Niben044Scf00016445	24	AAAGTTAAGGACTATAGGTCTTGA	AGGATACTTGGTCATGAACTTAGA(3)	AAGTTCAGGATACTTGGTCATGAACTTAGACTAACAAGCTCAAAAGTTAAGGACTATAGGTCTTGAACTT	2011	2034	- [Negative strand]	11	70	2006	2075	(((((({{{{{==={{{{{==={{{{{={{((....)).)).->>>>>--->>>>>--->>>>>>>))))	-22.9	-32.7143	35.7143	2045	2068
Nbe-miR75
	Niben044Scf00015130	24	AGTTCTAGGACTTCAGCTCTAGAG	NO	TGATTTTAGTTCTAGGACTTCAGCTCTAGAGTTGATGTTTGTCAGTTACAAAAATAAAAACTTCAGCTCTAGAGCTGGAGTTTGCCAGTTACAAAACA	25910	25933	+ [Positive strand]	15	98	25902	25999	((.((((-<<-<<-<<<<<<<<<<<<<<<<<((((.((((.................)))).)))))))))))))))))))))...))..))))))))	-37.03	-37.7857	35.7143	-1	-1
Nbe-miR76
	Niben044Ctg25497151	24	GATGAACATTAGCGCTAGAGCTGA	NO	GTAATCACGCAAAATTTCATTTCAACTCTAGAGTTGAAATTTTATTTTTGTAACTGATGAACATTAGCGCTAGAGCTGAAGTTCTAATTTGGCTGTGATTAC	649	672	+ [Positive strand]	30	102	593	694	((((((((((.(((((..((((((.((((((.(((((...((((((.........>>>>>>-->>>>>->>>>>>->>>)))...))))).)).))))))))	-32	-31.3726	32.3529	-1	-1
Nbe-miR77
	Niben044Scf00010683	21	TATAAAGAGGTGTCTAGGACT	NO	CCCTTTCTTAGTCTTGGATACCTCTTTATGTATGTGTTTTCCTTTTTTCCCCATTTCAAAAAAGGAATAGACATATATAAAGAGGTGTCTAGGACTAAGAAAGGG	147320	147340	- [Negative strand]	76	105	147310	147414	(((((((((((((((((((((((((((((((((((.(.((((((((((.........)))))))))).).)))))>>>>>>>>>>>>>>>>>>>>>)))))))))	-65.7	-62.5714	35.2381	-1	-1
Nbe-miR78
	Niben044Scf00050419	21	TGCTATGGCCTCAAGGTCGAG	NO	CTTTTGCTATGGCCTCAAGGTCGAGAGAAGAAAGCCCAAGTCCAAAATCATCATATGAACCTATTGGAACCTTAAATCTCGATTTTGAGGTCGTTTACTTAAAAG	6035	6055	- [Negative strand]	28	105	5954	6058	((((<<--<<<<<<<<<<<<<<<<<(.(((..........(((((.....((....)).....)))))..)))...)))))))))))))))))).....))))))	-29.9	-28.4762	39.0476	-1	-1
Nbe-miR79
	Niben044Scf00031108	21	AGTGACTAGCATGGACTTCGA	GAAGTTTATGCCAGTCAACT(11) GAAGTTTATGCCAGTCAACTT(1)	TGGGCCGATAATGGTTCGAAGTTTATGCCAGTCAACTTTTCTCCTTGAGAACGAGTGACTAGCATGGACTTCGATTCATTTCGAAGCCCA	54034	54054	- [Negative strand]	88	90	54017	54106	((((((((.((((..(({{{{{{{{{{{={{{{{={{((((((...))))).)>>>>>>>->>>>>>>>>>>>>..)))))))..)))))	-45	-50	45.5556	54069	54088
Nbe-miR80
	Niben044Scf00002710	21	CGGTCCCGTATAATATACGGA	AGCATATTATGCTGGACCGA(1)	ATCGGTCCCGTATAATATACGGAAGTTTGGTGCATTTGTGTACGAACTCCAGCATATTATGCTGGACCGAT	89299	89319	- [Negative strand]	88	71	89250	89320	((<<<<<<-<<<<<<<<<-<<<<.(((((.((((....))))))))))))=}=}}}}}}}}}=}}}}}}})	-32.8	-46.1972	43.662	89250	89269
	Niben044Scf00007994	21	CGGTCCCGTATAATATACGGA	NO	GTCCCGTATAATATACGGAAGTTCTGGTGCATTTGTGTACGAACTCCAGCATATTATGCTGGAC	75303	75323	+ [Positive strand]	88	64	75304	75367	<<<<-<<<<<<<<<-<<<<.((((..(((((....)))))))))))).).))))))))).))))	-24.8	-38.75	43.75	-1	-1
	Niben044Scf00023559	21	CGGTCCCGTATAATATACGGA	NO	ACCGGTCCCGTATAATATACGGAAGTTCTTGTGTATTTGTGTGCGAACTCAAACATATTATGCTGGACCTGT	78594	78614	+ [Positive strand]	88	72	78591	78662	((-<<<<<-<<<<<<<<<---<<.((((..(..((....))..)))))))....))))))))).))))).))	-36.4	-50.5556	41.6667	-1	-1
	Niben044Scf00028435	21	CGGTCCCGTATAATATACGGA	NO	CGGTCCCGTATAATATACGGAAGTTATTGTGCATTTGTGTACGAACTCCATCATATTATGCTGGACCG	28373	28393	- [Negative strand]	88	68	28325	28392	<<<<<<-<<<<<<<<<--<<<.((..(((((((....))))))))))))...))))))))).))))))	-28.4	-41.7647	42.6471	-1	-1
Nbe-miR81
	Niben044Scf00038680	22	TTGCAGCATGAATCGTTGACCG	NO	TTTGGCGCATGGTGAGAATTGCAGCATGAATCGTTGACCGTGGATGAAAATTCGGTTAACATTCATGTGACAATCCCCGCCATTTGGCCGAG	6981	7002	- [Negative strand]	205	92	6928	7019	((((((..((((((.(.(<<<--<<<<<<<<-<<<<<<<<..(((....)))))))))))))))))))..)))).).))))))...))))))	-37.9	-41.1957	47.8261	-1	-1
Nbe-miR82
	Niben044Scf00045477	24	TTTGTGCCTCACACAACTGAAACT	NO	GAAAAGGTTTATTTTGTGCCTCACACAACTGAAACTAGTTGTGTGAGTCTTCTTTTTGTCTCATAAGTTGGTGGGCCTAAACCTTACACTTTTTGGTCCACAAACTATGAGTCCACTAACTTATGAGACAAAAAGAACCGCACCCAATTAATATCAGTTGTGTGAGGCACAAAGTAAATTTTTTC	44484	44507	- [Negative strand]	18	185	44334	44518	((((((((((((<<<<<<<<<<<<<<<<<<<<-<-<(((((.(((....(((((((((((((((((((((((((((....(((...........)))...((.....)).)))))))))))))))))))))))))))...))).)))))).).))))))))))))))))))))))))))))))))	-97.8	-52.8649	37.2973	-1	-1
Nbe-miR83
	Niben044Scf00012024	21	TTGCCGCATGCGTGTCAGATC	NO	GCTCTCCGAAAATGTTGCCGCATGCGTGTCAGATCCTCCAAAAGTAGTATATTTTTGGAAGATCCAACACGGGTGCGGCAACATTTTGGAGAGT	110915	110935	- [Negative strand]	20	94	110855	110948	(((((((.((((((<<<<<<<<<-<<<<<--<<<<.((((((((((...)))))))))).))))..))))).))))))))))))))))))))))	-60.5	-64.3617	46.8085	-1	-1
Nbe-miR84
	Niben044Scf00004032	24	AACGGATAGATGGACGAAGGGTAT	NO	CTAAATGGTTTATAAATACCTTCCGTCCATCTATCCGTTCAAACAACACACTCCATTAGTTATGCCGTTAGTCGCGGGGGTATTTTTGTTAATAAAATTATCTTCGTATGTTTTTATGGACGGAAGATGGACAAAGTGTATTTTTTTGAACGGATAGATGGACGAAGGGTATTTATAAACTATTTAG	24092	24115	- [Negative strand]	27	187	24076	24262	((((((((((((((((((((((.((((((((((((((((((((....((((((((((..((...((((.....(((((((((.(((((....))))).)))))))))........))))...)).))))))....)))).....))))>>>>>>>>>>>>>>>>->>>>>>>)))))))))))))))	-83.82	-44.8235	34.7594	-1	-1
Nbe-miR85
	Niben044Scf00024181	23	GGCGGATCCAATACCAAGACGCT	NO	TCTTAAGAATGGTTCGGGTGGGGGATTCTCTTAAGAATAAAGAATTAGAATAGAATCTAATTCATGTTCATGTTAACAGAAGGGCGGATCCAATACCAAGACGCTTGAGA	620	642	- [Negative strand]	16	110	614	723	(((((((....(((..((((..((((((.(((..(((((..((((((((......)))))))).))))).((....))...)>>->>>>>>-->>>>-->>>->>)))))	-33.9	-30.8182	38.1818	-1	-1
Nbe-miR86
	Niben044Scf00009854	24	AAGTTAAGGACTGTCTGTCCTCAA	NO	AAAGTTAAGGACTGTCTGTCCTCAACCTTACAAAAGTTAAGGATCAGAGTTCTTCAGTTTGACATGTAGGTTCAAAATTTAAGGACAGGCAGTCCTTAACTTT	36796	36819	+ [Positive strand]	38	103	36794	36896	(<<<<<<<<<<<<<<<<<<<<<-<<(((.((((((.(.((((((....)))))).).)))....)))))))).........))))))))))))))))))))))	-42.2	-40.9709	36.8932	-1	-1
Nbe-miR87
	Niben044Scf00045685	21	TAAAAATGTGTACATCAAAGG	NO	CCATTATAACAGGATTGGAGGCCCATCGTGCCAAAACAACTTAAAAATGTGTACATCAAAGGACAATTTCTTCTTTTTTTACCTGATCAAAATAGGAATTGCTCTTTGGTGTACACATTTTTTAGTTTTGGCACGATGGGCCTCCAATCCTTTTATGATGG	33425	33445	- [Negative strand]	45	161	33325	33485	(((((((((.(((((((((((((((((((((((((((....-<<<<<<<<<<<<<<<<<<<-.((((((((..(((..((....))..)))..))))))))..)))))))))))))))))))..))))))))))))))))))))))))))).)))))))))	-99.4	-61.7391	37.2671	-1	-1
Nbe-miR88
	Niben044Scf00003915	24	AGTGGGGTGTGTGGAGGATAGTGC	NO	CTATTTAGTGGGGTGTGTGGAGGATAGTGCGTACGCAAACTTTACCACTACCCTTGGGTAG	126808	126831	+ [Positive strand]	25	61	126801	126861	((((((<--<<<<<<-<<<<--<<---<<<....)))...))..)))))))))))))))))	-44.5	-72.9508	49.1803	-1	-1
Nbe-miR89
	Niben044Scf00006373	21	TGGAGGAAGTTGAAAAGGCAC	ATGCCTTTTCGACTTACTCCA(1) GCCTTTTCGACTTACTCCATC(1) AATGCCTTTTCGACTTACTC(1)	AATGCTTCAAATGCATCAATGCCTTTTCGACTTACTCCATCCTTTCCTCTTCCTTCAAATGCATCTGTGAACTCTTAAATAGGAAAAAGAAAGGAAGATGAAAGGATGGAGGAAGTTGAAAAGGCACTAGGTGCATTTGAAGTATT	897	917	- [Negative strand]	35	146	877	1022	(((((((((((((((((.={{{{{{{{{{{{{{={{{{{(((((((.((((((((........(((((..........))))).......)))))))).)))))))>>>>>->>>>>>>>>>>>>>-..)))))))))))))))))	-77.76	-53.2603	37.6712	983	1003
Nbe-miR90
	Niben044Scf00001096	24	ATAAGCTGAAAGGCCATAAGTTGG	NO	GTGCTTATAAGCTGAAAGGCCATAAGTTGGGGTAACCAACTTATGACTGATTTTATCTTATAGTTAC	60382	60405	- [Negative strand]	12	67	60344	60410	(((.((<<<<<-<<<<<<<-<<<<<<<<<<.....)))))))))).))..))))).))))))).)))	-22.5	-33.5821	35.8209	-1	-1
Nbe-miR91
	Niben044Scf00009632	22	CATCGAGAAAACAGTGTTTGGG	CAACACCCTTTTCTCTTTGGC(10)	CGACCCCACAACACCCTTTTCTCTTTGGCATGATTTGGAATCAACTGCTATGCTGAAGCTCATTTTTTCCAGGACATGCCATCGAGAAAACAGTGTTTGGGGGGTCG	143718	143739	- [Negative strand]	21	107	143711	143817	(((((((.={{{{{=={{{{{{{=={{{{(((.(((((((......(((.......))).......))))))).)))))>>-->>>>>>>-->>>>>--->))))))	-49.72	-46.4673	47.6636	143788	143808
Nbe-miR92
	Niben044Scf00002195	21	AGCTGCCGACCTATGGATTCC	NO	GAGCTCCTTGAAGTCCAACAGAGGATCTAACAGGTAAGATTAAGCTGCCGACCTATGGATTCCTCAGTCCTATCTATTATTTGATTGGATAGGTTTGTGGGTTGCATATGTCAGGAGCTTCATTGCCCTAAGTTGGATCTCTTTTTGGATTGAAGGGAGCTC	51786	51806	- [Negative strand]	11	162	51686	51847	(((((((((..(((((((.((((((((((((.(((((....(<<<<-<-<<<-<<<<-<--<<.(((.((((((((.........)))))))).))).))..).)))).))).).)))))..)))))....)))))))).)))))))))))..)))))))))	-73.4	-45.3086	43.8272	-1	-1
Nbe-miR93
	Niben044Scf00029709	24	TTGAATGGCAACGGTAACTAGAAT	NO	AATCGATTATTTTAAGTACATAATCGATTATCTTACTTTAACGTTCAAAAAATTAGTCGTTGAATGGCAACGGTAACTAGAATAATCGATTATTTTTAGGATAATCGATT	241732	241755	- [Negative strand]	13	110	241704	241813	((((((((((((((((...((((((((((((((((((((..(((((((...........>>>>>>>-->>->>>>--->>->>)))))))))).))))))))))))))))	-33.4	-30.3636	26.3636	-1	-1
Nbe-miR94
	Niben044Scf00039071	21	TTACCCGATCCTGGCATACCA	TAGTGTGCCATATTGGGTAAG(2) TAGTGTGCCATATTGGGTAA(1) TAGTGTGCCATATTGGGTAAGC(1) TTAGTGTGCCATATTGGGTAA(2) AGTGTGCCATATTGGGTAAGC(7) TTAGTGTGCCATATTGGGTA(3) TGTTAGTGTGCCATATTGGG(1)	GCATGTTATTTTAATTGTTAGTGTGCCATATTGGGTAAGCCATTTCTGCCCAAAATATATATGTTCTGAGTATGATATAGAGTTAGAGAGTACTATATGTTCTGGTTTTCTTACCCGATCCTGGCATACCAACAATTGAGATAACATC	4203	4223	+ [Positive strand]	86	148	4092	4239	(.(((((((((((((((((={{{{{{{{={{{{{{{{{{=.........(((.((((((((..((((((.(.........).)))))).....)))))))).)))....)>>>>>>>>>-->>>>>>>>->)))))))))))))))))	-52.44	-35.4324	35.1351	4111	4132
Nbe-miR95
	Niben044Scf00016322	21	TGTGAAGAGAACTCATTTGAT	TCAAATGAGTTCTCTTTACA(1) TCAAATGAGTTCTCTTTACAC(1) TTTGATCAAATGAGTTCTCTT(1)	GAATGAACGAGTGTGAAGAGAACTCATTTGATCAAAATAATCCAAAAGCAGCTCTTGGTTCATTTGATCAAATGAGTTCTCTTTACACCTGTTTGTTC	16411	16431	+ [Positive strand]	102	98	16399	16496	(((..((((.(<<<<<<<<<<<<<<<<<<<<<((((.....((((.((...)).))))....)))))}}}}}}}}}}}}}}}}}}}}).))))..)))	-50.5	-51.5306	35.7143	16466	16486
Nbe-miR96
	Niben044Scf00019760	21	TTTGGGCCATGAAATGATATT	NO	GATTTGGGCCATGAAATGATATTGCTCGTTTGTTCTAGGAAAAGAACAAATGATTAATATCATTTTTGGGTCTGAATC	164874	164894	- [Negative strand]	14	78	164818	164895	((<<--<<<<--<<<<<<<<<<<(.(((((((((((......))))))))))).))))))))))))..))))..))))	-37.4	-47.9487	33.3333	-1	-1
Nbe-miR97
	Niben044Scf00001747	24	AGAAATAGGTTCACATAAAGTGGA	NO	AAAGAAATAGGTTCACATAAAGTGGAACAGAGGGAATATCTTTTTATTTTATTTTTGCAGCCTCGGCAAGTGAACTTTATGGAGAACCTCATTTTTTT	35229	35252	- [Negative strand]	16	98	35156	35253	((<<<<<<<<<<<<-<<<<<<<<---((....((((((......)))))).........((....))..))..))))))))..)))))).))))))))	-26.3	-26.8367	32.6531	-1	-1
Nbe-miR98
	Niben044Scf00017787	24	ATCCGACATGGGTGCGACAACACT	NO	TCTATGTTACTCTGACTCTTCAAAATTGTTGTTGGGTGCGTGTCGGATCCTCCAAATTTAGTGCATTTTTGGAGGATCCGACATGGGTGCGACAACACTTTTGAAGAGTCCGAGCAACATAGG	64795	64818	- [Negative strand]	11	123	64770	64892	((((((((.(((.((((((((((((.((((((((.((.((((((((((((((((((...........))))))))>>>>>>>>>>->>->>>>>>>>->))))))))))).))).))))))))	-75.2	-61.1382	44.7154	-1	-1
Nbe-miR99
	Niben044Scf00017314	24	TGGATAGGTAAAGAGGTATAAGCT	NO	TGAATTTTAGTGGGACCAATTTATACCTTGCTTGTCTCAATAAACATTATTGATGGATAGGTAAAGAGGTATAAGCTTAGCAAGCTTACTATTTCA	26286	26309	+ [Positive strand]	103	96	26232	26327	((((...(((((((.....(((((((((((((((((((((((.....))))))-->>>>>>>--->>>>>>>>>>--.......))))))).))))	-26.14	-27.2292	32.2917	-1	-1
Nbe-miR100
	Niben044Scf00005612	24	AGAAGGACCGGACCACAAGGGCTT	NO	GAGGAATCCGGAGAAGGACCGGACCACAAGGGCTTATCGTAAATATAGAAGGATATATATTTACATAAATAAATATATATATAAAGCTTAAATTTGTGGTTGGTTTTTGTTTTTTTCCTT	178241	178264	- [Negative strand]	29	120	178155	178274	((((((...((<-<<<<<<<<-<<<<<<<<<<<<<...(((((((((........)))))))))....(((......)))...)))))....)))))))))))))))).)))..))))))	-35	-29.1667	30.8333	-1	-1
Nbe-miR101
	Niben044Scf00039745	22	CATTGGGTATGTTACGGATCAT	GACCGTAACACACCTAATAGG(3) GACCGTAACACACCTAATAGGT(1)	AGGATTCATGACCGTAACACACCTAATAGGTGTTTTCTTTTAGAAAACACACCATTGGGTATGTTACGGATCATGAATCCT	71073	71094	- [Negative strand]	91	81	71065	71145	((((((((({{{{{{{{{{={{{{{{{={{(((((((.....)))))))).)->>>>>>>->>>>>>>>->>>>)))))))	-47.2	-58.2716	38.2716	71115	71135
Nbe-miR102
	Niben044Scf00022111	21	ATGATTAAGGATTGTTGTAAC	TATAATAGCCCTTAATCGTGT(6) CTATAATAGCCCTTAATCGTGT(1)	TTTTGGACTATAATAGCCCTTAATCGTGTGTTTTCTCTTTAAAACACATGATTAAGGATTGTTGTAACCCAAAA	16366	16386	+ [Positive strand]	23	74	16318	16391	((((((..{{{{{{{=={{{{{{{{{{{{(((((......)))))))>>>>>>>>>>-->>>>>>>--))))))	-33.3	-45	31.0811	16326	16347
Nbe-miR103
	Niben044Scf00002237	24	ATGGATACGACAGTATTTTAAAGA	NO	AAGCTATGTTGCTTGGATTCTTCTAAAATGTTGTTGGGTGTGTGTTTGATTCTCCAAAAGCAGTGTATTTTAGGAGAATCCGACATGGATACGACAGTATTTTAAAGAGTCCGTGCAACATAGCTT	2309	2332	- [Negative strand]	17	126	2290	2415	((((((((((((.(((((((((.(((((((((((((..(.((((((.((((((((((((........)))).)))))))).)))>>>->-->>>>>>>>>>>>>>>>>))))).))))))))))))	-61.6	-48.8889	38.0952	-1	-1
Nbe-miR104
	Niben044Ctg25301974	24	AGATTGGGGTAACGGGCTTGAGAG	NO	CTCTAATCTTTGGGGGTCTAGGACCTTTTTGTGTATATGTGTGGGTAGGTGTACGTTCTATTATATAGATTGGGGTAACGGGCTTGAGAGGATTTGGG	659	682	+ [Positive strand]	23	98	592	689	(((.(((((((..((((((...(((((...((.((((((.(((((..(.....)..))))))))))>->>->>>>>--->>>>>>-->>>)))).)))	-26.9	-27.449	43.8776	-1	-1
Nbe-miR105
	Niben044Scf00017783	22	TTTGTCTTTCCGATGCCTCCCA	GGAGGTGTCTAAAGATAAAGT(4) GTGGGAGGTGTCTAAAGATAA(1)	TGAGTGGGAGGTGTCTAAAGATAAAGTTATATTTGTTTTTTTTTCAATTCAAAGTTGAAAAATAAAAATAATTTTGTCTTTCCGATGCCTCCCATTCA	10458	10479	- [Negative strand]	18	98	10453	10550	(((((({{{{{{{{{={{{{{{{{{{{(((.((((((((....(((((.....))))))))))))).)))))>>>>>>>>>-->>>>>>>>>>>))))	-43.8	-44.6939	28.5714	10523	10543
Nbe-miR106
	Niben044Scf00020527	24	TGGGGATGATGATGAAAGGAAAAT	NO	TGGGGATGATGATGAAAGGAAAATACAGTTATCCCTGTCTGATTTATTCAGTGCTGAATCTTTTCCTCTCATGTCTGACCCA	2737	2760	- [Negative strand]	16	82	2678	2759	<<<<---<<<-<<<<-<<<<<<<-.((((.........((((.....)))).))))....))))))).)))))))...))))	-23.8	-29.0244	40.2439	-1	-1
Nbe-miR107
	Niben044Scf00010838	24	ACGAGGTAGAGCATGAGATGTGCA	CCCATTCTATGCACTGCCTCTTCC(1)	GGAGAGGATAGATAGGGACGAGGTAGAGCATGAGATGTGCAATTTTGGCTTGCCCATTCTATGCACTGCCTCTTCCCTGGCTCTCCTCCC	14863	14886	+ [Positive strand]	62	90	14845	14934	((.(((((.((.(((((<-<<<<<<<-<<<<<--<<<-<<<(.......)))}=}}}==}}}}}=}}}}}}}=}}}))).)).)))))))	-47.6	-52.8889	53.3333	14897	14921
	Niben044Scf00021906	24	ACGAGGTAGAGCATGAGATGTGCA	CCCATTCTATGCACTGCCTCTTCC(1)	GGAGAGGATAGGCAGGGACGAGGTAGAGCATGAGATGTGCAATTTTTGCTTGCCCATTCTATGCACTGCCTCTTCCCTGGCTCTCCTCCC	16451	16474	- [Negative strand]	62	90	16401	16490	((.(((((.((.(((((<-<<<<<<<-<<<<<--<<<-<<<(.......)))}=}}}==}}}}}=}}}}}}}=}}}))).)).)))))))	-51.9	-57.6667	54.4444	16414	16437
Nbe-miR108
	Niben044Scf00004410	21	AACAAGTTATCCTAGGATTAA	NO	AGGGGTTATTTGGTTGGGAAACAAGTTATCCTAGGATTAATCATTCCAAGATTGTTATCTCACCCTCCGATTGGAATAAAATTACAGTCGCGGGATAACTAATCCCGAATTAGTTATATCGTGATTTTCTCCTAACTAAATATGGGATAAATTAATCTCAGATTTAATTCTAGAATTAATTATTCGTTAACCCTCTACCAAATGAGCCCT	23416	23436	- [Negative strand]	32	210	23245	23454	((((.(((((((((.(((.<<<-<<<<<--<<<<<<<<<<....((..((((((((((((((...(((....)))..........(((((((..(((((((((.....)))))))))..)))))))................))))))))..))))))..)).))))))))))...)))))....)))..)))...))))))))).))))	-62.9	-29.9524	34.2857	-1	-1
	Niben044Scf00025207	21	AACAAGTTATCCTAGGATTAA	AATTAATCCTGGGATAACTTG(1) TAATCCTGGGATAACTTGTTT(1) AATCCTGGGATAACTTGTTTT(1)	GTTTGGTTGGAAAACAAGTTATCCTAGGATTAATCGTGCCGGGAGGATTAAAATAACACTACAGTCCAGGATAATTAATGCCGGTACAATTAATCCTGGGATAACTTGTTTTCCGACCAAAC	22683	22703	+ [Positive strand]	32	122	22670	22791	((((((((((((<<<<<<<<<<<<<<<<<<<<<(.(((((((.((((((.............)))))...........).)))))))=}}}}}}}}}}}}}}}}}}}}))))))))))))))	-67.72	-55.5082	39.3443	22757	22778
Nbe-miR109
	Niben044Scf00001357	24	ATTTGAGGACCGGAATGACAAAGT	NO	TTAAATTTGAGGACCGGAATGACAAAGTGACACAAGTGTAAGTGTCATTTTGACTATTCTGCCTTATTAAAATTTGA	22198	22221	- [Negative strand]	12	77	22148	22224	((((<<<<<<<<--<<<<<<<-<<<<<<(((((........)))))))))))..))))))))))))....)))))))	-24.6	-31.9481	32.4675	-1	-1
Nbe-miR110
	Niben044Scf00002821	21	TGATACAGTTTAGGACCATAT	TGAAAATGGTTCTAAATTGTTT(4) TAGTGAAAATGGTTCTAAATT(2)	AAGTATATCTGATACAGTTTAGGACCATATTCACTATTTGATGATTAACAAAAGGTGATCATCACGTTTTACTCTTTGAGCAGGTAGTGAAAATGGTTCTAAATTGTTTTGGACATACTT	7701	7721	+ [Positive strand]	54	120	7691	7810	((((((.((--<-<<<<<<<<<<<<<<<-<(((((((.(((((((((.(....).))))))))).((((........))))..))))}}}}=}}}}}}}}}}}}}}}=}..)).))))))	-48.6	-40.5	31.6667	7778	7800
Nbe-miR111
	Niben044Scf00027316	22	TTGAAATCGACATCAATCGTTT	NO	TTGATGGGTTTGAAATCGACATCAATCGTTTGCTTTTGATAAGAGCAAACGGTTGATGGCAGTTTTAACTCATCGA	7446	7467	- [Negative strand]	17	76	7400	7475	(((((((((<-<<<<<-<-<<<<<<<<<<<<(((((.....))))))))))))))))).).)))))))))))))))	-36.8	-48.4211	38.1579	-1	-1
Nbe-miR112
	Niben044Scf00019577	24	AGGATAATTTGAGATAGTTGAGTG	NO	ATAAAAATAATTTTAGAGGATAATTTGAGATAGTTGAGTGACTATTCGAATAATGGGGACTTATGTTTCTTCATAGTGCATCGAGTCCCCATAATTTGCTTGAAATTAAATGAAAAGCACGAGTGTCACTTATAGATACAGAGTTGTCAAGATTCTTTTTGT	8223	8246	- [Negative strand]	16	162	8100	8261	(((((((.((((((..--<<<<<<<<---<<---<<<<<<((.(((((....((((((((((((((..((....)).)))).))))))))))....(((((.............))))))))))))))))))...))...)))))))))))))).)))))))	-49.32	-30.4444	31.4815	-1	-1
Nbe-miR113
	Niben044Scf00017774	21	CCCTTTGTCGCTCCGATTCGC	GTATTGTAAGTGGCAGAGTG(1) GTATTGTAAGTGGCAGAGTGGC(1) GGTATTGTAAGTGGCAGAGTG(2) TATTGTAAGTGGCAGAGTGGC(2) GGGTATTGTAAGTGGCAGAGTG(1) ATTGTAAGTGGCAGAGTGGC(2) GGTATTGTAAGTGGCAGAGT(2) TATTGTAAGTGGCAGAGTGGCC(2) GGGTATTGTAAGTGGCAGAGT(3) TTGTAAGTGGCAGAGTGGCC(1) GGGTATTGTAAGTGGCAGAG(1) ATTGTAAGTGGCAGAGTGGCCT(3) TTGTAAGTGGCAGAGTGGCCT(14) TGTAAGTGGCAGAGTGGCCT(12)	GAGTGGGTATTGTAAGTGGCAGAGTGGCCTTGTTGCCATGATCCGCTAAGATTCAGCCCTTTGTCGCTCCGATTCGCCCCTC	20967	20987	- [Negative strand]	14	82	20961	21042	(((.((((({{{=={{{{{{{{{{={{{==.(((((........))...)))...)>>>>>>>>>>>>->>>>-->>)))))	-27.8	-33.9024	54.8781	21012	21032
Nbe-miR114
	Niben044Scf00012208	24	TTACATCAAATCTATGAATGCAAG	TCTTGCATTTATTGGTTTGGTGTA(1) TGCATTTATTGGTTTGGTGTAAAT(2)	TATGCAAGACACATGTCTTGCATTTATTGGTTTGGTGTAAATATTGAATGTATGTATGTTTTTATCCTTGCAACATACTTTGATTTTTTGGTATTAGTGGACATAGATTAACTAATACCAAAAAATCAAAGCATGCTAAATGGTGAAAACTTAATCATGCCTAACATTTACATCAAATCTATGAATGCAAGATATGTGTGTTGTATA	244146	244169	- [Negative strand]	12	207	244129	244335	(((((((.(((((((((({{{{{{{{{={{{{{{{{{{{{{{.(((...(((((...(((((((((.((....(((.(((((((((((((((((((((............))))))))))))))))))))).)))...)).))))))))).....))))).))).))>>>>>>>>>>>>->>>>>>>>>>>)))))))).)))))))	-92.9	-44.8792	28.9855	244293	244316
Nbe-miR115
	Niben044Scf00007877	24	ATGTTGGGCCAAAGGGAACAATAC	NO	GATATGCGTGTTTTTTGGGCTCGATATAGAATAGCCCACGAGACAAATCCGTGATGTATGTTGGGCCAAAGGGAACAATACGTGTC	45964	45987	+ [Positive strand]	19	86	45906	45991	((((((..((((((((.(((((((((((.(......((((.((....)))))).).)>>>>>>>>>>-->>>>>>>>--->)))))	-27.2	-31.6279	45.3488	-1	-1
Nbe-miR116
	Niben044Scf00002490	22	TTGCACTGGGTACAACTGTAAG	TACAGTTGCACCAGATGCAAGT(3)	TACAGTTGCACCAGATGCAAGTTACGTTGTTCTTCCATTTCTGTGATTGAACCATTTAATTTGCACTGGGTACAACTGTA	116103	116124	- [Negative strand]	1231	80	116104	116183	{{{{{{{{=={{{{={{{{{{{((.((.((((...(((....)))...)))).)).))))>>>>>>>>>--->>>>>>>>	-31.3	-39.125	38.75	116161	116182
	Niben044Scf00058804	22	TTGCACTGGGTACAACTGTAAG	TATAGTTGCACCAGATGCAAGT(7)	TCTCAAGCCCAACCTATAGTTGCACCAGATGCAAGTTACGTTGTTCTTCCATTTCTGTGATTTTTCACAAAAGGAACCATTTAATTTGCACTGGGTACAACTGTAAGCAGGACTTGAGA	5536	5557	- [Negative strand]	1231	119	5523	5641	(((((((.((..(.{{{{{{{{=={{{{={{{{{{{((.((.((((((.......(((((....)))))..)))))).)).))))>>>>>>>>>--->>>>>>>>->..)).)))))))	-45.4	-38.1513	40.3361	5605	5626
Nbe-miR117
	Niben044Scf00035783	24	AATAGGTCCTGCAGTCCTGAACTT	CAAAAGTTAAGGACATGTAGTCCT(1) AAAAGTTAAGGACATGTAGTCCT(2) CAAAAGTTAAGGACATGTAGTCC(1)	TAGGTCCTGCAGTCCTGAACTTAAAGTTACAAATTCAAAAGTTAAGGACATGTAGTCCTG	969	992	+ [Positive strand]	13	60	970	1029	<<<<--<<<<<<<<<<-<<<<<..............==}}}}}=}}}}}=}}}}}=}}})	-18.09	-30.15	38.3333	1006	1029
Nbe-miR118
	Niben044Scf00018206	24	TGTCTGAGGTTGAGGCTTGAACGC	TGTTGGTCTCATTCTGTACATGT(1) TTGTTGGTCTCATTCTGTACATG(1) TGTTGGTCTCATTCTGTACATGTA(28) GTTGGTCTCATTCTGTACATGTA(8) AATTGTTGGTCTCATTCTGTACAT(1) GTTGGTCTCATTCTGTACATGTAA(2) GAATTGTTGGTCTCATTCTGTACA(2) TTGGTCTCATTCTGTACATGTAAA(4) TGGTCTCATTCTGTACATGTAAA(2) GAATTGTTGGTCTCATTCTGTAC(1)	AGTATTTTGTCTGAGGTTGAGGCTTGAACGCCTTTTCCCTTGTCTTCAGTCTTGGGAATTGTTGGTCTCATTCTGTACATGTAAAATATT	5388	5411	- [Negative strand]	68	90	5328	5417	(((((((<<--<<<<--<<<<<<<--<<<<-...(((((..(.(....).)..))))).}}}}}}}}}}}==}}===}}==}})))))))	-23.5	-26.1111	38.8889	5334	5357
Nbe-miR119
	Niben044Scf00014955	21	TGTCTACCAAAATGAAACGAG	CGTTTCCTTTTGGTATGACGCT(1) ACACTCGTTTCCTTTTGGTAT(1)	TTCGACCTAAGGACACTCGTTTCCTTTTGGTATGACGCTCAATTCATTAAATTTAGTGTCTACCAAAATGAAACGAGCGTTCCAAGGTCGGA	86783	86803	+ [Positive strand]	44	92	86726	86817	((((((((..((((.(({{{{{{={{{{{{{{={{{{{{.((((.....)))).))>>>>>>>>>>>>->>>>>>>>.))))..))))))))	-46.7	-50.7609	41.3043	86743	86765
Nbe-miR120
	Niben044Scf00013713	24	AACAGTTAGGACATATATGGACTA	NO	TAACAGTTAGGACATATATGGACTAATTATGTGACGATAAGGACATATATGGGTTAAAGTGTTA	47653	47676	+ [Positive strand]	13	64	47651	47714	(<<<<-<<<<--<<<<<<<<--<<-(((.......))).))..))))))))..))))..)))))	-17	-26.5625	31.25	-1	-1
Nbe-miR121
	Niben044Scf00026509	21	CGATTTGGGTTTGTATCAAAC	NO	GTATGTCAAAGCTTGATACGCACCTGAATCGGCAATTACGTACGGACCAATAGTCTTTGTACATATGACGATTTGGGTTTGTATCAAACTATGATATAC	11185	11205	+ [Positive strand]	26	99	11116	11214	((((((((.((.((((((((.(((..(((((.((..((.((((((((.....))))..)))).)))).>>>>>-->>>->>>>>>>>->).))))))))	-38.9	-39.2929	38.3838	-1	-1
Nbe-miR122
	Niben044Scf00027353	24	AAATTTAGTGCACCGAGCTGTCCT	NO	AATTTAGTGCACCGAGCTGTCCTTTTATATTTGAGTAAACTCTAGGTATGAGAATCATGAAGGGTTGGTGCAAGATT	180862	180885	+ [Positive strand]	14	77	180862	180938	<<<<---<<<<<<<<-<<-<<-<((((((((((((....))).)))))))))).....)).)).)))))))).))))	-23.6	-30.6494	37.6623	-1	-1
Nbe-miR123
	Niben044Scf00026713	24	AGAGGACGTCATGACCTGAATTGA	ATAATTGAGGACGTCATGACCTGA(1)	TGACAATAATTGAGGACGTCATGACCTGAATTGGTCATGCCCTCATCTTTTTTGGGGTGTGACAATAATAGAGGACGTCATGACCTGAATTGAGTCA	4236	4259	+ [Positive strand]	11	97	4166	4262	((((.={{{{{={{{==={{{{{{{{{==(((((((((((((.((.......)))))))))))..))))-->>>--->>>>>>>>>->>>>>-))))	-32.2	-33.1959	42.268	4171	4195
Nbe-miR124
	Niben044Scf00026565	24	ACAACTATCGGATAACTCAGATGG	ATCTGAGTTATTCGTTAGCTGAAC(4) TCTGAGTTATTCGTTAGCTGAACT(1)	TACTCACTAAGTTCACATCACCATCTGAGTTATTCGTTAGCTGAACTCGGTATAGCAAATTTTGGCATTTTTGAACAAGTTTGTTGGTTTCGCCGACCCTTAATAGGTAGTAACCGACAAATATTTTTCAGAAATGTCGAGATCTGTTACACCAAGTACAACTATCGGATAACTCAGATGGTGATGAGAACTTAGTGAGTA	48794	48817	+ [Positive strand]	97	201	48636	48836	((((((((((((((.((((((({{{{{{{{{{{{{{={{{={{={{(.(((.(((((.(((((((((((((((((.(((((((((((((..(((...........)))...))))))))))).)).))))))))))))))))).))))).))).)))->>->>>->>>>>>>>>>>>>>>>))))).))))))))))))))	-108.6	-54.0299	37.8109	48658	48682
Nbe-miR125
	Niben044Scf00016850	21	TTCAGGTTAATATTATAGGTC	NO	GACTTCAGGTTAATATTATAGGTCTATTTCTTATGAAATGGACGTATAATATTAACTTGAAGTC	15969	15989	+ [Positive strand]	79	64	15965	16028	(((<<<<<<<<<<<<<<<<<-<<<((((((....))))))))).))))))))))))))))))))	-38.6	-60.3125	28.125	-1	-1
	Niben044Scf00023050	21	TTCAGGTTAATATTATAGGTC	NO	ACTTCAGGTTAATATTATAGGTCTATTTCTTATGAAATGGGCGTACAATATTAACTTGAAGT	30216	30236	- [Negative strand]	79	62	30176	30237	((<<<<<<<<<<<<<<-<<-<<<((((((....))))))))).)).))))))))))))))))	-31	-50	29.0323	-1	-1
	Niben044Scf00029096	21	TTCAGGTTAATATTATAGGTC	NO	GACTTCAGGTTAATATTATAGGTCTATTTCTCATGAAATGGACATATAATATAACTTGAAGTC	50956	50976	- [Negative strand]	79	63	50916	50978	(((<<<<<<<<<-<<<<<<<-<<<((((((....))))))))).)))))))))))))))))))	-31.8	-50.4762	28.5714	-1	-1
	Niben044Scf00029096	21	TTCAGGTTAATATTATAGGTC	NO	CGAGTGACTTCAGGTTAATATTATAGGTCTATTTCTTATGAAATGGACGTATAATATTAACTTGAAGTCAATTTCG	50653	50673	- [Negative strand]	79	76	50605	50680	(((.((((<<<<<<<<<<<<<<<<<-<<<((((((....))))))))).)))))))))))))))))))))...)))	-42.5	-55.9211	30.2632	-1	-1
	Niben044Scf00030610	21	TTCAGGTTAATATTATAGGTC	NO	GACTTCAGGTTAATATTATAGGTCTATTTCTTATGAAATGGACGTACAATATTGACTTGAAGTC	106274	106294	+ [Positive strand]	79	64	106270	106333	(((<<<<<<<<<<<<<<-<<-<<<((((((....))))))))).)).)))))))))))))))))	-34.6	-54.0625	31.25	-1	-1
	Niben044Scf00060681	21	TTCAGGTTAATATTATAGGTC	NO	TGACTTCAGGTTAATATTATAGGTCTATTTCTTATGAAATGGACGTACAATAATAACTTGAAGTCA	18210	18230	+ [Positive strand]	79	66	18205	18270	((((<<<<<<<<<-<<<<-<<-<<<((((((....))))))))).)).)))).)))))))))))))	-32.5	-49.2424	28.7879	-1	-1
Nbe-miR126
	Niben044Scf00039735	24	AACCGGGCCTGAAGTTCAGCTGCA	NO	AAAATTTCAGCATTCTAGTAACCGGGCCTGAAGTTCAGCTGCAGAGCTGAAGTTTTTATTTTGTAGTTATCAAACTTCAGCTAGCTCTAGCTGAAGTTTTTGTTTGTAACTAGAGCTGAAGTTTT	37151	37174	+ [Positive strand]	11	125	37131	37255	(((((((((((..((((((---<<<<<--<<<-<<<<<<<<-<((((((((((((..(((....)))....)))))))))))..)).)))))))).)))..)))))..)))))))))))))))))	-48.9	-39.12	36.8	-1	-1
Nbe-miR127
	Niben044Scf00016955	23	TCAAACGAGGAAAGGCTTACGGT	NO	ATCTGCCGAGGCATTCAGCGTTGAAAAGATCCATCCATTTAGCATCATCTTAGGATGGCATAGCCTTAAAAGTGAAGGGCGAGGTTCAAACGAGGAAAGGCTTACGGTGGAT	1328	1350	+ [Positive strand]	219	112	1242	1353	(((..(((((((.(((..(((((((.....((((((................))))))....(((((........)))))....)>>->>>>-->>>-->>>>->>>-.)))	-35.79	-31.9554	46.4286	-1	-1
Nbe-miR128
	Niben044Scf00001525	21	TTGTCAGGCTTGTGATTCTCC	NO	TTTCATGTTATATGTAAGGAGAATCACAAACCTGACAAATATGTGTGACCATCTCTAAAAGAAAGAATACAGTATTTCCTGGTGTTTAGATAATTTTTGCCATTTCATTTACAAAAGAATGCCCTGTATGTGAAAAATATGTATTATCGCTTTTTTGATAAAGACACATTTGTCAGGCTTGTGATTCTCCTCTAATAGCATGGAA	59975	59995	+ [Positive strand]	308	205	59805	60009	(((((((((((.....(((((((((((((.((((((((..((((((....(((...(((((....((((((.........((((.............)))).((((((.((((...........)))).))))))....))))))....)))))..)))....))))))>>>>>>>>->>>>>>>>>>>>)...)))))))))))	-66.42	-32.4	31.7073	-1	-1
	Niben044Scf00017337	21	TTGTCAGGCTTGTGATTCTCC	NO	TATTTTCTTGTTATGCGGCAGAATTACAAATTTGACAAATATATTTTGCAGAGTCACGGGTTTCTTTTAATAAAAGTTCTTCTTTCTTAAAAAAGACATGTTCTTTCCGTTTTTGGAAAGTGACATATTTGTCAGGCTTGTGATTCTCCTTCAATGACACAGAAAATG	18868	18888	- [Negative strand]	308	168	18848	19015	((((((((((((((..((.((((((((((.((((((((((((..........(((((..((((.((((((..((((.....)))).)))))).)))).......(((((....))))).)))))))))>>>>>>>>->>>>>>>>>>>>....)))))).))))))))	-49.8	-29.6429	31.5476	-1	-1
Nbe-miR129
	Niben044Scf00001601	24	AATTGATGGGCTGTGATGGGCATC	NO	CTCAGTTGAGTAAGGTACCGGGTGCCCATCGCAGCCCGTCGATTTGGATCGTGACAAAAGATTGCTTGTCGCGGCCCATTAGTTTTGGTCGTCACGAAAGACTTTTGTCACAACCCAAATTGATGGGCTGTGATGGGCATCTGATACCTTACTTAGCCGAG	63692	63715	+ [Positive strand]	36	161	63574	63734	(((.(((((((((((((.(((((((((((((((((((((((((((((...((((((((((.((..((((.((((((.(......).)))))).))))..))))))))))))...)))>>>>>>>>>>>>>>>>>>>>>>>>)).))))))))))))).)))	-104.1	-64.6584	50.3106	-1	-1
Nbe-miR130
	Niben044Scf00004740	21	TGGACAGTTATGCAGAATTAA	NO	GAAGAACTTGGACAGTTATGCAGAATTAAAACTACCTTCTTCTAGGATCATAGAAGATGGTATATTCAATTCTGCATAAATCTCCAAGTTCTTC	82160	82180	- [Negative strand]	11	94	82094	82187	((((((((<<<<---<<<<<<<<<<<<-<(..((((.(((((((......))))))).))))..)).))))))))))))...))))))))))))	-46.4	-49.3617	34.0426	-1	-1
Nbe-miR131
	Niben044Scf00003892	21	GGATCCCTTGAAGGAAAAGAC	NO	TCTAGGCTCTTAAAAGTCTTTTTCCCTCAAGGAGATCCAGTCAAGGCCATGCAAGGTCGGATCCCTTGAAGGAAAAGACCTCTGTTTGTCAAGG	17038	17058	- [Negative strand]	173	94	17022	17115	(((.(((........(((((((.((.((((((.(((((......((((......))))>>>>>>>>>>>->>>>>>>>>........))).)))	-32.79	-34.883	46.8085	-1	-1
	Niben044Scf00027151	21	GGATCCCTTGAAGGAAAAGAC	CTTTTCTTTCAAGGAGATCCGA(8)	TCATGAGTCTTTTCTTTCAAGGAGATCCGATCGGAGCCCATGCAAGGCCGGATCCCTTGAAGGAAAAGACCTTTGA	112572	112592	- [Negative strand]	173	76	112565	112640	(((...(({{{{{{{{{{{{{{={{{{{{=.(...((....))..)..)>>>>>>>>>>>>>>>>>>>>>...)))	-38.3	-50.3947	48.6842	112610	112631
Nbe-miR132
	Niben044Scf00032174	24	AGTAGGACAGGACGGGACTAAGGC	NO	ATGACCTATGTCCCGTCTCGTTCCGCTATTAGTTAGTAGGACAGGACGGGACTAAGGCAT	2486	2509	+ [Positive strand]	11	60	2451	2510	(((.(((..((((((((..((((..(((.....)>>-->>>>-->>>>>>>>-->>>>))	-30.6	-51	50	-1	-1
Nbe-miR133
	Niben044Scf00002440	21	TTAATGCTAGTTTTGGATCCG	NO	ATCCTCGATCGGATTCAGAACTTGTATTAAACCATTGTTCTAGCCAATAACAGTTTATTAATGCTAGTTTTGGATCCGTTCAAGGGT	143254	143274	- [Negative strand]	154	87	143244	143330	(((((.((.(((((((((((((.(((((((...((((((.........))))))...>>>>>>>->>>>>>>>>>>>>.)).)))))	-33.3	-38.2759	36.7816	-1	-1
	Niben044Scf00003911	21	TTAATGCTAGTTTTGGATCCG	NO	GAGCGGGTTCAAGACTCGCGTTAAATAATTGATCTAGCCAAGAACATTTTATTAATGCTAGTTTTGGATCCGTTC	2264	2284	+ [Positive strand]	154	75	2212	2286	((((((((((((((((.(((((((.(((.((.(((.....))).))..)))>>>>>>>->>>>>>>>>>>>>)))	-31.5	-42	38.6667	-1	-1
	Niben044Scf00003175	21	TTAATGCTAGTTTTGGATCCG	NO	TCGAGCAGATTCAGGACTCGCAATAAATAATTGTTCTAGCCAAGAACAATTTATTAATGCTAGTTTTGGATCCGTTCGA	211441	211461	+ [Positive strand]	154	79	211387	211465	((((((.(((((((((((.(((.(((..(((((((((.....)))))))))..>>>->>>->>>>>>>>>>>->)))))	-34	-43.038	36.7089	-1	-1
	Niben044Scf00003951	21	TTAATGCTAGTTTTGGATCCG	NO	TCGAGTGGATTCAGGACTCGCACTAAATAATTATTCTATCCAAGAACAATTTATTAATGCTAGTTTTGGATCCGTTCGA	152393	152413	- [Negative strand]	154	79	152387	152465	((((((((((((((((((.(((.(((..((((.((((.....)))).))))..>>>->>>->>>>>>>>>>>>>)))))	-29.3	-37.0886	35.443	-1	-1
	Niben044Scf00005174	21	TTAATGCTAGTTTTGGATCCG	NO	TCGAGCGGATTCGTGACTCGCATTAAAAAATTGTTCCAGCCAAGAATAATTTATTAATGCTAGTTTTGGATCCGTTCGA	65464	65484	- [Negative strand]	154	79	65458	65536	(((((((((((((.((((.(((((((.(((((((((.......))))))))).>>>>>>>->>>>->>>>>>>>)))))	-38.6	-48.8608	37.9747	-1	-1
	Niben044Scf00006348	21	TTAATGCTAGTTTTGGATCCG	NO	CGAGCGGATTCAAGACTCGCGTTAATAATTGTTCTAGCCAAGAAAAATTTATTAATGCTAGTTTTGGATCCGTTTG	32338	32358	- [Negative strand]	154	76	32333	32408	(((((((((((((((((.((((((((((...((((.....))))....)))>>>>>>>->>>>>>>>>>>>>))))	-36.5	-48.0263	36.8421	-1	-1
	Niben044Scf00006348	21	TTAATGCTAGTTTTGGATCCG	NO	TCGAGCGGATTAAGGACTCGCGTTAAATAATTGTTCTAGCCAAGAAAAGTTTATTAATGCTAGTTTTGGATCCGTTCGA	11080	11100	- [Negative strand]	154	79	11074	11152	(((((((((((.((((((.(((((((..((((.((((.....)))).))))..>>>>>>>->>>>>>->>>>>>)))))	-32.1	-40.6329	37.9747	-1	-1
	Niben044Scf00010266	21	TTAATGCTAGTTTTGGATCCG	NO	CTCGTTCTGATTGAGGTCTCGCATTAAACAATTGTTCTAGCCAAGAACAATTTATTAATGCTAGTTTTGGATCCGTTTGAG	110735	110755	+ [Positive strand]	154	81	110680	110760	((((..(.((((.(((.((.(((((((..(((((((((.....)))))))))..>>>>>>>->>->>>->>>>->..))))	-25.5	-31.4815	37.037	-1	-1
	Niben044Scf00014120	21	TTAATGCTAGTTTTGGATCCG	NO	TCGAGCGGATTCGGGACTCGTGTTAAATAGTAGTTCTAGCCAAGAAAAAATTATTAATGCTAGTTTTGGATCCGTTCGA	51303	51323	- [Negative strand]	154	79	51297	51375	((((((((((((((((((.(((((((.((((..((((.....))))...))))>>>>>>>->>>>>>>>>>>>>)))))	-33.7	-42.6582	39.2405	-1	-1
	Niben044Scf00015609	21	TTAATGCTAGTTTTGGATCCG	NO	CTCGATCGGAGTGAGGACTTGCATTAAACAATTGTTCTAGACAAGAACGATTTATTAATGCTAGTTTTGGATCCGTTCGAG	141871	141891	- [Negative strand]	154	81	141864	141944	(((((.((((.(.((((((.(((((((..(((((((((.....)))))))))..>>>>>>>->>>>>>->->>>>.)))))	-34.2	-42.2222	39.5062	-1	-1
	Niben044Scf00016037	21	TTAATGCTAGTTTTGGATCCG	NO	TCGATCGGATTCAAAACTCGCACTAAACAATTGTTCTAGCCAAGAACAATTTATTAATGCTAGTTTTGGATCCGTTCGA	57039	57059	+ [Positive strand]	154	79	56985	57063	((((.(((((((((((((.(((.(((..(((((((((.....)))))))))..>>>->>>->>>>>>>>>>>>>.))))	-35.8	-45.3165	36.7089	-1	-1
	Niben044Scf00028256	21	TTAATGCTAGTTTTGGATCCG	NO	TTCGATTGGATTCAGGACTCACATTAAACAATTGTTCCAGCCAAGAACAATTTATTAATGCTAGTTTTGGATCCGTTCGAA	42066	42086	- [Negative strand]	154	81	42059	42139	(((((.(((((((((((((..((((((..((((((((.......))))))))..>>>>>>-->>>>>>>>>>>>>.)))))	-32.7	-40.3704	35.8025	-1	-1
Nbe-miR134
	Niben044Scf00001653	24	AATAAAAAGTGGAGAGTGAATTCT	NO	TTGCATTCTCATTTGTTAGAATTCACTCTTCACTTTTTATTTTTATTTTTTTTAAAACTGTACTTTATCAAAAAATAAAAATAAAAAGTGGAGAGTGAATTCTAACAAATGAGAATGCAA	250874	250897	+ [Positive strand]	157	120	250794	250913	(((((((((((((((((((((((((((((((((((((((((((((((((((.((((.......))))..))))))))))>>>>>>>>>>>>>>>>>>>>>>>>)))))))))))))))))	-69.4	-57.8333	22.5	-1	-1
Nbe-miR135
	Niben044Scf00055209	22	GGGGCAACCTGAGATCACATAT	NO	TTGGTGAAAGTGTTCAACAGGGGCAACCTGAGATCACATATTGTCATTTTTCTTTAGTTGTTGAGTCTGGTTCAATATCTCACTATGTGTTCTCAGGTCGCCCCTGTCGAATTATTTTTCACCGA	28861	28882	+ [Positive strand]	21	125	28841	28965	((((((((((.((((.(((<<<<<-<<<<<<<<-<<<<<<-((............((.(((((((.....))))))).)))).)))))).)))))))).)))))))).))))...))))))))))	-57.6	-46.08	40.8	-1	-1
Nbe-miR136
	Niben044Scf00010610	24	AAACTAGACCTCTAGGAAGATGGC	NO	CATGGTCCTATTGGTTCTTCTGTTTGGCTTGGCACGCCACGTCATTTGACACGTGAGACCAAACTAGACCTCTAGGAAGATG	40177	40200	+ [Positive strand]	30	82	40116	40197	(((..(((((..(((.((...(((((((((((....))..(((....)))....))).))>>>>->>>>>-->>>>>-->>>	-26.8	-32.6829	48.7805	-1	-1
Nbe-miR137
	Niben044Scf00040427	21	TGTGGTTAACAGGTAAAGAAG	TCTTTATCTATTAACCACAGC(1)	TATCATTTGGCTGTGGTTAACAGGTAAAGAAGTCAATCTTTAGAAGGTTTGGGCATCAAAATGATGCATTGATCACTTCTTTATCTATTAACCACAGCCAAATGATA	117590	117610	+ [Positive strand]	17	107	117578	117684	(((((((((((<<<<<<<<<-<<<<<<<<<<<....((....)).((((...(((((.....)))))...)))).))}}}}}}}}}=}}}}}}}}}}})))))))))	-54.4	-50.8411	34.5794	117655	117676
Nbe-miR138
	Niben044Scf00019529	24	AAAACTAGTGCCGGTTGTATGAGA	NO	CGAAAAATTTTATTTTGTGTCTCATCCAACTGACACTAGTTGTATGAGGTTCTTTTTTATCTTATAAATTTGTGGATCTCAATCTTACACTTTTGGATCCATAAAAATTTGGGTCCACAAAACTGTGAGAAAAAAAATTAATTCATAAAACTAGTGCCGGTTGTATGAGACACAAAATAAAATTTTCCG	25095	25118	- [Negative strand]	13	189	25075	25263	((.((((((((((((((((((((((.((((((.((((((((.((((((....((((((.(((((((..((((((((((.(((...........((....)).......)))))))))))))..))))))).))))))....)))))>->>>>>>>>->>>>>>->>>>>>)))))))))))))))).))	-77.87	-41.2011	30.1587	-1	-1
Nbe-miR139
	Niben044Scf00033476	21	TCAATTAAAGTCTGTTCGACC	NO	TTGGGGTCTAACAGACCTTAATCGAGGTGTTCTTAATTGAGAACACTTCAATTAAAGTCTGTTCGACCTCAA	18226	18246	- [Negative strand]	12	72	18221	18292	((((((((.(((((((.(((((.(((((((((((....)))))))))>>->>>>>->>>>>>>->>>>))))	-40.1	-55.6944	38.8889	-1	-1
Nbe-miR140
	Niben044Scf00017754	21	ACTCTGAAAATGGGAGTCGTG	TCTCCTTCCATCTTTCAGGGTT(1)	AGAATGAACTCTGAAAATGGGAGTCGTGGATTGATTTGAGGATAAATCCTCTCCTTCCATCTTTCAGGGTTCATTCT	37731	37751	- [Negative strand]	13	77	37681	37757	(((((((<<<<<<<<<<<<<<<<--<-<((((.(((....))).)))))=}==}}}}}}}=}}}}}}}}}}))))))	-37.6	-48.8312	40.2597	37686	37707
Nbe-miR141
	Niben044Scf00062083	21	TCAGTTGTTAGCATGCCTAGG	TAGTCCTGGTATTCCAACAATT(1) CTAGTCCTGGTATTCCAACAAT(1) CTAGTCCTGGTATTCCAACAA(1) CTGGTATTCCAACAATTGAGA(2)	CTGGATGTTATCTCAGTTGTTAGCATGCCTAGGCTAAGTGAAACATACCATGCTCAAAAGATATATTCTGAAATATATTTCGTGGTTGTTTTACCTAGTCCTGGTATTCCAACAATTGAGATGACATCTCGG	12580	12600	- [Negative strand]	14	132	12480	12611	((((((((((((<<<<<<<<<-<-<<<<<--<<(((.((((((((.((((((......(((((((((....))))))))))))))))))))))).)))))==}}}}}=}=}}}}}}}}}}}))))))).)))	-59.5	-45.0758	37.8788	12490	12510
Nbe-miR142
	Niben044Scf00027163	21	CTAGGTGAAAGTTTCAACAGA	NO	TCTAGGTGAAAGTTTCAACAGATTAAGATTTTTATCTTTGTCTTAGATGAAAATCTTAGTCTGATGAAATTTTCACCTAAGA	31871	31891	+ [Positive strand]	44	82	31869	31950	(<<<<<<<<<<<<<<<<-<<<<(((((((((((((((.......))))))))))))))))))).)))))))))))))).)))	-44.7	-54.5122	28.0488	-1	-1
Nbe-miR143
	Niben044Scf00003389	21	TTTGAGTCACAAAATAGTGCT	NO	GATTTGAGTCACAAAATAGTGCTTCCGTTTGTTCTTGGCAAAGTACAAACACCTAGCATCATTTTGGGACTTGAATC	143193	143213	- [Negative strand]	12	77	143138	143214	((<<--<<<<-<<<<<<-<<<<<...((((((.(((....))).))))))....))))).)))))).))))..))))	-30.1	-39.0909	38.961	-1	-1
Nbe-miR144
	Niben044Scf00026649	24	AGGTGTAGATGGTTACCAACTGAG	NO	GATCTAACGGTCGTAGGTGTAGATGGTTACCAACTGAGCAAGCCTCACTTATGGGAAGTGATATAATTAAGGCCTACTTGATTTATGGCTAGTAATTTAAATAAGACTCAGTTGGATTACGGCTATACTCGATTATTGATC	673	696	+ [Positive strand]	15	141	658	798	((((.((..((((.-<<<<<<<-<-<<--<<<<<<<<<(....((((....)))).(((.(((.(((((((.....)))))))))).)))..............).)))))))))...)).))))))))))))..))))))	-42.5	-30.1418	38.2979	-1	-1
Nbe-miR145
	Niben044Scf00002080	23	TGTCGCAGATGACTTTCGCCCTT	TAAGTGCGAGTCATCTGTGACA(1)	AGATCTTCCGGTGCTCCTGTCGCAGATGACTTTCGCCCTTCTCTACAACTACCATTCCAATCAAATATTTTGGAGGGTTTTTAGTGTGATAAGTGCGAGTCATCTGTGACAGGATAATGGAAGATCT	27108	27130	- [Negative strand]	934	127	27020	27146	((((((((((....(((<<<<<<<<<<<<<--<<<<-<<<.(((((((..(((.((((((.........)))))))))..)).))).))=}}}=}}}}}}}}}}}}}}}}})))...))))))))))	-62.4	-49.1339	43.3071	27035	27056
Nbe-miR146
	Niben044Scf00004109	21	TTTATAGCTGAAAAACTTAAG	NO	GGCTTAAATTTTTATTTTATAACTGGAAAACTTAAGCTGGAAACGGCTTAAGTTTTTATTTTATAGCTGAAAAACTTAAGCT	117808	117828	+ [Positive strand]	160	82	117748	117829	(((((((.(((((...((((((...((((((((((((((....))))))))))))))..->>>>>>--->>>>>->>>>>))	-32.9	-40.122	26.8293	-1	-1
	Niben044Scf00049041	21	TTTATAGCTGAAAAACTTAAG	NO	AGCTTAAGTTTTCCAGTTATAAAATTAAAACTTCAGCTGCAAACTGCTTAAGTTTTTATTTTATAGCTGAAAAACTTAAGCT	22316	22336	+ [Positive strand]	160	82	22256	22337	((((((((((((.((((((((((((.(((((((.(((........))).))))))).))>>>>>>>>>>->>>>>>>>>>))	-37.2	-45.3659	26.8293	-1	-1
Nbe-miR147
	Niben044Scf00033171	21	TGGGAACGAGATAAGAAATAT	NO	ACAAAGTGGGAACGAGATAAGAAATATCTTGGCTTTCGATGTTCAGTCCCTTACCATTTTTAGGGTAAAATTGTCAGCGACTAAACATCAAAAGCTAATATATTTCTTATCTTGTTCCCACTTTGT	54651	54671	- [Negative strand]	12	126	54551	54676	((((((<<<<<<<<<<<<<<<<<<<<<.((((((((.((((((.((((.((.((.(((((......))))).)).)).)))).)))))).)))))))).)))))))))))))))))))))))))))	-66.8	-53.0159	34.9206	-1	-1
Nbe-miR148
	Niben044Scf00017360	24	AGATGACCAGGAGATCACGGGTTC	NO	TTGAAAGTGAATCTTGGTGCAACTGGCAAAGTTGCTGTTAGATGACCAGGAGATCACGGGTTCGA	107162	107185	- [Negative strand]	11	65	107159	107223	(((((.((((.(((((((.((.((((((.......))))>>->>>>>>>>>-->>>>--->>>))	-23.6	-36.3077	46.1538	-1	-1
Nbe-miR149
	Niben044Scf00043568	21	CGCAGGATACGAAATACAGGT	NO	CTTATGAAAGAGAAGACGCAGGATACGAAATACAGGTCTAGTACTTTACTAAGCCACCAGACCTGTATTTTGTATCCTGCATCTTCTCTTTCATAAG	9114	9134	+ [Positive strand]	20	97	9097	9193	((((((((((((((((-<<<<<<<<<<<<<<<<<<<<((.((.(((....)))..)).)))))))))))))))))))))).))))))))))))))))	-63	-64.9484	39.1753	-1	-1
Nbe-miR150
	Niben044Scf00022920	24	AGTTCATGGAAGATGAGTAGACAT	NO	AGTTCATGGAAGATGAGTAGACATCCAACATATTATGATATTTATCATAATACTTGATGTGTTGTGATGACTTGTTTACATGTAATT	15617	15640	- [Negative strand]	13	87	15553	15639	<<<<<<<<--<<<--<<<---<<<(((((((((((.(.((((......))))).)))))))))).)))))))..))).)))).))))	-23.7	-27.2414	28.7356	-1	-1
Nbe-miR151
	Niben044Scf00018864	24	AACGGGTACCAGACTGAACTGGGC	NO	GGGTACCAGACTGAACTGGGCTACAGCCAGTTAACTACCCATTAACAGGCTAGTGGGCTTAGCGGGTTCCGGTGCATCGGTATCC	43198	43221	+ [Positive strand]	13	85	43200	43284	<<<<<<<-<<-<<-<<<<<<-....(((.(((((...(((((((......))))))).))))).))))))))).)))))))))))	-32.2	-37.8824	55.2941	-1	-1
Nbe-miR152
	Niben044Scf00008790	24	AACTAGTGTCAATTGTATGAAACA	NO	AGAGAAGTTTTGTTTTGTATTTCATACAACTAACACTAGTTGTACGAGGCTCCTTTTTGTCTCATAAAATTTATCAATCCCAATCTTACACTTTTGGGTCCACAAAATTACGAGACAAAAAGGTTGTCTCATACAACTAGTGTCAATTGTATGAAACACAAAATAAAATTTTCT	37353	37376	+ [Positive strand]	33	174	37218	37391	((((((.(((((((((((.((((((((((.(.((((((((((((.(((((.((((((((((((....(((((......(((((..........)))))......)))))..))))))))))))..))))).)))>>>>>>>>>->->>>>>>>>>>->))))))))))))))))	-73.7	-42.3563	31.0345	-1	-1
Nbe-miR153
	Niben044Scf00021993	24	AACTGACGCTAGTTGTACGATGCT	NO	TTTTATTTTGTGTCTTATATAACTGACGCTAGTTGTACGATGCTTCTTTTTGTCTTATAAATTTGTAGATCCCAATCTTACACTTCTGGGTCCATAAAAATTTAGATCCATAAATTTGTGAGATAAAGAGGTTGCCTCATACAACTAATATCAATTGTATAAGATACAAAATAAAA	50654	50677	- [Negative strand]	30	176	50521	50696	((((((((((((((((((((<<-<<<-<-<<<<<<<<-<<-<<-((((((((((((((((((((((((((....))).))).....((((((.(........).)))))).))))))))))))))))))))..)).)).)))))))).).))).))))))))))))))))))))))	-65	-36.9318	28.4091	-1	-1
Nbe-miR154
	Niben044Scf00006174	21	AGATGTTGCCGGATTCGTGTT	CACGGGTGCGACAACATTTTT(1)	ACTCTCCAAAGATGTTGCCGGATTCGTGTTGGATCCTTCAAAAGTAGTGTATTTTTGGAGGATCCGACACGGGTGCGACAACATTTTTGAGAGT	3513	3533	+ [Positive strand]	13	94	3503	3596	((((((.((<<<<<<<<-<<-<<<<<<<<<((((((((((((((((...))))))))))))))))))}}}}}}}=}}=}}}}}}}}}}))))))	-58.4	-62.1277	44.6808	3570	3591
Nbe-miR155
	Niben044Scf00032332	21	GGGGTAATCTGAGATCACATG	NO	GTTCAATAGGGGTAATCTGAGATCACATGTTGTTACTTCTCTTTTTTTTTTTGCTTTAATTATTTAGTATGATTTCATATTTTAACATGTGTTCTCAGGTCGCCCCTGTCGAAT	11460	11480	+ [Positive strand]	11	114	11451	11564	((((.(((<<<<--<<<<<<<<-<<<<<<(((........................(((....)))(((((....)))))..))))))))).))))))))..))))))).))))	-40.8	-35.7895	32.4561	-1	-1
Nbe-miR156
	Niben044Scf00000987	21	TAAGAGGAAACTTGCGTTTTG	NO	TTCGACCCAAAGATTCATGTTTCCTTCTAGTATGACACCAAAACTTAGTTGTTTAGGCGTCTAATAAGAGGAAACTTGCGTTTTGGGGCCGGA	98402	98422	+ [Positive strand]	796	93	98337	98429	((((.(((((((...((.(((((((..((....(((.((.((((......)))).)).)))...>>-->>>>>>>->>-->>>>>))..))))	-33.8	-36.3441	41.9355	-1	-1
	Niben044Scf00003171	21	TAAGAGGAAACTTGCGTTTTG	NO	CGACCCAAAGACTCTTGTTTCCTTCTAGTATGACGCCAGAACTTAGTTGCTTAGGCGTCTACTAAGAGGAAACTTGCGTTTTGGGGTCG	56528	56548	+ [Positive strand]	796	89	56465	56553	((((((.(((((.(..(((((((..(((((.((((((.((.(......).)).)))))))))>>-->>>>>>>-->->>>>>-))))))	-44.5	-50	47.191	-1	-1
	Niben044Scf00007782	21	TAAGAGGAAACTTGCGTTTTG	NO	CCCAACGACTCATGTTCCTTCTAGTATGACGCTAGAACTTGATTTTTTAGGCGTTTACTAAGAGGAAACTTGCGTTTTGGG	118489	118509	+ [Positive strand]	796	81	118430	118510	(((((.(((.((..(((((..(((((.((((((.(((........))).)))))))))>>-->>>>>--->>->>>>>>))	-29.2	-36.0494	41.9753	-1	-1
Nbe-miR157
	Niben044Scf00061206	21	TGGATTTTGGGAAAAATGGGA	TCATTTTTCCGCTTTATCCATT(1)	AATGGATTTTGGGAAAAATGGGAGGCATTGGATTGAGTAATATTGGATCCACTCCCTTCATTTTTCCGCTTTATCCATT	21380	21400	+ [Positive strand]	104	79	21377	21455	((<<<<<---<<<<<<<<<<<-<((...((((((.(((...))).))))))...)))}}}}}}}}}}=}===}}}}}}}	-29.2	-36.962	37.9747	21434	21456
Nbe-miR158
	Niben044Scf00016214	24	AATAGACGTATAATATTAACCGGA	NO	TTGAATTCTAGTTAATATTATAGGTCTATTTTGGACAAAATAGACGTATAATATTAACCGGAAGTCAA	17334	17357	+ [Positive strand]	12	68	17295	17362	((((.(((..((((((((((((.(((((((((....))>>>>>>>->>>>>>>>>>>>-->>).))))	-29.9	-43.9706	26.4706	-1	-1
Nbe-miR159
	Niben044Scf00015664	24	AATGGATGGGGAACATATTGAATT	NO	TTAACGGCTTAACGGCTTAATGGATGGGGAACATATTGAATTTTTTCTATTAACGGCTTATCGGTTTGGGCCGAATTATTCAATTTTCTTTACGGATAATCTGTTAACCCGTTAA	48615	48638	- [Negative strand]	12	115	48541	48655	(((((((.(((((((.((<-<-<-<<<<<<<---<<<<<<<-.((........(((((((......)))))))))..))))))).)))))))).).))).))))))).)))))))	-32.9	-28.6087	35.6522	-1	-1
Nbe-miR160
	Niben044Scf00017652	21	TAGGAAACATTGTAAGGATTC	NO	CACTCAATAAAGAATCCTTACAAAATTTCCTATATTTTCCTCCCTCCCATGCACACACTATTGCTACCCTTCTGCTAATAGCTAGAGTAGCAGAAGGGTATCAATAATAGTGTGTACACAGGAGGGAGGAAAGTGTAGGAAACATTGTAAGGATTCTGTATTGAGTG	76176	76196	+ [Positive strand]	510	167	76040	76206	(((((((((.(((((((((((((..((((((((((((((((((((((..((.(((((((((((.(((((((((((((..........)))))))))))))....))))))))))).))..)))))))))))))))>>>>>>>-->>>>>>>>>>>>).)))))))))	-105.5	-63.1737	39.521	-1	-1

## Sheet: predicted targets
miRNA ID	Transcript ID	GO accession	Function description	Interpro domain(s)
Nbe-miR1	NbS00023289g0003.1	GO:0080043	Glucosyltransferase (AHRD V1 **** Q2VA65_SOYBN)	IPR002213 UDP-glucuronosyl/UDP-glucosyltransferase
Nbe-miR1	NbS00017787g0011.1	GO:0004003	Chromodomain-helicase-DNA-binding protein 1-like (AHRD V1 *--* CHD1L_HUMAN)	IPR000330 SNF2-related
Nbe-miR1	NbS00005517g0008.1	GO:0004003	Chromodomain-helicase-DNA-binding protein 1-like (AHRD V1 *--* CHD1L_HUMAN)	IPR000330 SNF2-related
Nbe-miR2	NbS00038535g0003.1	GO:0005086	Regulator of chromosome condensation domain-containing protein (AHRD V1 *--- Q55CR5_DICDI)	IPR009091 Regulator of chromosome condensation/beta-lactamase-inhibitor protein II
Nbe-miR3a	No target
Nbe-miR3b	No target
Nbe-miR4	No target
Nbe-miR5	NbS00005047g0001.1		No function annotation
Nbe-miR5	NbS00044516g0007.1	GO:0008116	Pentatricopeptide repeat-containing protein (AHRD V1 ***- D7LSX0_ARALY)	IPR002885 Pentatricopeptide repeat
Nbe-miR5	NbS00013223g0001.1		No function annotation
Nbe-miR5	NbS00019248g0010.1	GO:0000276	Mitochondrial ATP synthase g subunit family protein (AHRD V1 ***- D7MFB8_ARALY)	IPR006808 ATPase, F0 complex, subunit G, mitochondrial
Nbe-miR5	NbS00056014g0001.1	GO:0000276	Mitochondrial ATP synthase g subunit family protein (AHRD V1 ***- D7MFB8_ARALY)	IPR006808 ATPase, F0 complex, subunit G, mitochondrial
Nbe-miR6	NbS00043906g0002.1	GO:0006508	Ulp1 protease family C-terminal catalytic domain containing protein (AHRD V1 *-*- Q60D46_SOLDE)	IPR003653 Peptidase C48, SUMO/Sentrin/Ubl1
Nbe-miR6	NbS00008609g0012.1		No function annotation
Nbe-miR6	NbS00054691g0001.1	GO:0080123,GO:0070566	GH3 family protein (AHRD V1 ***- B9GQG9_POPTR)	IPR004993 GH3 auxin-responsive promoter
Nbe-miR6	NbS00038178g0012.1	GO:0080123,GO:0070566	GH3 family protein (AHRD V1 ***- B9GQG9_POPTR)	IPR004993 GH3 auxin-responsive promoter
Nbe-miR6	NbS00010285g0012.1	GO:0080123,GO:0070566	GH3 family protein (AHRD V1 ***- B9GQG9_POPTR)	IPR004993 GH3 auxin-responsive promoter
Nbe-miR6	NbS00010285g0013.1	GO:0080123,GO:0070566	GH3 family protein (AHRD V1 ***- B9GQG9_POPTR)	IPR004993 GH3 auxin-responsive promoter
Nbe-miR6	NbS00019987g0014.1	GO:0003676,GO:0000166	CCR4-NOT transcription complex subunit 4 (AHRD V1 *--- Q498M7_RAT)	IPR003954 RNA recognition, region 1
Nbe-miR6	NbS00012505g0020.1	GO:0006508	Ulp1 protease family protein (AHRD V1 *-*- Q2A9J1_BRAOL)	IPR015410 Region of unknown function DUF1985
Nbe-miR6	NbS00025723g0005.1	GO:0006508	Ulp1 protease family C-terminal catalytic domain containing protein (AHRD V1 ***- Q60D46_SOLDE)	IPR015410 Region of unknown function DUF1985
Nbe-miR6	NbS00000463g0123.1		No function annotation
Nbe-miR7	NbS00018399g0022.1		Pentatricopeptide repeat-containing protein (AHRD V1 ***- D7MTZ6_ARALY)	IPR002885 Pentatricopeptide repeat
Nbe-miR7	NbS00003549g0016.1	GO:0005634,GO:0003677	High mobility group protein (AHRD V1 *--- Q42461_CANGL)	IPR005818 Histone H1/H5
Nbe-miR7	NbS00010020g0001.1		Genomic DNA chromosome 5 P1 clone MJB24 (AHRD V1 *-*- Q9LVC4_ARATH)
Nbe-miR7	NbS00047436g0006.1	GO:0019199,GO:0004674	Serine/threonine kinase receptor (AHRD V1 **** Q7DMS5_BRANA)	IPR002290 Serine/threonine protein kinase
Nbe-miR8	NbS00007230g0001.1	GO:0031072	Heat shock protein binding protein (AHRD V1 *--- D7KWX9_ARALY)	IPR001623 Heat shock protein DnaJ, N-terminal
Nbe-miR9	NbS00004050g0122.1		No function annotation
Nbe-miR9	NbS00020351g0030.1		Unknown Protein (AHRD V1)
Nbe-miR9	NbS00039235g0005.1		Unknown Protein (AHRD V1)
Nbe-miR9	NbS00000167g0106.1		No function annotation
Nbe-miR9	NbS00006930g0022.1	GO:0016161	Beta-amylase (AHRD V1 **** E0AE02_SOLLC)	IPR013781 Glycoside hydrolase, subgroup, catalytic core
Nbe-miR10	NbS00002052g0009.1	GO:0004322	Laccase (AHRD V1 ***- Q9AUI0_PINTA)	IPR017761 Laccase
Nbe-miR10	NbS00002710g0002.1	GO:0051087	Genomic DNA chromosome 5 P1 clone MYJ24 (AHRD V1 **-- Q9FN44_ARATH)	IPR003594 ATP-binding region, ATPase-like
Nbe-miR10	NbS00059961g0003.1	GO:0005840	60S acidic ribosomal protein P3 (AHRD V1 ***- B4G1B3_MAIZE)	IPR001813 Ribosomal protein 60S
Nbe-miR11	NbS00000953g0007.1	GO:0016831	Cytokinin riboside 5&apos
Nbe-miR12	No target
Nbe-miR13	NbS00015071g0013.1	GO:0005515	S-receptor kinase (AHRD V1 ***- Q9FZP3_ARATH)	IPR002290 Serine/threonine protein kinase
Nbe-miR14	NbS00000060g0003.1		Uncharacterized plant-specific domain 01589 (AHRD V1 ***- A2Q300_MEDTR)	IPR006476 Conserved hypothetical protein CHP01589, plant
Nbe-miR14	NbS00019111g0001.1		No function annotation
Nbe-miR14	NbS00017871g0007.1		Uncharacterized plant-specific domain 01589 (AHRD V1 ***- A2Q300_MEDTR)	IPR006476 Conserved hypothetical protein CHP01589, plant
Nbe-miR14	NbS00011889g0003.1	GO:0045502	Structural maintenance of chromosomes protein 3 (AHRD V1 **-- Q8AW91_XENLA)	IPR003395 RecF/RecN/SMC protein, N-terminal
Nbe-miR14	NbS00016863g0012.1	GO:0045502	Structural maintenance of chromosomes protein 3 (AHRD V1 **-- Q8AW91_XENLA)	IPR003395 RecF/RecN/SMC protein, N-terminal
Nbe-miR14	NbS00006091g0015.1	GO:0045502	Structural maintenance of chromosomes protein 3 (AHRD V1 **-- Q8AW91_XENLA)	IPR003395 RecF/RecN/SMC protein, N-terminal
Nbe-miR14	NbS00004087g0011.1	GO:0005515,GO:0008964	Phosphoenolpyruvate carboxylase (AHRD V1 **** A6YM33_RICCO)	IPR015813 Pyruvate/Phosphoenolpyruvate kinase, catalytic core
Nbe-miR15	NbS00059561g0001.1	GO:0016754	Serine carboxypeptidase 1 (AHRD V1 ***- B6TC80_MAIZE)	IPR001563 Peptidase S10, serine carboxypeptidase
Nbe-miR16	NbS00037501g0022.1	GO:0003677	ARID/BRIGHT DNA-binding domain-containing protein/ELM2 domain-containing protein/Myb-like DNA-binding domain-containing protein (AHRD V1 *--- Q1PEA0_ARATH)	IPR017877 MYB-like
Nbe-miR16	NbS00009464g0005.1	GO:0005634	Transcription elongation factor A protein 2 (AHRD V1 *--- TCEA2_HUMAN)	IPR010990 Transcription elongation factor, TFIIS/elongin A/CRSP70, N-terminal
Nbe-miR16	NbS00005373g0013.1	GO:0042802	SWI/SNF complex subunit SMARCC1 (AHRD V1 *--- SMRC1_MOUSE)	IPR007526 SWIRM
Nbe-miR16	NbS00026396g0008.1		Unknown Protein (AHRD V1)	IPR011993 Pleckstrin homology-type
Nbe-miR16	NbS00038185g0019.1		Genome sequencing data contig C315 (AHRD V1 ***- A8YHW9_MICAE)
Nbe-miR16	NbS00006807g0006.1	GO:0005488	FAM179B protein (Fragment) (AHRD V1 *--- Q6P183_HUMAN)	IPR016024 Armadillo-type fold
Nbe-miR16	NbS00012691g0004.1	GO:0055114	Peroxidase 5 (AHRD V1 ***- Q9XFL6_PHAVU)	IPR002016 Haem peroxidase, plant/fungal/bacterial
Nbe-miR16	NbC25860923g0002.1		Unknown Protein (AHRD V1)
Nbe-miR16	NbS00012739g0005.1	GO:0006952,GO:0006915	Cc-nbs-lrr, resistance protein
Nbe-miR16	NbS00053768g0004.1	GO:0006355,GO:0045449	Homeobox protein (AHRD V1 *-*- D6BV21_ORYSJ)	IPR001356 Homeobox
Nbe-miR17	NbS00015470g0014.1	GO:0008152,GO:0055114	Short-chain dehydrogenase/reductase family protein (AHRD V1 ***- D7LJU7_ARALY)	IPR002347 Glucose/ribitol dehydrogenase
Nbe-miR17	NbS00047233g0004.1	GO:0005529,GO:0006468	Receptor-like protein kinase (AHRD V1 ***- Q39202_ARATH)	IPR002290 Serine/threonine protein kinase
Nbe-miR17	NbS00005904g0007.1	GO:0004386,GO:0003729	RNA binding protein (AHRD V1 **** D8LH81_ECTSI)	IPR012677 Nucleotide-binding, alpha-beta plait
Nbe-miR17	NbS00027986g0004.1	GO:0004386,GO:0003729	RNA binding protein (AHRD V1 **** D8LH81_ECTSI)	IPR012677 Nucleotide-binding, alpha-beta plait
Nbe-miR18	NbS00047421g0002.1	GO:0042147	Vacuolar protein sorting 54 family protein (AHRD V1 *-*- D3BE08_POLPA)	IPR012501 Vps54-like
Nbe-miR18	NbS00035023g0007.1	GO:0042147	Vacuolar protein sorting 54 family protein (AHRD V1 *-*- D3BE08_POLPA)	IPR012501 Vps54-like
Nbe-miR18	NbS00024093g0008.1	GO:0005618,GO:0030599	Pectinesterase (AHRD V1 ***- B9SAU4_RICCO)	IPR000070 Pectinesterase, catalytic
Nbe-miR18	NbS00004658g0010.1	GO:0042803	Fatty acid oxidation complex subunit alpha (AHRD V1 **-- FADB_ACIBC)	IPR006176 3-hydroxyacyl-CoA dehydrogenase, NAD binding
Nbe-miR18	NbS00022869g0011.1	GO:0042803	Fatty acid oxidation complex subunit alpha (AHRD V1 **-- FADB_ACIBC)	IPR006176 3-hydroxyacyl-CoA dehydrogenase, NAD binding
Nbe-miR18	NbS00000959g0006.1		No function annotation
Nbe-miR19	NbS00033148g0003.1	GO:0005515,GO:0003700	Heat stress transcription factor A3 (AHRD V1 *-** D1M7W9_SOLLC)	IPR000232 Heat shock factor (HSF)-type, DNA-binding
Nbe-miR19	NbS00034707g0022.1	GO:0008287,GO:0003824	Protein phosphatase 2C (AHRD V1 ***- C9E7A0_9CILI)	IPR015655 Protein phosphatase 2C
Nbe-miR20	NbS00020611g0015.1	GO:0003677	AT-hook motif nuclear localized protein 2 (AHRD V1 *-*- A1A6F0_ORYSJ)	IPR005175 Protein of unknown function DUF296
Nbe-miR20	NbS00002365g0023.1	GO:0003677	AT-hook motif nuclear localized protein 2 (AHRD V1 *-*- A1A6F0_ORYSJ)	IPR005175 Protein of unknown function DUF296
Nbe-miR20	NbS00023511g0003.1	GO:0003677,GO:0045449	Myb-related transcription factor (AHRD V1 *--- B5RHV2_MUSBA)	IPR015495 Myb transcription factor
Nbe-miR20	NbS00039168g0004.1	GO:0016021	MLO-like protein 4 (AHRD V1 ***- B6TXU3_MAIZE)	IPR004326 Mlo-related protein
Nbe-miR20	NbS00018467g0114.1		No function annotation
Nbe-miR20	NbS00009055g0009.1		Os10g0363700 protein (Fragment) (AHRD V1 *-*- Q0IY59_ORYSJ)
Nbe-miR20	NbS00019946g0103.1		No function annotation
Nbe-miR20	NbS00024027g0003.1	GO:0042802,GO:0032403	Transmembrane emp24 domain-containing protein 10 (AHRD V1 ***- B6SSF8_MAIZE)	IPR000348 emp24/gp25L/p24
Nbe-miR20	NbS00042129g0003.1	GO:0042802,GO:0032403	Transmembrane emp24 domain-containing protein 10 (AHRD V1 ***- B6SSF8_MAIZE)	IPR000348 emp24/gp25L/p24
Nbe-miR20	NbS00004077g0016.1		At2g23590-like protein (Fragment) (AHRD V1 *-*- B2CXK6_CARAS)
Nbe-miR20	NbS00010157g0103.1		No function annotation
Nbe-miR20	NbS00029124g0002.1	GO:0008152	Enoyl-CoA-hydratase (AHRD V1 ***- Q9SE41_AVIMR)	IPR001753 Crotonase, core
Nbe-miR20	NbS00046201g0002.1		F-box family protein-like (AHRD V1 ***- Q307Y5_SOLTU)	IPR001810 Cyclin-like F-box
Nbe-miR20	NbS00030152g0003.1		Unknown Protein (AHRD V1)
Nbe-miR20	NbS00003075g0013.1		Os06g0235500 protein (Fragment) (AHRD V1 *-*- Q0DDB7_ORYSJ)
Nbe-miR21	NbS00030716g0001.1		No function annotation
Nbe-miR21	NbS00010265g0116.1		No function annotation
Nbe-miR21	NbS00026811g0003.1		No function annotation
Nbe-miR21	NbS00010265g0115.1		No function annotation
Nbe-miR21	NbS00019778g0004.1	GO:0004601	Peroxidase 4 (AHRD V1 **** B7UCP4_LITCN)	IPR002016 Haem peroxidase, plant/fungal/bacterial
Nbe-miR21	NbS00010265g0113.1		No function annotation
Nbe-miR21	NbS00019593g0008.1		No function annotation
Nbe-miR21	NbS00005451g0101.1		No function annotation
Nbe-miR21	NbS00000213g0008.1	GO:0008757	Methyltransferase like 3 (AHRD V1 *-** Q28H22_XENTR)	IPR007757 MT-A70
Nbe-miR22	NbS00007709g0001.1	GO:0008152,GO:0055114	UDP-glucosyltransferase (AHRD V1 ***- B3VI56_STERE)	IPR002213 UDP-glucuronosyl/UDP-glucosyltransferase
Nbe-miR22	NbS00010074g0003.1	GO:0008152,GO:0055114	UDP-glucosyltransferase (AHRD V1 ***- B3VI56_STERE)	IPR002213 UDP-glucuronosyl/UDP-glucosyltransferase
Nbe-miR22	NbS00041414g0005.1	GO:0016301	Nbs-lrr, resistance protein
Nbe-miR23	NbS00032956g0001.1	GO:0008270	Ring H2 finger protein (AHRD V1 *-*- D9ZHD8_HYPPE)	IPR018957 Zinc finger, C3HC4 RING-type
Nbe-miR23	NbS00005624g0002.1	GO:0000159	Serine/threonine-protein phosphatase 2A regulatory subunit delta 1 isoform (AHRD V1 ***- Q0CAR1_ASPTN)	IPR002554 Protein phosphatase 2A, regulatory B subunit, B56
Nbe-miR24	No target
Nbe-miR25	NbS00010435g0007.1		No function annotation
Nbe-miR25	NbS00046227g0002.1	GO:0004519	Pentatricopeptide repeat-containing protein (AHRD V1 ***- D7M989_ARALY)	IPR002885 Pentatricopeptide repeat
Nbe-miR25	NbS00036570g0002.1	GO:0005525	Translation initiation factor (AHRD V1 ***- Q8H6S8_PEA)	IPR015760 Translation initiation factor 2 related
Nbe-miR25	NbS00029134g0009.1	GO:0004497	Monooxygenase (AHRD V1 **** D5ZV09_9ACTO)	IPR000103 Pyridine nucleotide-disulphide oxidoreductase, class-II
Nbe-miR25	NbS00020125g0009.1	GO:0004497	Monooxygenase (AHRD V1 **** D5ZV09_9ACTO)	IPR000103 Pyridine nucleotide-disulphide oxidoreductase, class-II
Nbe-miR25	NbS00013729g0033.1		F-box/LRR-repeat protein 14 (AHRD V1 ***- B5X325_SALSA)	IPR006553 Leucine-rich repeat, cysteine-containing subtype
Nbe-miR25	NbS00038338g0010.1		F-box/LRR-repeat protein 14 (AHRD V1 ***- B5X325_SALSA)	IPR006553 Leucine-rich repeat, cysteine-containing subtype
Nbe-miR25	NbS00035152g0005.1	GO:0003723	Pentatricopeptide repeat-containing protein (AHRD V1 ***- D7KVY0_ARALY)	IPR002885 Pentatricopeptide repeat
Nbe-miR25	NbS00002295g0012.1	GO:0003723	Pentatricopeptide repeat-containing protein (AHRD V1 ***- D7KVY0_ARALY)	IPR002885 Pentatricopeptide repeat
Nbe-miR26	No target
Nbe-miR27	NbS00016201g0001.1	GO:0004842	Copine-like protein (AHRD V1 ***- Q153E2_ORYSJ)	IPR010734 Copine
Nbe-miR27	NbS00008099g0222.1		No function annotation
Nbe-miR27	NbS00000171g0002.1		UPF0505 protein C16orf62 homolog (AHRD V1 **-- CP062_MOUSE)
Nbe-miR27	NbS00009124g0005.1	GO:0005515	CCR4-NOT transcription complex subunit 10 (AHRD V1 *-*- Q28FZ8_XENTR)	IPR011990 Tetratricopeptide-like helical
Nbe-miR27	NbS00002597g0005.1	GO:0006468,GO:0000151	Receptor-like protein kinase (AHRD V1 *-*- Q9FZP2_ARATH)	IPR002290 Serine/threonine protein kinase
Nbe-miR28	NbS00052494g0010.1	GO:0005515,GO:0004674	Receptor like kinase, RLK
Nbe-miR28	NbS00001167g0006.1	GO:0015385	Cation/H(+) antiporter 15 (AHRD V1 **** CHX15_ARATH)	IPR006153 Cation/H+ exchanger
Nbe-miR28	NbS00019363g0002.1	GO:0003676,GO:0004523	RNase H family protein (AHRD V1 ***- Q0KIQ6_SOLDE)	IPR002156 Ribonuclease H
Nbe-miR28	NbS00004502g0007.1	GO:0004675	Receptor like kinase, RLK
Nbe-miR28	NbS00015614g0010.1	GO:0004675	Receptor like kinase, RLK
Nbe-miR28	NbS00015037g0006.1	GO:0003825,GO:0004805	Alpha alpha-trehalose-phosphate synthase (UDP-forming) (AHRD V1 **** A3CXN9_METMJ)	IPR001830 Glycosyl transferase, family 20
Nbe-miR28	NbS00046235g0004.1	GO:0006468	Cell division protein kinase 10 (AHRD V1 *-*- D3TRH8_GLOMM)	IPR002290 Serine/threonine protein kinase
Nbe-miR28	NbS00053227g0006.1	GO:0005488	Telomere-associated protein RIF1 (AHRD V1 *-*- RIF1_MOUSE)	IPR016024 Armadillo-type fold
Nbe-miR28	NbS00004524g0010.1		Unknown Protein (AHRD V1)
Nbe-miR28	NbS00030172g0006.1	GO:0006508,GO:0008270,GO:0005488	Vacuolar protein sorting-associated protein 8 (AHRD V1 *--- D0NE39_PHYIN)	IPR016024 Armadillo-type fold
Nbe-miR28	NbS00000301g0006.1		No function annotation
Nbe-miR28	NbS00021556g0002.1		No function annotation
Nbe-miR28	NbS00005886g0058.1	GO:0016887	ABC transporter G family member 26 (AHRD V1 ***- AB26G_ARATH)	IPR003439 ABC transporter-like
Nbe-miR28	NbS00048779g0001.1		No function annotation
Nbe-miR29	NbS00023750g0003.1	GO:0016020,GO:0008270	Cellulose synthase (AHRD V1 ***- B9GTH4_POPTR)	IPR005150 Cellulose synthase
Nbe-miR29	NbS00011117g0030.1	GO:0016020,GO:0008270	Cellulose synthase (AHRD V1 ***- B9GTH4_POPTR)	IPR005150 Cellulose synthase
Nbe-miR29	NbS00024097g0013.1	GO:0043140	DNA ATP-dependent helicase (AHRD V1 **-* C0NQX1_AJECG)	IPR000330 SNF2-related
Nbe-miR29	NbS00006880g0005.1	GO:0016020	Nitrate transporter (AHRD V1 ***- Q7XAK5_PRUPE)	IPR000109 TGF-beta receptor, type I/II extracellular region
Nbe-miR29	NbS00037212g0007.1		No function annotation
Nbe-miR30	NbS00008001g0004.1		Unknown Protein (AHRD V1)
Nbe-miR30	NbS00051728g0006.1	GO:0050733	Arginine/serine-rich splicing factor (AHRD V1 ***- Q176A9_AEDAE)	IPR000504 RNA recognition motif, RNP-1
Nbe-miR30	NbS00029095g0013.1		Unknown Protein (AHRD V1)	IPR007750 Protein of unknown function DUF674
Nbe-miR30	NbS00001888g0002.1	GO:0006259,GO:0017111,GO:0006281	Protein recA (AHRD V1 ***- Q0F3T6_9PROT)	IPR013765 RecA IPR003593 ATPase, AAA+ type, core
Nbe-miR30	NbS00000684g0003.1	GO:0016759	Cellulose synthase-like C1-2 glycosyltransferase family 2 protein (AHRD V1 **** D8T077_SELML)	IPR001173 Glycosyl transferase, family 2
Nbe-miR30	NbS00023129g0101.1		No function annotation
Nbe-miR30	NbS00039302g0003.1	GO:0004364	Glutathione S-transferase-like protein (AHRD V1 **** A8DUB0_SOLLC)	IPR004046 Glutathione S-transferase, C-terminal
Nbe-miR30	NbS00016520g0001.1	GO:0006468	Protein kinase (AHRD V1 ***- Q9FGB1_ARATH)	IPR015783 ATMRK serine/threonine protein kinase-like
Nbe-miR30	NbS00018025g0018.1		Amino acid transporter (AHRD V1 ***- B9N1V7_POPTR)	IPR013057 Amino acid transporter, transmembrane
Nbe-miR30	NbC26062811g0002.1	GO:0005488	Genomic DNA chromosome 3 P1 clone MGF10 (AHRD V1 **-- Q9LVX3_ARATH)	IPR016024 Armadillo-type fold
Nbe-miR30	NbS00013560g0007.1	GO:0003824	Histidine triad (HIT) protein (AHRD V1 ***- B0KA64_THEP3)	IPR011151 Histidine triad motif
Nbe-miR30	NbS00036687g0005.1		No function annotation
Nbe-miR30	NbS00011530g0023.1	GO:0043666	Peptidyl-prolyl cis-trans isomerase (Fragment) (AHRD V1 ***- A9Y0F6_9MYRT)	IPR007062 Protein phosphatase inhibitor 2 (IPP-2)
Nbe-miR30	NbS00013563g0023.1	GO:0045454	Thioredoxin h (AHRD V1 ***- Q9XF70_HEVBR)	IPR015467 Thioredoxin, core
Nbe-miR30	NbS00024430g0007.1	GO:0005840,GO:0015934	50S ribosomal protein L15 (AHRD V1 *-*- B4B3P1_9CHRO)	IPR005749 Ribosomal protein L15, bacterial-type
Nbe-miR30	NbS00037525g0006.1	GO:0005515,GO:0004721	Tyrosine phosphatase family protein (AHRD V1 **** B8N9Z8_ASPFN)	IPR020428 Protein-tyrosine phosphatase, dual specificity phosphatase, eukaryotic
Nbe-miR30	NbS00002208g0013.1	GO:0003677	Protein recA (AHRD V1 ***- D1KB24_9GAMM)	IPR013765 RecA
Nbe-miR30	NbS00056786g0007.1	GO:0031072	Chaperone protein dnaJ (AHRD V1 *-*- Q0YS80_9CHLB)	IPR001623 Heat shock protein DnaJ, N-terminal
Nbe-miR30	NbS00017481g0006.1	GO:0005840	50S ribosomal protein L36 (AHRD V1 --*- A6CGQ0_9PLAN)	IPR000473 Ribosomal protein L36
Nbe-miR30	NbS00013729g0003.1		OBP3-responsive gene 4 (AHRD V1 **-- D7L9C5_ARALY)
Nbe-miR30	NbS00021336g0014.1		Cyclic nucleotide gated channel (AHRD V1 ***- A9CRE4_MALDO)	IPR000595 Cyclic nucleotide-binding
Nbe-miR30	NbS00024854g0011.1	GO:0005634,GO:0005524,GO:0008270	Chromodomain helicase DNA-binding protein 4 (AHRD V1 ***- D5LXF2_SCHMD)	IPR000953 Chromo domain
Nbe-miR31	NbS00003354g0008.1	GO:0004004	ATP dependent RNA helicase (AHRD V1 **** B3LTF9_YEAS1)	IPR011545 DNA/RNA helicase, DEAD/DEAH box type, N-terminal
Nbe-miR31	NbS00034704g0008.1	GO:0015031	Charged multivesicular body protein 3 (AHRD V1 ***- B6SM72_MAIZE)	IPR005024 Snf7
Nbe-miR31	NbS00007826g0013.1	GO:0000166	Beige/BEACH domain containing protein (AHRD V1 *--- A8PYX1_BRUMA)	IPR000409 Beige/BEACH
Nbe-miR32	NbS00034270g0005.1	GO:0005515	BCL-2 binding anthanogene-1 (AHRD V1 **** B4FV61_MAIZE)	IPR003103 Apoptosis regulator Bcl-2 protein, BAG
Nbe-miR32	NbS00031875g0002.1		Unknown Protein (AHRD V1)
Nbe-miR32	NbS00023916g0005.1	GO:0004614	Phosphoglucomutase (AHRD V1 **** C1MKX8_MICPS)	IPR016055 Alpha-D-phosphohexomutase, alpha/beta/alpha I, II and III
Nbe-miR32	NbS00007280g0115.1		No function annotation
Nbe-miR32	NbS00034477g0004.1	GO:0003824	Phosphoglycerate mutase family protein (AHRD V1 **-- B6TTB7_MAIZE)	IPR013078 Phosphoglycerate mutase
Nbe-miR33	NbS00035812g0001.1		Zinc finger CCCH domain-containing protein 54 (AHRD V1 *-*- C3H54_ARATH)
Nbe-miR33	NbS00011331g0023.1	GO:0006952,GO:0006915	Cc-nbs-lrr, resistance protein
Nbe-miR33	NbS00019909g0212.1		No function annotation
Nbe-miR33	NbS00021934g0004.1		No function annotation
Nbe-miR34	NbS00004683g0012.1		Chromosome 06 contig 1 DNA sequence (AHRD V1 ***- Q016E2_OSTTA)
Nbe-miR34	NbS00012426g0014.1	GO:0046863	Ribulose bisphosphate carboxylase/oxygenase activase (AHRD V1 **** B6T416_MAIZE)	IPR003959 ATPase, AAA-type, core
Nbe-miR34	NbS00016107g0003.1		No function annotation
Nbe-miR34	NbS00033938g0007.1	GO:0009055	Blue copper protein (Fragment) (AHRD V1 *--- O82576_MAIZE)	IPR003245 Plastocyanin-like
Nbe-miR34	NbS00037467g0005.1	GO:0003677,GO:0045449	Myb-like transcription factor (AHRD V1 **-- B8XPP3_9ROSI)	IPR015495 Myb transcription factor
Nbe-miR34	NbS00006360g0003.1		No function annotation
Nbe-miR35	NbS00001916g0005.1	GO:0005488	Epsin 2 (AHRD V1 *-*- Q5NCM7_MOUSE)	IPR001026 Epsin, N-terminal
Nbe-miR35	NbS00004022g0005.1	GO:0003723	Poly(RC) binding protein 3 (AHRD V1 ***- Q6AY48_RAT)	IPR018111 K Homology, type 1, subgroup
Nbe-miR35	NbS00006227g0008.1	GO:0003723	Poly(RC) binding protein 3 (AHRD V1 ***- Q6AY48_RAT)	IPR018111 K Homology, type 1, subgroup
Nbe-miR35	NbS00008452g0005.1	GO:0003723	Poly(RC) binding protein 3 (AHRD V1 ***- Q6AY48_RAT)	IPR018111 K Homology, type 1, subgroup
Nbe-miR35	NbS00003933g0015.1	GO:0019825	Cytochrome P450
Nbe-miR35	NbS00058055g0006.1		DNA-binding protein-like protein (AHRD V1 ***- Q9LKB6_ARATH)
Nbe-miR35	NbS00023951g0002.1		DNA-binding protein-like protein (AHRD V1 ***- Q9LKB6_ARATH)
Nbe-miR35	NbS00040511g0005.1	GO:0005515,GO:0017150	tRNA-dihydrouridine synthase 1-like protein (AHRD V1 **** D3BAF6_POLPA)	IPR001269 tRNA-dihydrouridine synthase
Nbe-miR35	NbS00005289g0006.1		PPPDE peptidase domain-containing protein 1 (AHRD V1 *--- PPDE1_DANRE)	IPR008580 Protein of unknown function DUF862, eukaryotic
Nbe-miR36	NbS00058760g0001.1		No function annotation
Nbe-miR36	NbS00054836g0001.1	GO:0046982,GO:0042803	Pyridoxal biosynthesis lyase pdxS (AHRD V1 ***- D0MQW5_PHYIN)	IPR001852 Vitamin B6 biosynthesis protein
Nbe-miR37	NbS00001635g0017.1	GO:0008270	Cellular nucleic acid-binding protein (AHRD V1 **-- B6T3W5_MAIZE)	IPR013084 Zinc finger, CCHC retroviral-type
Nbe-miR37	NbS00021192g0008.1	GO:0009401,GO:0016021	Mpv17 protein (AHRD V1 *--- Q178F4_AEDAE)	IPR007248 Mpv17/PMP22
Nbe-miR37	NbS00012035g0004.1	GO:0016020,GO:0016021	Aquaporin (AHRD V1 ***- O81186_VERFO)	IPR012269 Aquaporin
Nbe-miR38	NbS00023391g0109.1		No function annotation
Nbe-miR39	NbS00021514g0001.1		Cold acclimation protein COR413-like (AHRD V1 *-*- A6YDU6_LOLTE)	IPR008892 Cold acclimation WCOR413
Nbe-miR40	NbS00004150g0014.1	GO:0031072	Chaperone protein dnaJ 49 (AHRD V1 *-*- DNJ49_ARATH)	IPR015609 Molecular chaperone, heat shock protein, Hsp40, DnaJ
Nbe-miR40	NbS00026758g0005.1	GO:0004843	Ubiquitin carboxyl-terminal hydrolase (AHRD V1 **** B9SXP1_RICCO)	IPR001394 Peptidase C19, ubiquitin carboxyl-terminal hydrolase 2
Nbe-miR40	NbS00014036g0009.1	GO:0031072	Chaperone protein dnaJ 49 (AHRD V1 *-*- DNJ49_ARATH)	IPR015609 Molecular chaperone, heat shock protein, Hsp40, DnaJ
Nbe-miR40	NbS00031036g0016.1	GO:0031072	Chaperone protein dnaJ 49 (AHRD V1 *-*- DNJ49_ARATH)	IPR015609 Molecular chaperone, heat shock protein, Hsp40, DnaJ
Nbe-miR40	NbS00031321g0004.1		No function annotation
Nbe-miR40	NbS00033521g0005.1	GO:0015038	Cytoplasmic glutaredoxin thioltransferase glutathione-dependent disulfide oxidoreductase (AHRD V1 **** C4R934_PICPG)	IPR011899 Glutaredoxin, eukaryotic and viruses
Nbe-miR40	NbS00019156g0003.1	GO:0016020	Ammonium transporter (AHRD V1 ***- B9HCZ0_POPTR)	IPR001905 Ammonium transporter
Nbe-miR41	NbS00020561g0001.1	GO:0016021	Adiponectin receptor protein 2 (AHRD V1 ***- B0W6M8_CULQU)	IPR004254 Hly-III related
Nbe-miR41	NbS00049985g0001.1	GO:0015299,GO:0015559	Multidrug resistance protein mdtK (AHRD V1 ***- MDTK_PROMH)	IPR002528 Multi antimicrobial extrusion protein MatE
Nbe-miR42	No target
Nbe-miR43	NbS00017077g0001.1		Unknown Protein (AHRD V1)
Nbe-miR43	NbS00028099g0016.1	GO:0006952,GO:0006915	Cc-nbs-lrr, resistance protein with an R1 specific domain
Nbe-miR44	NbS00007911g0004.1	GO:0004784	Superoxide dismutase (AHRD V1 **** A5BR41_VITVI)	IPR001189 Manganese/iron superoxide dismutase
Nbe-miR44	NbS00051728g0006.1	GO:0050733	Arginine/serine-rich splicing factor (AHRD V1 ***- Q176A9_AEDAE)	IPR000504 RNA recognition motif, RNP-1
Nbe-miR44	NbS00040208g0010.1	GO:0004012	Phospholipid-transporting ATPase (AHRD V1 **** C1HB29_PARBA)	IPR006539 ATPase, P-type, phospholipid-translocating, flippase
Nbe-miR44	NbS00023298g0015.1		Uncharacterized membrane protein At3g27390 (AHRD V1 **-- Y3739_ARATH)
Nbe-miR45	NbS00013006g0001.1	GO:0032440,GO:0004022	Alcohol dehydrogenase zinc-containing (AHRD V1 **-* B4RDK4_PHEZH)	IPR002085 Alcohol dehydrogenase superfamily, zinc-containing
Nbe-miR45	NbS00062230g0009.1	GO:0004675	LRR receptor-like serine/threonine-protein kinase, RLP
Nbe-miR45	NbS00004369g0012.1	GO:0005515	DNA-directed RNA polymerase (AHRD V1 ***- B9SVH7_RICCO)	IPR015712 DNA-directed RNA polymerase, subunit 2
Nbe-miR45	NbS00003835g0005.1	GO:0005515	DNA-directed RNA polymerase (AHRD V1 ***- B9SVH7_RICCO)	IPR015712 DNA-directed RNA polymerase, subunit 2
Nbe-miR45	NbS00000442g0001.1	GO:0006457	Peptidyl-prolyl cis-trans isomerase (AHRD V1 *--- Q86M29_BRUMA)	IPR001179 Peptidyl-prolyl cis-trans isomerase, FKBP-type
Nbe-miR46	NbS00003320g0008.1		No function annotation
Nbe-miR46	NbS00022117g0105.1		No function annotation
Nbe-miR46	NbS00015602g0009.1	GO:0016021	MLO-like protein 14 (AHRD V1 ***- B6SWK8_MAIZE)	IPR004326 Mlo-related protein
Nbe-miR47	NbS00006011g0007.1	GO:0005515	Beta-D-glucosidase (AHRD V1 ***- Q7XAS3_GOSHI)	IPR001764 Glycoside hydrolase, family 3, N-terminal
Nbe-miR47	NbS00010756g0007.1	GO:0004001	Adenosine kinase (AHRD V1 **** D2D2Z6_GOSHI)	IPR001805 Adenosine kinase
Nbe-miR47	NbS00012117g0001.1	GO:0055114	NADH-ubiquinone oxidoreductase chain 4 (AHRD V1 ***- Q5M9Z8_TOBAC)	IPR001750 NADH:ubiquinone/plastoquinone oxidoreductase
Nbe-miR47	NbS00012899g0018.1		No function annotation
Nbe-miR47	NbS00008496g0005.1	GO:0043140	Actin family protein (AHRD V1 ***- C5P4B4_COCP7)	IPR004000 Actin/actin-like
Nbe-miR47	NbS00051291g0005.1	GO:0043140	Actin family protein (AHRD V1 ***- C5P4B4_COCP7)	IPR004000 Actin/actin-like
Nbe-miR47	NbS00054725g0002.1		Genomic DNA chromosome 5 TAC clone K14A3 (AHRD V1 *--- Q9FGQ9_ARATH)	IPR007650 Protein of unknown function DUF581
Nbe-miR47	NbS00029278g0010.1		Fam63a protein (AHRD V1 *--- B7ZMR0_MOUSE)	IPR007518 Protein of unknown function DUF544
Nbe-miR48	NbS00027354g0016.1	GO:0006629	GDSL esterase/lipase At3g48460 (AHRD V1 *-*- GDL57_ARATH)	IPR001087 Lipase, GDSL
Nbe-miR48	NbS00047360g0008.1	GO:0006629	GDSL esterase/lipase At3g48460 (AHRD V1 *-*- GDL57_ARATH)	IPR001087 Lipase, GDSL
Nbe-miR48	NbS00004954g0104.1		No function annotation
Nbe-miR48	NbS00004254g0004.1		No function annotation
Nbe-miR48	NbS00004661g0005.1		No function annotation
Nbe-miR48	NbS00010872g0201.1		No function annotation
Nbe-miR48	NbS00020427g0002.1		No function annotation
Nbe-miR48	NbS00046129g0005.1		Unknown Protein (AHRD V1)
Nbe-miR48	NbS00008317g0011.1		Genomic DNA chromosome 3 P1 clone MXL8 (AHRD V1 *-*- Q9LU30_ARATH)	IPR010844 Occludin and RNA polymerase II elongation factor ELL domain
Nbe-miR48	NbS00007609g0019.1		Genomic DNA chromosome 3 P1 clone MXL8 (AHRD V1 *-*- Q9LU30_ARATH)	IPR010844 Occludin and RNA polymerase II elongation factor ELL domain
Nbe-miR48	NbS00008037g0002.1	GO:0030599	Unknown Protein (AHRD V1)	IPR006501 Pectinesterase inhibitor
Nbe-miR48	NbS00028984g0001.1	GO:0003700	Transcription factor (Fragment) (AHRD V1 *-** D6MKQ1_9ASPA)	IPR007087 Zinc finger, C2H2-type
Nbe-miR49	NbS00054511g0004.1		EMBYO FLOWERING 1-like protein (Fragment) (AHRD V1 *-*- Q52ZP2_PEA)
Nbe-miR49	NbS00021629g0005.1		No function annotation
Nbe-miR49	NbS00038316g0007.1	GO:0015299,GO:0015559	Multidrug resistance protein mdtK (AHRD V1 **-- MDTK_YERP3)	IPR002528 Multi antimicrobial extrusion protein MatE
Nbe-miR49	NbS00043398g0003.1		Zinc finger HIT domain containing 2 (Predicted) (AHRD V1 ***- B5DEI7_RAT)	IPR007529 Zinc finger, HIT-type
Nbe-miR49	NbS00002407g0108.1		No function annotation
Nbe-miR50	NbS00021805g0006.1		Os03g0169000 protein (Fragment) (AHRD V1 ***- Q0DUS7_ORYSJ)	IPR004348 Protein of unknown function DUF246, plant
Nbe-miR51	NbS00020121g0006.1	GO:0004842	E3 ubiquitin-protein ligase HOS1 (AHRD V1 **** HOS1_ARATH)	IPR001841 Zinc finger, RING-type
Nbe-miR51	NbS00004850g0017.1		Senescence-associated protein 12 (AHRD V1 *-*- O81657_HEMSP)	IPR009686 Senescence-associated
Nbe-miR51	NbS00020743g0012.1		Genomic DNA chromosome 5 P1 clone MXM12 (AHRD V1 *-*- Q9SD86_ARATH)
Nbe-miR51	NbS00002255g0005.1		Senescence-associated protein 12 (AHRD V1 *-*- O81657_HEMSP)	IPR009686 Senescence-associated
Nbe-miR51	NbS00001587g0027.1	GO:0055114	FAD dependent oxidoreductase (AHRD V1 ***- B9M683_GEOSF)	IPR002938 Monooxygenase, FAD-binding
Nbe-miR51	NbS00012440g0010.1	GO:0055114	FAD dependent oxidoreductase (AHRD V1 ***- B9M683_GEOSF)	IPR002938 Monooxygenase, FAD-binding
Nbe-miR51	NbS00017690g0011.1	GO:0042626	ATP-binding cassette transporter (AHRD V1 ***- D8RL93_SELML)	IPR013525 ABC-2 type transporter
Nbe-miR51	NbS00015671g0003.1		Endoribonuclease E-like protein (AHRD V1 **-- Q656E2_ORYSJ)
Nbe-miR51	NbS00001810g0011.1		Endoribonuclease E-like protein (AHRD V1 **-- Q656E2_ORYSJ)
Nbe-miR52	NbS00004295g0044.1		No function annotation
Nbe-miR52	NbS00002209g0002.1		No function annotation
Nbe-miR53	NbS00025209g0001.1		Genomic DNA chromosome 5 P1 clone MBG8 (AHRD V1 *--- Q9FFT7_ARATH)
Nbe-miR53	NbS00013827g0002.1	GO:0004672	Pto-like, Serine/threonine kinase protein, resistance protein
Nbe-miR53	NbS00009309g0002.1	GO:0004672	Pto-like, Serine/threonine kinase protein, resistance protein
Nbe-miR53	NbS00047485g0003.1	GO:0005488	TPR repeat-containing protein (AHRD V1 *-*- B8IUJ2_METNO)	IPR011990 Tetratricopeptide-like helical
Nbe-miR53	NbS00025206g0001.1		POT family domain containing protein expressed (AHRD V1 *-*- D8L9H8_WHEAT)	IPR007493 Protein of unknown function DUF538
Nbe-miR53	NbS00034342g0005.1	GO:0035299	Inositol pentakisphosphate 2-kinase (AHRD V1 **** A7X641_SOYBN)	IPR018009 Inositol-pentakisphosphate 2-kinase, metazoa
Nbe-miR54	NbS00015312g0006.1	GO:0005634,GO:0045449	BHLH transcription factor-like protein (AHRD V1 *-*- Q5ZAK6_ORYSJ)	IPR011598 Helix-loop-helix DNA-binding
Nbe-miR55	NbS00008134g0210.1		No function annotation
Nbe-miR55	NbS00021384g0017.1		AT-hook motif nuclear localized protein 3 (AHRD V1 ***- Q9SB31_ARATH)	IPR005175 Protein of unknown function DUF296
Nbe-miR55	NbS00018720g0001.1		AT-hook motif nuclear localized protein 3 (AHRD V1 ***- Q9SB31_ARATH)	IPR005175 Protein of unknown function DUF296
Nbe-miR55	NbS00030172g0006.1	GO:0006508,GO:0008270,GO:0005488	Vacuolar protein sorting-associated protein 8 (AHRD V1 *--- D0NE39_PHYIN)	IPR016024 Armadillo-type fold
Nbe-miR55	NbS00030173g0005.1	GO:0006508,GO:0008270,GO:0005488	Vacuolar protein sorting-associated protein 8 (AHRD V1 *--- D0NE39_PHYIN)	IPR016024 Armadillo-type fold
Nbe-miR55	NbS00012540g0006.1	GO:0003677	AT-hook motif nuclear localized protein 1 (AHRD V1 ***- O04696_PEA)	IPR005175 Protein of unknown function DUF296
Nbe-miR55	NbS00009474g0011.1		UV radiation resistance-associated gene protein (AHRD V1 *-*- B2WJC3_PYRTR)
Nbe-miR55	NbS00000469g0017.1	GO:0003677	AT-hook motif nuclear localized protein 1 (AHRD V1 ***- O04696_PEA)	IPR005175 Protein of unknown function DUF296
Nbe-miR55	NbS00030485g0010.1	GO:0016855	Pentatricopeptide repeat-containing protein (AHRD V1 ***- D7LCN4_ARALY)	IPR002885 Pentatricopeptide repeat
Nbe-miR56	NbS00016222g0004.1		No function annotation
Nbe-miR56	NbS00042036g0008.1	GO:0042605,GO:0019899	FAD linked oxidase domain protein (AHRD V1 **-- D1VPW7_9ACTO)	IPR006094 FAD linked oxidase, N-terminal
Nbe-miR56	NbS00004132g0001.1		Unknown Protein (AHRD V1)
Nbe-miR56	NbS00014844g0112.1		No function annotation
Nbe-miR57	NbS00013071g0011.1		No function annotation
Nbe-miR58	NbS00012987g0019.1		HVA22-like protein e (AHRD V1 ***- B6SRB1_MAIZE)	IPR004345 TB2/DP1 and HVA22 related protein
Nbe-miR58	NbS00033978g0003.1		F-box family protein (AHRD V1 ***- B9H075_POPTR)	IPR001810 Cyclin-like F-box
Nbe-miR58	NbS00006507g0113.1		No function annotation
Nbe-miR58	NbS00019156g0003.1	GO:0016020	Ammonium transporter (AHRD V1 ***- B9HCZ0_POPTR)	IPR001905 Ammonium transporter
Nbe-miR58	NbS00032475g0003.1		Unknown Protein (AHRD V1)
Nbe-miR58	NbS00043420g0002.1		Unknown Protein (AHRD V1)
Nbe-miR58	NbS00050706g0009.1	GO:0003917,GO:0005515	DNA topoisomerase (AHRD V1 **** B9RRL8_RICCO)	IPR000380 DNA topoisomerase, type IA, core
Nbe-miR59	NbS00027671g0014.1	GO:0043086	Subtilase family protein (AHRD V1 **-- D7KTL9_ARALY)	IPR015500 Peptidase S8, subtilisin-related
Nbe-miR60	NbS00000719g0002.1		Nuclear factor related to kappa-B-binding protein related (AHRD V1 ***- Q2HU34_MEDTR)
Nbe-miR60	NbS00055125g0001.1		Nuclear factor related to kappa-B-binding protein related (AHRD V1 ***- Q2HU34_MEDTR)
Nbe-miR60	NbS00011472g0009.1	GO:0016020	Nodulin-like protein (AHRD V1 ***- Q94AP3_ARATH)	IPR000620 Protein of unknown function DUF6, transmembrane
Nbe-miR60	NbS00004643g0009.1	GO:0032183,GO:0004175	26S proteasome regulatory subunit (AHRD V1 ***- O48844_ARATH)	IPR016642 26S proteasome regulatory complex, non-ATPase subcomplex, Rpn2/Psmd1 subunit
Nbe-miR61	NbS00017156g0002.1	GO:0005840	60S ribosomal protein L39 (AHRD V1 ***- D3GC11_9ROSI)	IPR000077 Ribosomal protein L39e
Nbe-miR61	NbS00015516g0007.1	GO:0005839	Proteasome subunit beta type (AHRD V1 ***- A9PCK6_POPTR)	IPR000243 Peptidase T1A, proteasome beta-subunit
Nbe-miR61	NbS00030428g0003.1		No function annotation
Nbe-miR61	NbS00034012g0004.1	GO:0005515	Peroxidase 1 (AHRD V1 ***- A0SWU6_SESRO)	IPR002016 Haem peroxidase, plant/fungal/bacterial
Nbe-miR61	NbS00019131g0013.1	GO:0005515,GO:0003700	Auxin response factor 1 (AHRD V1 **** D9I2J0_SOLLC)	IPR010525 Auxin response factor
Nbe-miR61	NbS00010079g0004.1	GO:0010301	Dehydrogenase/reductase SDR family member 4 (AHRD V1 **-* DHRS4_HUMAN)	IPR002347 Glucose/ribitol dehydrogenase
Nbe-miR61	NbS00054791g0001.1	GO:0005215	Transmembrane protein 34 (AHRD V1 ***- C0H9K2_SALSA)	IPR005178 Protein of unknown function DUF300
Nbe-miR62	No target
Nbe-miR63	NbS00048745g0002.1	GO:0006096,GO:0005945	Phosphofructokinase family protein (AHRD V1 ***- D7MV38_ARALY)	IPR012004 Pyrophosphate-dependent phosphofructokinase TP0108
Nbe-miR63	NbS00028255g0013.1	GO:0030272	5-formyltetrahydrofolate cyclo-ligase (AHRD V1 **** B9I331_POPTR)	IPR002698 5-formyltetrahydrofolate cyclo-ligase
Nbe-miR63	NbS00012283g0001.1		F-box family protein (AHRD V1 ***- D7MS00_ARALY)	IPR001810 Cyclin-like F-box
Nbe-miR64	NbS00050253g0010.1		Plant synaptotagmin (AHRD V1 **-- B9N719_POPTR)	IPR018029 C2 membrane targeting protein
Nbe-miR64	NbS00008067g0110.1		No function annotation
Nbe-miR65	NbS00010727g0001.1	GO:0008026,GO:0005524	Atp-dependent RNA helicase (AHRD V1 ***- B8BXP3_THAPS)	IPR011545 DNA/RNA helicase, DEAD/DEAH box type, N-terminal
Nbe-miR65	NbS00026070g0010.1		No function annotation
Nbe-miR65	NbS00053437g0001.1	GO:0019200,GO:0051752	Phosphoglucan water dikinase (AHRD V1 *-** A8J6C3_CHLRE)	IPR013783 Immunoglobulin-like fold
Nbe-miR65	NbS00022230g0003.1	GO:0005515,GO:0030060	Malate dehydrogenase, cytoplasmic (AHRD V1 **** MDHC_ORYSJ)	IPR011274 Malate dehydrogenase, NAD-dependent, cytosolic
Nbe-miR65	NbS00030519g0017.1		Genomic DNA chromosome 5 P1 clone MUB3 (AHRD V1 *-*- Q9FLG7_ARATH)
Nbe-miR66	NbS00058492g0001.1		No function annotation
Nbe-miR66	NbS00049401g0011.1	GO:0005515,GO:0004674	LRR receptor-like serine/threonine-protein kinase FEI 1 (AHRD V1 **** FEI1_ARATH)	IPR002290 Serine/threonine protein kinase
Nbe-miR66	NbS00001922g0008.1	GO:0003700	Lysine-specific demethylase 5A (AHRD V1 *--- KDM5A_MOUSE)	IPR013129 Transcription factor jumonji
Nbe-miR66	NbS00010555g0008.1	GO:0005634	Squamosa promoter binding protein 3 (AHRD V1 *-*- Q1MU26_PHYPA)	IPR004333 Transcription factor, SBP-box
Nbe-miR66	NbS00062249g0007.1	GO:0006508,GO:0044237,GO:0008152	NAD-dependent epimerase/dehydratase (AHRD V1 *-*- D3NY83_AZOS1)	IPR016040 NAD(P)-binding domain
Nbe-miR66	NbS00047959g0003.1	GO:0003700	Lysine-specific demethylase 5A (AHRD V1 *--- KDM5A_MOUSE)	IPR013129 Transcription factor jumonji
Nbe-miR66	NbS00015977g0002.1		No function annotation
Nbe-miR67	NbS00008277g0001.1		No function annotation
Nbe-miR68	NbS00001379g0021.1	GO:0004416	Hydroxyacylglutathione hydrolase (AHRD V1 **** B6T2Y2_MAIZE)	IPR017782 Hydroxyacylglutathione hydrolase
Nbe-miR68	NbS00021081g0014.1		F-box family protein (AHRD V1 ***- B9HR11_POPTR)	IPR005174 Protein of unknown function DUF295
Nbe-miR69	NbS00018285g0001.1		Unknown Protein (AHRD V1)
Nbe-miR69	NbS00021270g0003.1		Unknown Protein (AHRD V1)	IPR005162 Retrotransposon gag protein
Nbe-miR69	NbS00002634g0005.1		Unknown Protein (AHRD V1)
Nbe-miR69	NbS00050440g0001.1		Unknown Protein (AHRD V1)	IPR005162 Retrotransposon gag protein
Nbe-miR69	NbS00022640g0007.1	GO:0004842	Ubiquitin-protein ligase Cullin 4 (AHRD V1 **** D8RM97_SELML)	IPR001373 Cullin, N-terminal
Nbe-miR70	NbS00053078g0004.1	GO:0004519	Pentatricopeptide repeat-containing protein (AHRD V1 ***- D7L041_ARALY)	IPR002885 Pentatricopeptide repeat
Nbe-miR70	NbS00012463g0010.1	GO:0016563,GO:0042803	Uncharacterized basic helix-loop-helix protein At1g06150 (AHRD V1 *--- Y1615_ARATH)	IPR001092 Basic helix-loop-helix dimerisation region bHLH
Nbe-miR70	NbS00032318g0006.1	GO:0016563,GO:0042803	Uncharacterized basic helix-loop-helix protein At1g06150 (AHRD V1 *--- Y1615_ARATH)	IPR001092 Basic helix-loop-helix dimerisation region bHLH
Nbe-miR70	NbS00001506g0003.1		Kinesin-like protein 73641-79546 (AHRD V1 ***- Q9CAC9_ARATH)
Nbe-miR70	NbS00016051g0111.1		No function annotation
Nbe-miR71	NbS00050256g0002.1	GO:0080123,GO:0070566	GH3 family protein (AHRD V1 ***- B9I8V1_POPTR)	IPR004993 GH3 auxin-responsive promoter
Nbe-miR71	NbS00025980g0008.1		Eukaryotic translation initiation factor 3 subunit 3 (AHRD V1 ***- B6SHE0_MAIZE)	IPR000555 Mov34/MPN/PAD-1
Nbe-miR72	NbS00017805g0009.1		Cytoplasmic FMR1 interacting protein 2 (AHRD V1 ***- A5A5E1_DANRE)	IPR008081 Cytoplasmic FMR1-interacting
Nbe-miR72	NbS00026460g0015.1		Cytoplasmic FMR1 interacting protein 2 (AHRD V1 ***- A5A5E1_DANRE)	IPR008081 Cytoplasmic FMR1-interacting
Nbe-miR72	NbS00005868g0007.1		Cytoplasmic FMR1 interacting protein 2 (AHRD V1 ***- A5A5E1_DANRE)	IPR008081 Cytoplasmic FMR1-interacting
Nbe-miR72	NbS00046081g0007.1	GO:0016706,GO:0016682	1-aminocyclopropane-1-carboxylate oxidase (AHRD V1 **-- ACCO_MUSAC)	IPR005123 Oxoglutarate and iron-dependent oxygenase
Nbe-miR72	NbS00040351g0004.1	GO:0016706,GO:0016682	1-aminocyclopropane-1-carboxylate oxidase (AHRD V1 **-- ACCO_MUSAC)	IPR005123 Oxoglutarate and iron-dependent oxygenase
Nbe-miR72	NbS00044611g0008.1	GO:0017091	Polyadenylate-binding protein 4-like (AHRD V1 *--* PAB4L_HUMAN)	IPR003954 RNA recognition, region 1
Nbe-miR72	NbS00005683g0006.1	GO:0042936	Nitrate transporter (AHRD V1 **** Q852P5_TOBAC)	IPR000109 TGF-beta receptor, type I/II extracellular region
Nbe-miR72	NbS00018778g0008.1		Kelch domain-containing protein 3 (AHRD V1 *--- B0W5R4_CULQU)	IPR015915 Kelch-type beta propeller
Nbe-miR73	NbS00008458g0027.1		No function annotation
Nbe-miR73	NbS00058177g0021.1		Pentatricopeptide repeat-containing protein (AHRD V1 ***- D7KUI4_ARALY)	IPR002885 Pentatricopeptide repeat
Nbe-miR73	NbS00010670g0003.1		Nuclear matrix constituent protein 1-like (AHRD V1 ***- A6BME3_PETCR)
Nbe-miR73	NbS00048084g0005.1	GO:0005289,GO:0015326	High affinity cationic amino acid transporter 1 (AHRD V1 **** CTR1_MOUSE)	IPR015606 Cationic amino acid transporter
Nbe-miR73	NbS00008233g0010.1	GO:0006886,GO:0005488,GO:0006355	Importin 9 (AHRD V1 ***- Q4G0B8_MOUSE)	IPR011989 Armadillo-like helical
Nbe-miR73	NbS00031838g0010.1	GO:0005515	GID1-like gibberellin receptor (AHRD V1 **-- A7MAQ4_HORVU)	IPR013094 Alpha/beta hydrolase fold-3
Nbe-miR73	NbS00018438g0018.1		Unknown Protein (AHRD V1)
Nbe-miR73	NbS00006619g0011.1	GO:0004674,GO:0004715	Serine/threonine kinase (AHRD V1 **** C4Q3G8_SCHMA)	IPR002290 Serine/threonine protein kinase
Nbe-miR73	NbS00019583g0006.1	GO:0004674,GO:0004715	Serine/threonine kinase (AHRD V1 **** C4Q3G8_SCHMA)	IPR002290 Serine/threonine protein kinase
Nbe-miR73	NbS00001106g0007.1	GO:0005515,GO:0004674	Serine/threonine-protein kinase receptor (AHRD V1 **** B6U5V2_MAIZE)	IPR002290 Serine/threonine protein kinase
Nbe-miR73	NbS00033257g0005.1	GO:0005515,GO:0046790	Tobamovirus multiplication protein (Fragment) (AHRD V1 ***- B0ZZ80_ARAHY)	IPR009457 Protein of unknown function DUF1084
Nbe-miR73	NbS00018426g0008.1		No function annotation
Nbe-miR73	NbS00002154g0008.1	GO:0048027	30S ribosomal protein S11 (AHRD V1 ***- A3UD87_9RHOB)	IPR001971 Ribosomal protein S11
Nbe-miR73	NbS00014558g0004.1		No function annotation
Nbe-miR74	NbS00044481g0005.1	GO:0005515	Bax inhibitor (AHRD V1 ***- Q6U1L7_SOLLC)	IPR006214 Uncharacterised protein family UPF0005
Nbe-miR74	NbS00034658g0111.1		No function annotation
Nbe-miR74	NbS00018712g0010.1	GO:0004842	E3 ubiquitin-protein ligase PRT1 (AHRD V1 **-* PRT1_ARATH)	IPR000433 Zinc finger, ZZ-type
Nbe-miR75	NbS00031493g0017.1		No function annotation
Nbe-miR75	NbS00010410g0010.1		No function annotation
Nbe-miR76	NbS00039674g0003.1		SCARECROW (AHRD V1 *--- Q5NDC9_CUCSA)	IPR005202 GRAS transcription factor
Nbe-miR76	NbS00006254g0001.1	GO:0031072	Pyruvate dehydrogenase E1 component alpha subunit (AHRD V1 ***- Q5N030_SYNP6)	IPR017597 Pyruvate dehydrogenase (acetyl-transferring) E1 component, alpha subunit, subgroup y
Nbe-miR76	NbS00008906g0003.1		No function annotation
Nbe-miR76	NbS00041187g0002.1	GO:0004462	Glyoxalase/bleomycin resistance protein/dioxygenase (AHRD V1 ***- Q2HVV5_MEDTR)	IPR004360 Glyoxalase/bleomycin resistance protein/dioxygenase
Nbe-miR76	NbS00033121g0001.1	GO:0006508	Xylanase inhibitor (Fragment) (AHRD V1 **-- Q53IQ4_WHEAT)	IPR001461 Peptidase A1
Nbe-miR76	NbS00051239g0014.1	GO:0031072	UBA/TS-N domain protein (AHRD V1 *--- B8NTJ3_ASPFN)	IPR001623 Heat shock protein DnaJ, N-terminal
Nbe-miR76	NbS00033245g0018.1	GO:0031072	UBA/TS-N domain protein (AHRD V1 *--- B8NTJ3_ASPFN)	IPR001623 Heat shock protein DnaJ, N-terminal
Nbe-miR77	NbS00001579g0010.1	GO:0004675	LRR receptor-like serine/threonine-protein kinase, RLP
Nbe-miR78	NbS00040434g0004.1	GO:0009245	Tetraacyldisaccharide 4&apos-kinase family protein (AHRD V1 ***- D7LB04_ARALY)	IPR003758 Tetraacyldisaccharide-1-P 4'-kinase
Nbe-miR78	NbS00003332g0002.1	GO:0008017	Microtubule-associated protein MAP65-1a (AHRD V1 **** C0JA45_ORYPU)	IPR007145 MAP65/ASE1
Nbe-miR78	NbS00038139g0004.1	GO:0008017	Microtubule-associated protein MAP65-1a (AHRD V1 **** C0JA45_ORYPU)	IPR007145 MAP65/ASE1
Nbe-miR78	NbS00010192g0005.1	GO:0009245	Tetraacyldisaccharide 4&apos-kinase family protein (AHRD V1 ***- D7LB04_ARALY)	IPR003758 Tetraacyldisaccharide-1-P 4'-kinase
Nbe-miR79	NbS00048279g0004.1		No function annotation
Nbe-miR79	NbS00032372g0010.1		APO protein 1, chloroplastic (AHRD V1 ***- APO1_ARATH)	IPR008512 Protein of unknown function DUF794, plant
Nbe-miR79	NbS00006006g0003.1		No function annotation
Nbe-miR79	NbS00015879g0010.1	GO:0016787	Hydrolase alpha/beta fold family protein (AHRD V1 **-* D7LP51_ARALY)	IPR000073 Alpha/beta hydrolase fold-1
Nbe-miR80	No target
Nbe-miR81	NbS00021657g0003.1	GO:0080043	UDP-glucosyltransferase (AHRD V1 **-* A7M6U9_IPONI)	IPR002213 UDP-glucuronosyl/UDP-glucosyltransferase
Nbe-miR81	NbS00000671g0035.1	GO:0004871	WD-40 repeat family protein (AHRD V1 ***- D7MSZ0_ARALY)	IPR020472 G-protein beta WD-40 repeat, region
Nbe-miR81	NbS00059269g0007.1	GO:0004871	WD-40 repeat family protein (AHRD V1 ***- D7MSZ0_ARALY)	IPR020472 G-protein beta WD-40 repeat, region
Nbe-miR81	NbS00018888g0101.1		No function annotation
Nbe-miR82	NbS00059716g0003.1		No function annotation
Nbe-miR82	NbS00005813g0005.1	GO:0005515	NF-X1 type zinc finger family protein (AHRD V1 **-- D7KKM7_ARALY)	IPR000967 Zinc finger, NF-X1-type
Nbe-miR83	NbS00019563g0006.1		No function annotation
Nbe-miR83	NbS00041155g0006.1	GO:0016629	NADH flavin oxidoreductase/12-oxophytodienoate reductase (AHRD V1 **-* Q2U7C4_ASPOR)	IPR001155 NADH:flavin oxidoreductase/NADH oxidase, N-terminal
Nbe-miR84	NbS00001418g0018.1		Os06g0207500 protein (Fragment) (AHRD V1 ***- Q0DDQ9_ORYSJ)	IPR004253 Protein of unknown function DUF231, plant
Nbe-miR84	NbS00046004g0004.1	GO:0030551	Cyclic nucleotide gated channel (AHRD V1 **** A9CRE4_MALDO)	IPR000595 Cyclic nucleotide-binding
Nbe-miR84	NbS00028440g0001.1	GO:0042802	Charged multivesicular body protein 4b (AHRD V1 ***- B6UES0_MAIZE)	IPR005024 Snf7
Nbe-miR84	NbS00016019g0003.1	GO:0005488	Catenin beta-1 (AHRD V1 *--- CTNB1_HUMAN)	IPR011989 Armadillo-like helical
Nbe-miR85	NbS00006080g0002.1	GO:0015578	Solute carrier family 2, facilitated glucose transporter member 8 (AHRD V1 **** GTR8_HUMAN)	IPR003663 Sugar/inositol transporter
Nbe-miR85	NbS00061478g0003.1	GO:0015578	Solute carrier family 2, facilitated glucose transporter member 8 (AHRD V1 **** GTR8_HUMAN)	IPR003663 Sugar/inositol transporter
Nbe-miR85	NbS00023311g0013.1	GO:0008506	Solute carrier family 2, facilitated glucose transporter member 5 (AHRD V1 ***- GTR5_BOVIN)	IPR003663 Sugar/inositol transporter
Nbe-miR85	NbS00054521g0001.1	GO:0015559	Multidrug resistance protein mdtK (AHRD V1 *-*- MDTK_ENT38)	IPR002528 Multi antimicrobial extrusion protein MatE
Nbe-miR86	NbS00042707g0006.1	GO:0004838	Tyrosine aminotransferase (AHRD V1 **** Q8GUE9_SOLSC)	IPR005958 Tyrosine/nicotianamine aminotransferase
Nbe-miR86	NbS00044481g0005.1	GO:0005515	Bax inhibitor (AHRD V1 ***- Q6U1L7_SOLLC)	IPR006214 Uncharacterised protein family UPF0005
Nbe-miR86	NbS00006043g0105.1		No function annotation
Nbe-miR87	NbS00050120g0002.1	GO:0000166	Upf3 regulator of nonsense transcripts-like protein B (AHRD V1 *--- Q2F5U6_BOMMO)	IPR005120 Regulator of nonsense-mediated decay, UPF3
Nbe-miR87	NbS00004566g0111.1		No function annotation
Nbe-miR87	NbS00013391g0005.1	GO:0000166	Upf3 regulator of nonsense transcripts-like protein B (AHRD V1 *--- Q2F5U6_BOMMO)	IPR005120 Regulator of nonsense-mediated decay, UPF3
Nbe-miR87	NbS00060757g0003.1	GO:0004386,GO:0008026,GO:0005524	ATP-dependent RNA helicase A (AHRD V1 *-*- B0W4E8_CULQU)	IPR014001 DEAD-like helicase, N-terminal
Nbe-miR87	NbS00033194g0009.1	GO:0008201	Guanine nucleotide-binding protein subunit beta-like protein (AHRD V1 **-* GBLP_DICDI)	IPR020472 G-protein beta WD-40 repeat, region
Nbe-miR87	NbS00058322g0001.1		mTERF family protein (AHRD V1 **-- B6SVQ8_MAIZE)	IPR003690 Mitochodrial transcription termination factor-related
Nbe-miR87	NbS00019923g0009.1	GO:0008201	Guanine nucleotide-binding protein subunit beta-like protein (AHRD V1 **-* GBLP_DICDI)	IPR020472 G-protein beta WD-40 repeat, region
Nbe-miR87	NbS00038345g0011.1	GO:0016161	Beta-amylase (AHRD V1 **** Q9AT14_CASCR)	IPR013781 Glycoside hydrolase, subgroup, catalytic core
Nbe-miR88	NbS00005332g0009.1		Pentatricopeptide repeat-containing protein (AHRD V1 ***- D7KP47_ARALY)	IPR002885 Pentatricopeptide repeat
Nbe-miR88	NbS00001107g0018.1		No function annotation
Nbe-miR88	NbS00001107g0018.1		No function annotation
Nbe-miR88	NbS00001107g0018.1		No function annotation
Nbe-miR88	NbS00024875g0009.1	GO:0016020	Zinc transporter ZupT (AHRD V1 ***- B8L9G2_9GAMM)	IPR003689 Zinc/iron permease
Nbe-miR88	NbS00015431g0023.1	GO:0009611	Proteinase inhibitor (AHRD V1 ***- D6BR63_9ROSI)	IPR000864 Proteinase inhibitor I13, potato inhibitor I
Nbe-miR88	NbS00002249g0002.1		No function annotation
Nbe-miR88	NbS00016520g0001.1	GO:0006468	Protein kinase (AHRD V1 ***- Q9FGB1_ARATH)	IPR015783 ATMRK serine/threonine protein kinase-like
Nbe-miR88	NbS00000066g0014.1		Genomic DNA chromosome 5 P1 clone MJC20 (AHRD V1 *--- Q9FHX9_ARATH)	IPR013089 Kelch related
Nbe-miR88	NbS00033513g0001.1		Pentatricopeptide repeat-containing protein (AHRD V1 ***- D7KP47_ARALY)	IPR002885 Pentatricopeptide repeat
Nbe-miR88	NbS00014429g0023.1	GO:0004639	Phosphoribosylaminoimidazole-succinocarboxamide synthase (AHRD V1 **** Q6T7F0_TOBAC)	IPR001636 SAICAR synthetase
Nbe-miR88	NbS00018030g0028.1	GO:0005515	Condensin complex subunit 2 (AHRD V1 ***- Q564K3_ARATH)	IPR008418 Barren
Nbe-miR88	NbS00006346g0003.1	GO:0005515	Condensin complex subunit 2 (AHRD V1 ***- Q564K3_ARATH)	IPR008418 Barren
Nbe-miR88	NbS00006130g0035.1	GO:0005634,GO:0003677	Histone H1 (AHRD V1 *-*- Q41025_PEA)	IPR005818 Histone H1/H5
Nbe-miR88	NbS00051756g0005.1	GO:0005529,GO:0006468,GO:0005488	Receptor protein kinase-like protein (AHRD V1 ***- Q9LSL5_ARATH)	IPR002290 Serine/threonine protein kinase
Nbe-miR88	NbS00014761g0001.1		No function annotation
Nbe-miR88	NbS00019183g0016.1		Unknown Protein (AHRD V1)
Nbe-miR88	NbS00040787g0001.1		Peptidyl-prolyl cis-trans isomerase cyclophilin-type (AHRD V1 *--- A8HX99_CHLRE)
Nbe-miR88	NbC25743683g0001.1		F-box family protein (AHRD V1 ***- B9IAP0_POPTR)	IPR017451 F-box associated type 1
Nbe-miR88	NbS00001872g0002.1		Pentatricopeptide repeat-containing protein (AHRD V1 ***- D7MTZ6_ARALY)	IPR002885 Pentatricopeptide repeat
Nbe-miR88	NbS00016902g0212.1		No function annotation
Nbe-miR89	NbS00032622g0001.1		Unknown Protein (AHRD V1)
Nbe-miR89	NbS00017718g0025.1		Tyrosine-specific transport protein (AHRD V1 ***- D7DFI8_CHLTL)	IPR018227 Tryptophan/tyrosine permease
Nbe-miR89	NbS00057160g0007.1		Tyrosine-specific transport protein (AHRD V1 ***- D7DFI8_CHLTL)	IPR018227 Tryptophan/tyrosine permease
Nbe-miR89	NbS00008884g0102.1		No function annotation
Nbe-miR89	NbS00007904g0023.1	GO:0016207	4-coumarate-coa ligase (AHRD V1 **** B9I3N1_POPTR)	IPR000873 AMP-dependent synthetase and ligase
Nbe-miR89	NbS00018058g0003.1	GO:0008152	Acetyltransferase-like protein (AHRD V1 ***- Q7EYF5_ORYSJ)	IPR000182 GCN5-related N-acetyltransferase
Nbe-miR89	NbS00003743g0008.1	GO:0008565	Class E vacuolar protein-sorting machinery protein HSE1 (AHRD V1 *--- HSE1_USTMA)	IPR018205 VHS subgroup
Nbe-miR89	NbS00001641g0014.1	GO:0008565	Class E vacuolar protein-sorting machinery protein HSE1 (AHRD V1 *--- HSE1_USTMA)	IPR018205 VHS subgroup
Nbe-miR89	NbS00011211g0003.1		No function annotation
Nbe-miR89	NbS00013970g0008.1		No function annotation
Nbe-miR89	NbS00019299g0007.1		Contains similarity to RNA-binding protein from Arabidopsis thaliana gi|2129727 and contains RNA recognition PF|00076 domain (AHRD V1 *-*- Q8LA02_ARATH)
Nbe-miR89	NbS00003190g0004.1	GO:0042803	1-aminocyclopropane-1-carboxylate synthase (AHRD V1 ***- Q6U5H3_ROSHC)	IPR004839 Aminotransferase, class I and II
Nbe-miR89	NbS00001150g0020.1	GO:0015031,GO:0016021	Sec-independent protein translocase protein tatA/E homolog (AHRD V1 *-*- D4TUR0_9NOST)	IPR006312 Twin-arginine translocation protein TatA/E
Nbe-miR89	NbS00013795g0001.1		Unknown Protein (AHRD V1)
Nbe-miR90	NbS00004531g0006.1	GO:0051082	RNA-binding protein PNO1-like protein (AHRD V1 **** D0MTT7_PHYIN)	IPR018111 K Homology, type 1, subgroup
Nbe-miR90	NbS00015472g0002.1	GO:0030276	AP-3 complex delta subunit-like protein (AHRD V1 ***- Q5QMU1_ORYSJ)	IPR017105 Adaptor protein complex AP-3, delta subunit
Nbe-miR90	NbS00002637g0007.1	GO:0031176	Endo-1 4-beta-xylanase (AHRD V1 *-** B6SW51_MAIZE)	IPR013781 Glycoside hydrolase, subgroup, catalytic core
Nbe-miR90	NbS00012958g0002.1		No function annotation
Nbe-miR90	NbS00032040g0001.1	GO:0030276	AP-3 complex delta subunit-like protein (AHRD V1 ***- Q5QMU1_ORYSJ)	IPR017105 Adaptor protein complex AP-3, delta subunit
Nbe-miR90	NbS00004753g0015.1	GO:0008143	Poly(A) RNA binding protein (AHRD V1 **** B2CJ74_9HYPO)	IPR006515 Polyadenylate binding protein, human types 1, 2, 3, 4
Nbe-miR91	NbS00003611g0101.1		No function annotation
Nbe-miR91	NbS00003839g0003.1	GO:0019825	cytochrome P450
Nbe-miR91	NbS00019328g0001.1		No function annotation
Nbe-miR91	NbS00034939g0007.1	GO:0005515	Leucine-rich repeat domain protein (AHRD V1 **-- A6C938_9PLAN)	IPR006553 Leucine-rich repeat, cysteine-containing subtype
Nbe-miR91	NbS00021544g0009.1	GO:0016020,GO:0005789,GO:0005524,GO:0006355,GO:0007165,GO:0018106	Ethylene receptor (AHRD V1 ***- C0ILN8_COFCA)	IPR001789 Signal transduction response regulator, receiver region IPR014525 Signal transduction histidine kinase, hybrid-type, ethylene sensor IPR005467 Signal transduction histidine kinase, core
Nbe-miR91	NbS00011691g0021.1	GO:0016020,GO:0005789,GO:0005524,GO:0006355,GO:0007165,GO:0018106	Ethylene receptor (AHRD V1 ***- C0ILN8_COFCA)	IPR001789 Signal transduction response regulator, receiver region IPR014525 Signal transduction histidine kinase, hybrid-type, ethylene sensor IPR005467 Signal transduction histidine kinase, core
Nbe-miR92	NbS00004328g0011.1		CPR5 (Fragment) (AHRD V1 *-*- B0ZWT2_ARATH)
Nbe-miR92	NbS00014217g0014.1		CPR5 (Fragment) (AHRD V1 *-*- B0ZWT2_ARATH)
Nbe-miR93	NbS00020235g0003.1		No function annotation
Nbe-miR94	NbS00020327g0001.1	GO:0006952,GO:0006915	Cc-nbs-lrr, resistance protein
Nbe-miR94	NbS00008803g0010.1	GO:0006952,GO:0006915	Cc-nbs-lrr, resistance protein with an R1 specific domain
Nbe-miR94	NbS00018239g0010.1	GO:0006952,GO:0005515,GO:0006915	Cc-nbs-lrr, resistance protein
Nbe-miR94	NbS00028430g0007.1	GO:0006952,GO:0005515,GO:0006915	Cc-nbs-lrr, resistance protein
Nbe-miR94	NbS00001223g0007.1	GO:0006952,GO:0006915	Cc-nbs-lrr, resistance protein with an R1 specific domain
Nbe-miR95	NbS00018953g0006.1		No function annotation
Nbe-miR95	NbS00046227g0006.1	GO:0042781	Aquaporin (AHRD V1 *-*- O81186_VERFO)	IPR012269 Aquaporin
Nbe-miR95	NbC25031809g0001.1	GO:0004428	Inositol-tetrakisphosphate 1-kinase 1 (AHRD V1 **** B6TJ44_MAIZE)	IPR017427 Inositol-tetrakisphosphate 1-kinase
Nbe-miR95	NbS00006645g0001.1	GO:0004428	Inositol-tetrakisphosphate 1-kinase 1 (AHRD V1 **** B6TJ44_MAIZE)	IPR017427 Inositol-tetrakisphosphate 1-kinase
Nbe-miR95	NbS00017067g0002.1	GO:0004428	Inositol-tetrakisphosphate 1-kinase 1 (AHRD V1 **** B6TJ44_MAIZE)	IPR017427 Inositol-tetrakisphosphate 1-kinase
Nbe-miR95	NbS00032220g0003.1		No function annotation
Nbe-miR95	NbS00003376g0008.1	GO:0005515	Transport protein YIF1 (AHRD V1 **-- C0SA11_PARBP)	IPR005578 Hrf1
Nbe-miR95	NbS00023525g0008.1		(RAP Annotation release2) Galactose-binding like domain containing protein (AHRD V1 **-- Q10RT4_ORYSJ)	IPR018971 Protein of unknown function DUF1997
Nbe-miR95	NbS00019204g0002.1		Protein binding protein (AHRD V1 **-- D7L0L7_ARALY)
Nbe-miR95	NbS00018292g0015.1	GO:0004252	Pro-apoptotic serine protease nma111-like protein (AHRD V1 *-** D0NE02_PHYIN)	IPR009003 Peptidase, trypsin-like serine and cysteine
Nbe-miR96	NbS00037253g0011.1		Uncharacterized aarF domain-containing protein kinase 1 (AHRD V1 *--- ADCK1_XENLA)	IPR004147 ABC-1
Nbe-miR96	NbS00002492g0002.1		No function annotation
Nbe-miR96	NbS00024430g0003.1		No function annotation
Nbe-miR96	NbS00010949g0002.1	GO:0045454	Thioredoxin o (AHRD V1 *-*- B9MUN0_POPTR)	IPR015467 Thioredoxin, core
Nbe-miR96	NbS00003490g0014.1	GO:0004367	Glycerol-3-phosphate dehydrogenase (AHRD V1 **** A8IKS4_CHLRE)	IPR006168 NAD-dependent glycerol-3-phosphate dehydrogenase
Nbe-miR96	NbS00030292g0003.1		Bzip transcription factor-like (AHRD V1 *-*- Q8RU34_ORYSJ)	IPR006867 Protein of unknown function DUF632
Nbe-miR96	NbS00023821g0010.1		Bzip transcription factor-like (AHRD V1 *-*- Q8RU34_ORYSJ)	IPR006867 Protein of unknown function DUF632
Nbe-miR96	NbS00016633g0206.1		No function annotation
Nbe-miR96	NbS00004053g0013.1	GO:0004630	Phospholipase D (AHRD V1 **** A3KH17_ARATH)	IPR016555 Phospholipase D, eukaryota
Nbe-miR97	NbS00032476g0010.1	GO:0047345,GO:0017103	Galactose-1-phosphate uridylyltransferase (AHRD V1 **** A5C6V7_VITVI)	IPR001937 Galactose-1-phosphate uridyl transferase, class I
Nbe-miR97	NbS00000939g0004.1	GO:0016020,GO:0005743	ADP,ATP carrier protein 1, mitochondrial (AHRD V1 *-*- ADT1_MAIZE)	IPR002113 Adenine nucleotide translocator 1
Nbe-miR97	NbS00039590g0008.1	GO:0009922	Fatty acid elongase 3-ketoacyl-CoA synthase (AHRD V1 **** Q6DUV5_BRANA)	IPR012392 Very-long-chain 3-ketoacyl-CoA synthase
Nbe-miR97	NbS00039554g0002.1		BZIP transcription factor family protein expressed (AHRD V1 ***- Q2R8T2_ORYSJ)
Nbe-miR97	NbS00022788g0006.1	GO:0004871	WD-40 repeat family protein (AHRD V1 **-- D7KS76_ARALY)	IPR020472 G-protein beta WD-40 repeat, region
Nbe-miR97	NbS00031870g0006.1		Fiber protein Fb34 (AHRD V1 ***- Q6T7D3_GOSBA)	IPR009606 Protein of unknown function DUF1218
Nbe-miR97	NbS00000671g0037.1	GO:0000062,GO:0032791	Acyl-CoA-binding domain-containing protein 6 (AHRD V1 **-* B6T724_MAIZE)	IPR002110 Ankyrin
Nbe-miR97	NbS00037010g0011.1		Extracellular ligand-gated ion channel (AHRD V1 ***- D7LAY2_ARALY)
Nbe-miR98	NbS00030322g0001.1		No function annotation
Nbe-miR98	NbS00033519g0011.1	GO:0004143	Diacylglycerol kinase 7 (AHRD V1 **** B0KYU1_ARATH)	IPR016961 Diacylglycerol kinase, plant
Nbe-miR98	NbS00038786g0016.1	GO:0016020	Aquaporin (AHRD V1 *-*- Q40266_MESCR)	IPR003676 Auxin responsive SAUR protein
Nbe-miR99	NbS00001364g0008.1		No function annotation
Nbe-miR99	NbS00017992g0009.1		F-box family protein (AHRD V1 ***- D7KQH0_ARALY)	IPR001810 Cyclin-like F-box
Nbe-miR99	NbS00033097g0011.1		F-box family protein (AHRD V1 ***- D7KQH0_ARALY)	IPR001810 Cyclin-like F-box
Nbe-miR100	NbS00010115g0112.1		No function annotation
Nbe-miR100	NbS00000442g0001.1	GO:0006457	Peptidyl-prolyl cis-trans isomerase (AHRD V1 *--- Q86M29_BRUMA)	IPR001179 Peptidyl-prolyl cis-trans isomerase, FKBP-type
Nbe-miR100	NbS00055114g0003.1	GO:0016787	Nudix hydrolase 4 (AHRD V1 **-- B6T5N7_MAIZE)	IPR000086 NUDIX hydrolase domain
Nbe-miR100	NbS00026670g0001.1	GO:0032259,GO:0003723	Genomic DNA chromosome 5 P1 clone MJB21 (AHRD V1 *--- Q9FMZ7_ARATH)	IPR008395 Agenet
Nbe-miR100	NbS00010744g0009.1		Nodulin-like protein (AHRD V1 ***- Q9FL09_ARATH)
Nbe-miR100	NbS00016445g0105.1		No function annotation
Nbe-miR100	NbS00004518g0005.1	GO:0035250	Digalactosyldiacylglycerol synthase 2, chloroplastic (AHRD V1 ***- DGDG2_LOTJA)	IPR001296 Glycosyl transferase, group 1
Nbe-miR100	NbS00002188g0024.1		Brain protein 44 (AHRD V1 **-- B4FWA7_MAIZE)	IPR005336 Uncharacterised protein family UPF0041
Nbe-miR100	NbS00039533g0011.1	GO:0046556,GO:0009044	Alpha-L-arabinofuranosidase/beta-D-xylosidase (AHRD V1 **** D9D7L0_MALDO)	IPR001764 Glycoside hydrolase, family 3, N-terminal
Nbe-miR100	NbS00000209g0007.1		Peroxisomal membrane protein-like (AHRD V1 ***- Q6KA75_ORYSJ)
Nbe-miR100	NbS00060366g0006.1	GO:0016226	Iron-sulfur cluster insertion protein erpA (AHRD V1 ***- ERPA_ALHEH)	IPR000361 FeS cluster biogenesis
Nbe-miR100	NbS00008812g0106.1		No function annotation
Nbe-miR100	NbS00002176g0011.1	GO:0051015	Tubby-like F-box protein 5 (AHRD V1 ***- TLP5_ORYSJ)	IPR000007 Tubby, C-terminal
Nbe-miR100	NbS00000128g0004.1	GO:0009815	1-aminocyclopropane-1-carboxylate oxidase-like protein (AHRD V1 **-* Q9LTH8_ARATH)	IPR005123 Oxoglutarate and iron-dependent oxygenase
Nbe-miR100	NbS00024545g0016.1	GO:0006468	Protein serine/threonine kinase (AHRD V1 *-*- D3BAM4_POLPA)	IPR002290 Serine/threonine protein kinase
Nbe-miR100	NbS00022081g0007.1		Unknown Protein (AHRD V1)	IPR007915 Uncharacterised protein family UPF0197
Nbe-miR100	NbS00020160g0007.1		Unknown Protein (AHRD V1)
Nbe-miR100	NbS00021813g0008.1	GO:0006457,GO:0031072	DNAJ chaperone (AHRD V1 ***- B0W7V8_CULQU)	IPR003095 Heat shock protein DnaJ
Nbe-miR100	NbS00029896g0013.1	GO:0016021	Integral membrane protein TerC (AHRD V1 ***- A9B4B1_HERA2)	IPR005496 Integral membrane protein TerC
Nbe-miR101	NbS00024267g0008.1		MEI2-like RNA binding protein (AHRD V1 *--- Q652K6_ORYSJ)	IPR007201 RNA recognition motif 2
Nbe-miR101	NbS00037959g0004.1	GO:0008559	ABC transporter G family member 31 (AHRD V1 ***- AB31G_ARATH)	IPR013525 ABC-2 type transporter
Nbe-miR101	NbS00026911g0010.1		Unknown Protein (AHRD V1)
Nbe-miR102	NbS00061927g0004.1		Unknown Protein (AHRD V1)	IPR006904 Protein of unknown function DUF716
Nbe-miR102	NbS00011493g0005.1	GO:0005515,GO:0003677	BZIP transcription factor (AHRD V1 ***- Q93XM6_ARATH)	IPR011616 bZIP transcription factor, bZIP-1
Nbe-miR102	NbS00003897g0004.1	GO:0030755,GO:0033799	O-methyltransferase-like protein (AHRD V1 **** D3JZ18_PRUMU)	IPR016461 O-methyltransferase, COMT, eukaryota
Nbe-miR102	NbC24022059g0001.1		Pentatricopeptide repeat-containing protein (AHRD V1 ***- D7KWW7_ARALY)	IPR002885 Pentatricopeptide repeat
Nbe-miR102	NbS00036536g0007.1	GO:0016757	Glycosyl transferase family 2 protein (AHRD V1 **-* B5RHS8_MUSBA)
Nbe-miR102	NbS00057980g0001.1		Pentatricopeptide repeat-containing protein (AHRD V1 ***- D7KWW7_ARALY)	IPR002885 Pentatricopeptide repeat
Nbe-miR102	NbS00005131g0201.1		No function annotation
Nbe-miR102	NbS00039191g0008.1	GO:0005515	BTB/POZ domain-containing protein (AHRD V1 **-- D7KKU4_ARALY)	IPR013089 Kelch related
Nbe-miR102	NbS00029393g0102.1		No function annotation
Nbe-miR102	NbS00040530g0013.1	GO:0004675	Receptor like kinase, RLK
Nbe-miR102	NbS00038795g0005.1	GO:0004675	Receptor like kinase, RLK
Nbe-miR103	NbS00022629g0003.1	GO:0008060,GO:0005543	Arf-GAP with GTPase, ANK repeat and PH domain-containing protein 3 (AHRD V1 *--* AGAP3_MOUSE)	IPR001164 Arf GTPase activating protein
Nbe-miR103	NbS00017571g0015.1	GO:0003950	Poly polymerase catalytic domain containing protein expressed (AHRD V1 **-- Q336N3_ORYSJ)	IPR012317 Poly(ADP-ribose) polymerase, catalytic region
Nbe-miR103	NbS00052225g0008.1	GO:0016409	Palmitoyltransferase PFA4 (AHRD V1 *-** PFA4_USTMA)	IPR001594 Zinc finger, DHHC-type
Nbe-miR103	NbS00017132g0012.1	GO:0016409	Palmitoyltransferase PFA4 (AHRD V1 *-** PFA4_USTMA)	IPR001594 Zinc finger, DHHC-type
Nbe-miR103	NbS00001025g0014.1	GO:0008287,GO:0003824	Protein phosphatase 2C (AHRD V1 ***- B6SYG9_MAIZE)	IPR015655 Protein phosphatase 2C
Nbe-miR103	NbS00024721g0009.1	GO:0035091	Phox domain-containing protein (AHRD V1 *-*- D7L4Y9_ARALY)	IPR001683 Phox-like
Nbe-miR104	No target
Nbe-miR105	NbS00018164g0105.1		No function annotation
Nbe-miR105	NbS00019252g0001.1	GO:0006952,GO:0007049,GO:0006915	Cc-nbs-lrr, resistance protein with an R1 specific domain
Nbe-miR105	NbS00009707g0012.1	GO:0006952,GO:0006915	Cc-nbs-lrr, resistance protein
Nbe-miR105	NbS00033362g0007.1	GO:0003779	F-box family protein (AHRD V1 ***- D7KNJ0_ARALY)	IPR001810 Cyclin-like F-box
Nbe-miR105	NbS00000520g0002.1	GO:0003779	F-box family protein (AHRD V1 ***- D7KNJ0_ARALY)	IPR001810 Cyclin-like F-box
Nbe-miR105	NbS00014890g0004.1	GO:0003735,GO:0005515	30S ribosomal protein S16 (AHRD V1 ***- B3IWG3_SOLLC)	IPR000307 Ribosomal protein S16
Nbe-miR106	NbS00015161g0008.1	GO:0023034,GO:0045454	DEP domain-containing protein 1B (AHRD V1 *--- DEP1B_HUMAN)	IPR006869 Protein of unknown function DUF547
Nbe-miR106	NbS00025642g0013.1	GO:0023034,GO:0045454	DEP domain-containing protein 1B (AHRD V1 *--- DEP1B_HUMAN)	IPR006869 Protein of unknown function DUF547
Nbe-miR106	NbS00017308g0013.1		Unknown Protein (AHRD V1)
Nbe-miR106	NbS00031446g0001.1		En/Spm transposon protein-like (AHRD V1 *-*- Q9LH00_ARATH)
Nbe-miR106	NbS00003290g0008.1		Unknown Protein (AHRD V1)
Nbe-miR106	NbS00016716g0010.1		Hydroxyproline-rich glycoprotein family protein-like (AHRD V1 *--- Q6EP64_ORYSJ)	IPR009719 Protein of unknown function DUF1296
Nbe-miR106	NbS00015451g0019.1		Hydroxyproline-rich glycoprotein family protein-like (AHRD V1 *--- Q6EP64_ORYSJ)	IPR009719 Protein of unknown function DUF1296
Nbe-miR106	NbS00020341g0001.1	GO:0016020	Early-responsive to dehydration protein-like (AHRD V1 **-- Q5JKX1_ORYSJ)	IPR003864 Protein of unknown function DUF221
Nbe-miR107	NbS00004572g0012.1	GO:0008233	DNA repair protein radA (AHRD V1 ***- D4YAY4_BACTR)	IPR004504 DNA repair protein RadA
Nbe-miR108	NbS00005996g0007.1		No function annotation
Nbe-miR108	NbS00009355g0001.1		Cotton fiber expressed protein 1 (AHRD V1 ***- O81373_GOSHI)	IPR008480 Protein of unknown function DUF761, plant
Nbe-miR108	NbS00010241g0026.1	GO:0005515	Receptor like kinase, RLK
Nbe-miR108	NbS00005126g0017.1	GO:0016787,GO:0009987	Xaa-pro aminopeptidase (AHRD V1 **-- A1DF27_NEOFI)	IPR000994 Peptidase M24, structural domain
Nbe-miR109	NbS00023409g0010.1		Genomic DNA chromosome 3 P1 clone MLD14 (AHRD V1 ***- Q9LT83_ARATH)
Nbe-miR109	NbS00009140g0013.1		Genomic DNA chromosome 3 P1 clone MLD14 (AHRD V1 ***- Q9LT83_ARATH)
Nbe-miR109	NbS00058851g0009.1		Transcription factor (Fragment) (AHRD V1 *-*- B5BRE0_ARATH)	IPR007309 B-block binding subunit of TFIIIC
Nbe-miR109	NbS00051522g0002.1		No function annotation
Nbe-miR110	NbS00020788g0012.1	GO:0005515,GO:0004674	ATP binding / serine-threonine kinase (AHRD V1 **** C5DB71_VITVI)	IPR002290 Serine/threonine protein kinase
Nbe-miR110	NbS00043054g0002.1	GO:0005515,GO:0004674	ATP binding / serine-threonine kinase (AHRD V1 **** C5DB71_VITVI)	IPR002290 Serine/threonine protein kinase
Nbe-miR111	NbS00053503g0008.1		Unknown Protein (AHRD V1)
Nbe-miR111	NbS00012877g0003.1	GO:0007264,GO:0015031,GO:0005525,GO:0007165,GO:0005622	Ras-related protein Rab-18 (AHRD V1 ***- B6TSE5_MAIZE)	IPR015598 Rab18
Nbe-miR111	NbS00033815g0005.1	GO:0015031,GO:0007264,GO:0005525,GO:0007165,GO:0005622	Ras-related protein Rab-18 (AHRD V1 ***- B6TSE5_MAIZE)	IPR015598 Rab18
Nbe-miR111	NbS00034386g0007.1	GO:0015031,GO:0007264,GO:0005525,GO:0007165,GO:0005622	Ras-related protein Rab-18 (AHRD V1 ***- B6TSE5_MAIZE)	IPR015598 Rab18
Nbe-miR111	NbS00013866g0002.1	GO:0019825	Cytochrome P450
Nbe-miR112	NbS00010277g0007.1	GO:0080083	Beta-glucosidase (AHRD V1 **** D7L7Z3_ARALY)	IPR001360 Glycoside hydrolase, family 1
Nbe-miR112	NbS00009487g0018.1		No function annotation
Nbe-miR112	NbS00025121g0001.1	GO:0005529	Myrosinase-binding protein 2 (AHRD V1 **-* D7KIN1_ARALY)	IPR001229 Mannose-binding lectin
Nbe-miR112	NbS00040129g0011.1	GO:0009507	PAP fibrillin family protein (AHRD V1 ***- B5W0K3_SPIMA)	IPR006843 PAP fibrillin
Nbe-miR113	NbS00013578g0010.1	GO:0006563,GO:0030170	Serine hydroxymethyltransferase (AHRD V1 ***- A9PL12_POPTM)	IPR001085 Serine hydroxymethyltransferase
Nbe-miR113	NbS00023227g0010.1		Glycine-rich protein-like (AHRD V1 ***- Q5ZB64_ORYSJ)	IPR018545 CASC3/Barentsz eIF4AIII binding
Nbe-miR113	NbS00009332g0011.1		Glycine-rich protein-like (AHRD V1 ***- Q5ZB64_ORYSJ)	IPR018545 CASC3/Barentsz eIF4AIII binding
Nbe-miR113	NbS00038132g0004.1	GO:0000166	WD-40 repeat protein-like (AHRD V1 *--- Q9FGX4_ARATH)	IPR017986 WD40 repeat, region
Nbe-miR113	NbS00011408g0016.1	GO:0005515	26s protease regulatory subunit (AHRD V1 *--- C4M846_ENTHI)	IPR003959 ATPase, AAA-type, core
Nbe-miR113	NbS00007839g0127.1		No function annotation
Nbe-miR113	NbS00019467g0006.1		Heavy metal-associated domain containing protein expressed (AHRD V1 *-*- Q8LN41_ORYSJ)
Nbe-miR114	NbS00038526g0007.1		Genomic DNA chromosome 5 BAC clone F15L12 (AHRD V1 *-*- Q9LST1_ARATH)
Nbe-miR114	NbS00020131g0003.1	GO:0004601,GO:0005515	Peroxidase (AHRD V1 **** Q0ZA68_9ROSI)	IPR002016 Haem peroxidase, plant/fungal/bacterial
Nbe-miR114	NbS00057756g0005.1	GO:0005975	Beta-glucosidase (AHRD V1 ***- D3YJ59_VITVI)	IPR001360 Glycoside hydrolase, family 1
Nbe-miR114	NbS00007095g0009.1	GO:0005634,GO:0006355	BZIP family transcription factor (Fragment) (AHRD V1 *-*- D7LU06_ARALY)	IPR011700 Basic leucine zipper
Nbe-miR114	NbS00041464g0006.1		Polyvinylalcohol dehydrogenase (AHRD V1 ***- D4SWQ1_9XANT)	IPR011047 Quinonprotein alcohol dehydrogenase-like
Nbe-miR115	NbS00002313g0015.1		No function annotation
Nbe-miR115	NbS00030896g0006.1		Os03g0731050 protein (Fragment) (AHRD V1 ***- C7IZG5_ORYSJ)	IPR004949 Protein of unknown function DUF266, plant
Nbe-miR115	NbS00030633g0001.1	GO:0032454,GO:0003700	Transcription factor jumonji domain-containing protein (AHRD V1 **-* D7M504_ARALY)	IPR013129 Transcription factor jumonji
Nbe-miR115	NbS00020625g0004.1	GO:0008152,GO:0005524,GO:0016874	Acetyl-CoA carboxylase biotin carboxylase (AHRD V1 ***- B4VQU4_9CYAN)	IPR004549 Acetyl-CoA carboxylase, biotin carboxylase
Nbe-miR116	NbS00024482g0010.1	GO:0005525,GO:0003924	Arf GTPase activating protein (AHRD V1 *--* D3B391_POLPA)	IPR001164 Arf GTPase activating protein
Nbe-miR116	NbS00042991g0008.1	GO:0005525,GO:0003924	Arf GTPase activating protein (AHRD V1 *--* D3B391_POLPA)	IPR001164 Arf GTPase activating protein
Nbe-miR116	NbS00011342g0003.1	GO:0005524	Os12g0283800 protein (Fragment) (AHRD V1 *-*- Q0INW6_ORYSJ)
Nbe-miR116	NbS00015718g0029.1	GO:0005524	Os12g0283800 protein (Fragment) (AHRD V1 *-*- Q0INW6_ORYSJ)
Nbe-miR117	NbS00001986g0030.1	GO:0005515,GO:0004675	Receptor like kinase, RLK
Nbe-miR117	NbS00003880g0128.1		No function annotation
Nbe-miR118	NbS00003546g0009.1		Pentatricopeptide repeat-containing protein (AHRD V1 ***- D7LXV6_ARALY)	IPR002885 Pentatricopeptide repeat
Nbe-miR118	NbS00011338g0012.1	GO:0003825	Alpha alpha-trehalose-phosphate synthase (AHRD V1 **** D0NRZ0_PHYIN)	IPR012766 Alpha,alpha-trehalose-phosphate synthase
Nbe-miR118	NbS00011337g0001.1	GO:0003825	Alpha alpha-trehalose-phosphate synthase (AHRD V1 **** D0NRZ0_PHYIN)	IPR012766 Alpha,alpha-trehalose-phosphate synthase
Nbe-miR118	NbS00035560g0002.1		No function annotation
Nbe-miR118	NbS00027015g0001.1		Unknown Protein (AHRD V1)
Nbe-miR118	NbS00017326g0001.1		Unknown Protein (AHRD V1)
Nbe-miR118	NbS00000463g0114.1		No function annotation
Nbe-miR119	NbS00012071g0020.1		MRS7 family protein (AHRD V1 *--- B6QVZ9_PENMQ)	IPR011685 LETM1-like
Nbe-miR119	NbS00006558g0001.1	GO:0019825	Cytochrome P450
Nbe-miR119	NbS00021967g0006.1	GO:0019825	Cytochrome P450
Nbe-miR119	NbS00049257g0004.1	GO:0006355	GATA transcription factor 22 (AHRD V1 *-*- B6U513_MAIZE)	IPR000679 Zinc finger, GATA-type
Nbe-miR119	NbS00028235g0018.1	GO:0005515,GO:0016301	Receptor-like protein kinase At3g21340 (AHRD V1 *-** RLK6_ARATH)	IPR002290 Serine/threonine protein kinase
Nbe-miR120	NbS00024259g0012.1	GO:0008565	Syntaxin (AHRD V1 ***- Q6X9V9_HORVD)	IPR010989 t-SNARE
Nbe-miR120	NbS00025334g0006.1	GO:0010485	Histone acetyltransferase type B catalytic subunit (AHRD V1 **** D3PHV3_9MAXI)	IPR000182 GCN5-related N-acetyltransferase
Nbe-miR120	NbS00031326g0009.1	GO:0010485	Histone acetyltransferase type B catalytic subunit (AHRD V1 **** D3PHV3_9MAXI)	IPR000182 GCN5-related N-acetyltransferase
Nbe-miR120	NbS00044297g0001.1		Unknown Protein (AHRD V1)	IPR010410 Protein of unknown function DUF1005
Nbe-miR121	NbS00016372g0007.1	GO:0016747	Hydroxycinnamoyl CoA shikimate/quinate hydroxycinnamoyltransferase-like protein (Fragment) (AHRD V1 **-- B9GF60_POPTR)	IPR003480 Transferase
Nbe-miR121	NbS00015051g0001.1		No function annotation
Nbe-miR121	NbS00028783g0008.1	GO:0005515	Niemann-Pick C1 protein (AHRD V1 **-- C5FQM2_NANOT)	IPR004765 Niemann-Pick C type protein
Nbe-miR121	NbS00009732g0022.1	GO:0016656	Monodehydroascorbate reductase (NADH)-like protein (AHRD V1 **** Q0WUJ1_ARATH)	IPR013027 FAD-dependent pyridine nucleotide-disulphide oxidoreductase
Nbe-miR121	NbS00032372g0009.1	GO:0016656	Monodehydroascorbate reductase (NADH)-like protein (AHRD V1 **** Q0WUJ1_ARATH)	IPR013027 FAD-dependent pyridine nucleotide-disulphide oxidoreductase
Nbe-miR121	NbS00037674g0012.1	GO:0005840	30S ribosomal protein S11 (AHRD V1 ***- RS11_CAUSK)	IPR018102 Ribosomal S11, conserved site
Nbe-miR121	NbS00014723g0015.1	GO:0016757	Glycosyltransferase-like protein (AHRD V1 **-- D8QTD2_SELML)	IPR006740 Protein of unknown function DUF604
Nbe-miR121	NbS00005218g0007.1		No function annotation
Nbe-miR121	NbS00021160g0001.1		WD-repeat protein-like (AHRD V1 ***- Q8LG28_ARATH)	IPR017986 WD40 repeat, region
Nbe-miR121	NbS00006220g0002.1		WD-repeat protein-like (AHRD V1 ***- Q8LG28_ARATH)	IPR017986 WD40 repeat, region
Nbe-miR121	NbS00043864g0004.1	GO:0003700	Nodule inception protein (Fragment) (AHRD V1 *-*- B4ER14_MEDTR)	IPR003035 Plant regulator RWP-RK
Nbe-miR121	NbS00005010g0001.1	GO:0003700	Nodule inception protein (Fragment) (AHRD V1 *-*- B4ER14_MEDTR)	IPR003035 Plant regulator RWP-RK
Nbe-miR121	NbS00058506g0004.1	GO:0045543	Gibberellin 2-beta-dioxygenase (AHRD V1 **-* D7FYW8_ECTSI)	IPR005123 Oxoglutarate and iron-dependent oxygenase
Nbe-miR122	NbS00026822g0010.1		Cysteine-rich peptide (AHRD V1 ***- D7NXT9_WHEAT)
Nbe-miR122	NbS00000655g0003.1	GO:0016226	Unknown Protein (AHRD V1)	IPR001075 NIF system FeS cluster assembly, NifU, C-terminal
Nbe-miR122	NbS00008242g0016.1	GO:0005515	Beta-galactosidase (AHRD V1 ***- Q546T5_SOLLC)	IPR001944 Glycoside hydrolase, family 35
Nbe-miR122	NbS00018068g0003.1	GO:0003959	Ferredoxin--NADP reductase (AHRD V1 ***- B9SB31_RICCO)	IPR012146 Ferredoxin--NADP reductase
Nbe-miR122	NbS00027729g0007.1	GO:0016020	Multidrug resistance protein mdtK (AHRD V1 ***- MDTK_ERWAM)	IPR002528 Multi antimicrobial extrusion protein MatE
Nbe-miR122	NbS00020731g0006.1	GO:0000149	Golgi SNAP receptor complex member 1 (AHRD V1 ***- B5X829_SALSA)	IPR007705 Vesicle transport v-SNARE
Nbe-miR122	NbS00021924g0112.1		No function annotation
Nbe-miR122	NbS00002497g0117.1		No function annotation
Nbe-miR123	NbS00017862g0008.1	GO:0003700	Auxin response factor 4 (AHRD V1 **** Q2LAI9_SOLLC)	IPR011525 Aux/IAA-ARF-dimerisation IPR003340 Transcriptional factor B3
Nbe-miR124	NbS00014556g0009.1	GO:0046872	Lactoylglutathione lyase (AHRD V1 ***- B6SSK1_MAIZE)	IPR004361 Glyoxalase I
Nbe-miR125	NbS00007712g0001.1		DUF455 domain-containing protein (AHRD V1 **-- C1G075_PARBD)	IPR011197 Protein of unknown function UCP012318
Nbe-miR125	NbS00007561g0006.1		Unknown Protein (AHRD V1)
Nbe-miR125	NbS00051994g0007.1	GO:0006355,GO:0045449	Response regulator 10 (AHRD V1 ***- Q948L2_MAIZE)	IPR001789 Signal transduction response regulator, receiver region
Nbe-miR125	NbS00024556g0004.1	GO:0042393	FACT complex subunit SPT16 (AHRD V1 ***- D3AWW1_POLPA)	IPR013953 FACT complex subunit Spt16p/Cdc68p
Nbe-miR126	No target
Nbe-miR127	NbS00016941g0008.1		DCN1-like protein 1 (AHRD V1 *-*- C1BQG1_9MAXI)	IPR014764 Defective in cullin neddylation
Nbe-miR127	NbS00009968g0002.1	GO:0042936	Peptide transporter-like protein (AHRD V1 **-* Q9SVS9_ARATH)	IPR000109 TGF-beta receptor, type I/II extracellular region
Nbe-miR128	NbS00034177g0010.1	GO:0006284,GO:0051539,GO:0006281	Repressor of silencing 1 (AHRD V1 **-- A4PF88_TOBAC)	IPR003265 HhH-GPD domain
Nbe-miR128	NbS00010489g0023.1	GO:0006284,GO:0051539,GO:0006281	Repressor of silencing 1 (AHRD V1 **-- A4PF88_TOBAC)	IPR003265 HhH-GPD domain
Nbe-miR128	NbS00017929g0012.1	GO:0006284,GO:0051539,GO:0006281	Repressor of silencing 2b (AHRD V1 **-- A4PF90_TOBAC)	IPR003265 HhH-GPD domain
Nbe-miR128	NbS00009865g0012.1	GO:0006284,GO:0051539,GO:0006281	Repressor of silencing 2b (AHRD V1 **-- A4PF90_TOBAC)	IPR003265 HhH-GPD domain
Nbe-miR128	NbS00051935g0003.1	GO:0034046	Pentatricopeptide repeat-containing protein (AHRD V1 ***- D7MJP3_ARALY)	IPR002885 Pentatricopeptide repeat
Nbe-miR128	NbS00024109g0007.1		No function annotation
Nbe-miR128	NbS00043749g0013.1		Methyltransferase-like protein 6 (AHRD V1 *-*- B5X6R8_SALSA)	IPR013217 Methyltransferase type 12
Nbe-miR128	NbS00015080g0016.1	GO:0003824	Protein phosphatase 2C containing protein (AHRD V1 *-*- B6T998_MAIZE)	IPR015655 Protein phosphatase 2C
Nbe-miR128	NbS00057613g0004.1	GO:0016020	Serine incorporator 1 (AHRD V1 **-- B5X3W1_SALSA)	IPR005016 TMS membrane protein/tumour differentially expressed protein
Nbe-miR128	NbS00042972g0004.1	GO:0004303	3-oxoacyl-reductase (AHRD V1 ***- B6THT6_MAIZE)	IPR011284 3-oxoacyl-(acyl-carrier-protein) reductase
Nbe-miR128	NbS00002396g0009.1	GO:0010279	Indole-3-acetic acid-amido synthetase GH3.8 (AHRD V1 **** B6U4E2_MAIZE)	IPR004993 GH3 auxin-responsive promoter
Nbe-miR128	NbS00006087g0008.1	GO:0010279	Indole-3-acetic acid-amido synthetase GH3.8 (AHRD V1 **** B6U4E2_MAIZE)	IPR004993 GH3 auxin-responsive promoter
Nbe-miR128	NbS00010052g0001.1		Os03g0210500 protein (Fragment) (AHRD V1 *-*- Q0DU33_ORYSJ)	IPR007493 Protein of unknown function DUF538
Nbe-miR128	NbS00012412g0006.1		Os03g0210500 protein (Fragment) (AHRD V1 *-*- Q0DU33_ORYSJ)	IPR007493 Protein of unknown function DUF538
Nbe-miR128	NbS00021849g0007.1	GO:0016757	Glycosyltransferase (AHRD V1 ***- B9HBZ3_POPTR)	IPR002495 Glycosyl transferase, family 8
Nbe-miR128	NbS00036370g0017.1	GO:0005694	Structural maintenance of chromosomes 2 (AHRD V1 **-- Q52KE9_MOUSE)	IPR003395 RecF/RecN/SMC protein, N-terminal
Nbe-miR128	NbS00004903g0017.1	GO:0005694	Structural maintenance of chromosomes 2 (AHRD V1 **-- Q52KE9_MOUSE)	IPR003395 RecF/RecN/SMC protein, N-terminal
Nbe-miR129	NbS00057808g0004.1		Harpin-induced protein-like (Fragment) (AHRD V1 **-- D2CFH8_COFAR)	IPR010847 Harpin-induced 1
Nbe-miR130	NbS00013675g0002.1	GO:0004519	Pentatricopeptide repeat-containing protein (AHRD V1 ***- D7L041_ARALY)	IPR002885 Pentatricopeptide repeat
Nbe-miR130	NbS00050824g0001.1	GO:0016787	Helicase sen1 (AHRD V1 *--- B6K1Y0_SCHJY)	IPR014016 Helicase, superfamily 1, UvrD-related
Nbe-miR130	NbS00002749g0121.1		No function annotation
Nbe-miR131	NbS00001728g0001.1		No function annotation
Nbe-miR131	NbS00009077g0006.1		No function annotation
Nbe-miR131	NbS00026046g0019.1	GO:0016779	Poly(A) RNA polymerase (AHRD V1 *--- B6K2B5_SCHJY)	IPR002058 PAP/25A-associated
Nbe-miR131	NbS00022081g0007.1		Unknown Protein (AHRD V1)	IPR007915 Uncharacterised protein family UPF0197
Nbe-miR131	NbS00040216g0012.1	GO:0017137	Yip1 domain-containing protein (AHRD V1 **-- D3BM06_POLPA)	IPR006977 Yip1 domain
Nbe-miR131	NbS00007252g0008.1	GO:0005384	Manganese transport protein mntH (AHRD V1 **-* MNTH_LACBR)	IPR001046 Natural resistance-associated macrophage protein
Nbe-miR131	NbS00013231g0015.1	GO:0017137	Yip1 domain-containing protein (AHRD V1 **-- D3BM06_POLPA)	IPR006977 Yip1 domain
Nbe-miR132	No target
Nbe-miR133	NbS00000455g0106.1		No function annotation
Nbe-miR133	NbS00039354g0001.1	GO:0015977,GO:0009536	Ribulose bisphosphate carboxylase large chain (AHRD V1 ***- RBL_SOLLC)	IPR000685 Ribulose bisphosphate carboxylase, large subunit, C-terminal
Nbe-miR133	NbS00019872g0005.1	GO:0004652	Bicoid-interacting 3 domain-containing protein (Fragment) (AHRD V1 *-*- C6F7A2_PSEMZ)	IPR010675 Bicoid-interacting 3
Nbe-miR133	NbS00008756g0111.1		No function annotation
Nbe-miR133	NbS00009035g0018.1	GO:0004672,GO:0005515	Receptor-like protein kinase At3g21340 (AHRD V1 **** RLK6_ARATH)	IPR002290 Serine/threonine protein kinase
Nbe-miR133	NbS00012465g0003.1	GO:0004672,GO:0005515	Receptor-like protein kinase At3g21340 (AHRD V1 **** RLK6_ARATH)	IPR002290 Serine/threonine protein kinase
Nbe-miR133	NbS00000617g0003.1		No function annotation
Nbe-miR133	NbS00009910g0015.1	GO:0006468,GO:0016021	Serine/threonine-protein kinase 36 (AHRD V1 *-*- STK36_HUMAN)	IPR004240 Nonaspanin (TM9SF)
Nbe-miR133	NbS00005017g0004.1	GO:0003723	Poly(RC) binding protein 1 (AHRD V1 ***- Q53SS8_HUMAN)	IPR018111 K Homology, type 1, subgroup
Nbe-miR133	NbS00035343g0006.1	GO:0006468,GO:0016021	Serine/threonine-protein kinase 36 (AHRD V1 *-*- STK36_HUMAN)	IPR004240 Nonaspanin (TM9SF)
Nbe-miR133	NbS00002173g0007.1	GO:0003700	Squamosa promoter binding protein-like 1 (AHRD V1 *-*- Q56YT3_ARATH)	IPR004333 Transcription factor, SBP-box
Nbe-miR133	NbS00007309g0010.1	GO:0003700	Squamosa promoter binding protein-like 1 (AHRD V1 *-*- Q56YT3_ARATH)	IPR004333 Transcription factor, SBP-box
Nbe-miR133	NbS00050253g0010.1		Plant synaptotagmin (AHRD V1 **-- B9N719_POPTR)	IPR018029 C2 membrane targeting protein
Nbe-miR133	NbS00008067g0110.1		No function annotation
Nbe-miR133	NbS00004854g0005.1	GO:0004252,GO:0070012	Prolyl endopeptidase (AHRD V1 **** B6U134_MAIZE)	IPR002470 Peptidase S9A, prolyl oligopeptidase
Nbe-miR133	NbS00048141g0006.1		No function annotation
Nbe-miR133	NbS00013344g0010.1		Sieve element-occluding protein 3 (AHRD V1 **-- B5THF7_MEDTR)
Nbe-miR134	NbS00002749g0113.1		No function annotation
Nbe-miR134	NbS00006155g0001.1	GO:0008270	CHP-rich zinc finger protein-like (AHRD V1 *--- Q9FNE5_ARATH)	IPR011424 C1-like
Nbe-miR134	NbS00019581g0012.1	GO:0042803	Ribose-phosphate pyrophosphokinase (AHRD V1 ***- D7KHJ9_ARALY)	IPR005946 Phosphoribosyl pyrophosphokinase
Nbe-miR134	NbS00006130g0035.1	GO:0005634,GO:0003677	Histone H1 (AHRD V1 *-*- Q41025_PEA)	IPR005818 Histone H1/H5
Nbe-miR134	NbS00019559g0001.1		Neurogenic locus notch protein-like (AHRD V1 ***- B6SSE6_MAIZE)
Nbe-miR134	NbS00006943g0006.1	GO:0004842	F-box family protein (AHRD V1 ***- B9GFH4_POPTR)	IPR001810 Cyclin-like F-box
Nbe-miR134	NbS00013332g0108.1		No function annotation
Nbe-miR134	NbS00013208g0005.1	GO:0003840	Gamma-glutamyltransferase-like protein (AHRD V1 ***- Q9M0G0_ARATH)	IPR000101 Gamma-glutamyltranspeptidase
Nbe-miR134	NbS00044705g0106.1		No function annotation
Nbe-miR135	NbS00010692g0013.1		No function annotation
Nbe-miR135	NbS00027955g0003.1		No function annotation
Nbe-miR135	NbS00024084g0008.1		T-snare (AHRD V1 ***- Q2HS23_MEDTR)
Nbe-miR136	NbS00019313g0006.1		No function annotation
Nbe-miR136	NbS00008837g0115.1		No function annotation
Nbe-miR136	NbS00022471g0001.1	GO:0005199,GO:0006869	Proline rich protein (Fragment) (AHRD V1 *--- P93274_MALDO)	IPR013770 Plant lipid transfer protein and hydrophobic protein, helical
Nbe-miR136	NbS00040910g0005.1	GO:0016301	Carbohydrate kinase PfkB (AHRD V1 **** B6TDQ7_MAIZE)	IPR011611 Carbohydrate/purine kinase
Nbe-miR136	NbS00005109g0011.1	GO:0045735,GO:0048046	Germin-like protein (AHRD V1 ***- O64439_SOLLC)	IPR019780 Germin, manganese binding site
Nbe-miR136	NbS00018086g0012.1	GO:0006508,GO:0016998	LysM domain containing protein (AHRD V1 *-*- Q2R2V0_ORYSJ)	IPR002482 Peptidoglycan-binding Lysin subgroup
Nbe-miR136	NbS00014417g0002.1	GO:0005528	Peptidyl-prolyl cis-trans isomerase (AHRD V1 *-*- Q7V0G6_PROMP)	IPR001179 Peptidyl-prolyl cis-trans isomerase, FKBP-type
Nbe-miR136	NbS00010048g0007.1	GO:0004721,GO:0016538	Cyclin B2 (AHRD V1 **** Q9XGI1_SOLLC)	IPR014400 Cyclin, A/B/D/E
Nbe-miR136	NbS00001738g0001.1	GO:0016020	NCS1 family transporter cytosine/purines/uracil/thiamine/allantoin (AHRD V1 *--- A4RZF3_OSTLU)	IPR001248 Permease, cytosine/purines, uracil, thiamine, allantoin
Nbe-miR137	NbS00003868g0105.1		No function annotation
Nbe-miR137	NbS00031464g0010.1	GO:0008794	Glutaredoxin (AHRD V1 **** B9GZC7_POPTR)	IPR011905 Glutaredoxin-like, plant II
Nbe-miR137	NbS00004077g0009.1		PAC (Fragment) (AHRD V1 **-- Q7DLY1_ARATH)
Nbe-miR137	NbS00036002g0001.1	GO:0005030	Pentatricopeptide repeat-containing protein (AHRD V1 ***- D7KMD0_ARALY)	IPR002885 Pentatricopeptide repeat
Nbe-miR137	NbS00013729g0005.1	GO:0005030	Pentatricopeptide repeat-containing protein (AHRD V1 ***- D7KMD0_ARALY)	IPR002885 Pentatricopeptide repeat
Nbe-miR137	NbS00056083g0001.1	GO:0004842	RING zinc finger protein-like (AHRD V1 **-- Q9LHJ7_ARATH)	IPR001841 Zinc finger, RING-type
Nbe-miR137	NbS00019691g0006.1	GO:0004003	ATP-dependent DNA helicase RECG-like (AHRD V1 **** Q6ZFX9_ORYSJ)	IPR004609 DNA helicase, ATP-dependent, RecG
Nbe-miR138	NbS00010007g0014.1	GO:0008559	Lipid A export ATP-binding/permease protein msbA (AHRD V1 *--- MSBA_DESPS)	IPR003439 ABC transporter-like
Nbe-miR139	NbS00002443g0203.1		No function annotation
Nbe-miR139	NbS00024172g0021.1	GO:0006468	Protein kinase (AHRD V1 *-*- Q1SMZ9_MEDTR)	IPR002290 Serine/threonine protein kinase
Nbe-miR140	NbS00043014g0005.1	GO:0042802	Phytochrome E
Nbe-miR140	NbS00004498g0021.1	GO:0016020,GO:0005529	Beta-1 3-galactosyltransferase-like protein (AHRD V1 ***- D8RWA4_SELML)	IPR002659 Glycosyl transferase, family 31
Nbe-miR140	NbS00045500g0004.1	GO:0016020,GO:0005529	Beta-1 3-galactosyltransferase-like protein (AHRD V1 ***- D8RWA4_SELML)	IPR002659 Glycosyl transferase, family 31
Nbe-miR140	NbS00012780g0010.1	GO:0016020,GO:0005529	Beta-1 3-galactosyltransferase-like protein (AHRD V1 ***- D8RWA4_SELML)	IPR002659 Glycosyl transferase, family 31
Nbe-miR141	NbS00006482g0008.1	GO:0005669	Transcription initiation factor (AHRD V1 ***- D3YBD2_TRIRP)	IPR007900 Transcription initiation factor TFIID component TAF4
Nbe-miR141	NbS00002225g0020.1	GO:0019825	Cytochrome P450
Nbe-miR142	NbS00014002g0120.1		No function annotation
Nbe-miR142	NbS00058761g0002.1		Plant-specific domain TIGR01568 family protein (AHRD V1 *--- B6SHS0_MAIZE)	IPR006458 Protein of unknown function DUF623, plant
Nbe-miR142	NbS00014693g0012.1	GO:0034768,GO:0050551	(E)-beta-ocimene synthase (AHRD V1 **** Q5CD81_CITUN)	IPR005630 Terpene synthase, metal-binding domain
Nbe-miR142	NbS00000085g0002.1		ATP synthase subunit-like protein (AHRD V1 *-*- Q6YWH6_ORYSJ)
Nbe-miR142	NbS00045986g0008.1	GO:0008152,GO:0005975,GO:0005737	Transaldolase (AHRD V1 ***- Q9FVH1_SOLLC)	IPR014634 Transaldolase, bacterial/plant type
Nbe-miR142	NbS00007335g0108.1		No function annotation
Nbe-miR142	NbS00005925g0113.1		No function annotation
Nbe-miR142	NbS00044893g0001.1	GO:0005515,GO:0006468	Receptor like kinase, RLK
Nbe-miR143	NbS00001447g0011.1	GO:0045735,GO:0016298	Patatin-like protein 1 (AHRD V1 ***- Q9FZ09_TOBAC)	IPR002641 Patatin
Nbe-miR143	NbS00003245g0014.1		GTP binding protein (AHRD V1 **-- B6TE93_MAIZE)	IPR007612 Protein of unknown function DUF567
Nbe-miR144	No target
Nbe-miR145	NbS00014715g0107.1		No function annotation
Nbe-miR145	NbS00002080g0005.1		Unknown Protein (AHRD V1)
Nbe-miR145	NbS00032728g0006.1	GO:0005515,GO:0004596	N-alpha-acetyltransferase 16, NatA auxiliary subunit (AHRD V1 **-* NAA16_MOUSE)	IPR011990 Tetratricopeptide-like helical
Nbe-miR145	NbS00029028g0013.1	GO:0005515,GO:0004596	N-alpha-acetyltransferase 16, NatA auxiliary subunit (AHRD V1 **-* NAA16_MOUSE)	IPR011990 Tetratricopeptide-like helical
Nbe-miR145	NbS00037225g0004.1	GO:0051082	DNAJ chaperone (AHRD V1 ***- Q1HR50_AEDAE)	IPR003095 Heat shock protein DnaJ
Nbe-miR146	NbS00033434g0001.1	GO:0004711	Ribosomal protein S6 kinase alpha-3 (AHRD V1 *-** KS6A3_HUMAN)	IPR002290 Serine/threonine protein kinase
Nbe-miR146	NbS00026274g0001.1	GO:0005515,GO:0004674	Receptor like kinase, RLK
Nbe-miR146	NbS00006511g0106.1		No function annotation
Nbe-miR146	NbS00000579g0016.1	GO:0031849,GO:0042802	Receptor expression-enhancing protein 5 (AHRD V1 **-* C1C4Y8_RANCA)	IPR004345 TB2/DP1 and HVA22 related protein
Nbe-miR146	NbS00009893g0013.1	GO:0006508	Unknown Protein (AHRD V1)	IPR019460 Autophagy-related protein 11
Nbe-miR146	NbS00031736g0003.1		Cell number regulator 10 (AHRD V1 **-- D9HP26_MAIZE)	IPR006461 Protein of unknown function Cys-rich
Nbe-miR146	NbS00030802g0003.1	GO:0005622	Zinc finger family protein (AHRD V1 *-*- D7MN23_ARALY)	IPR007087 Zinc finger, C2H2-type
Nbe-miR146	NbS00033146g0015.1	GO:0009451	Pseudouridine synthase family protein (AHRD V1 ***- D7L9Z2_ARALY)	IPR006145 Pseudouridine synthase, RsuA and RluB/C/D/E/F
Nbe-miR146	NbS00028859g0001.1		Vacuolar protein sorting 52 (AHRD V1 **-- Q5TJF1_CANFA)	IPR007258 Vps52/Sac2
Nbe-miR147	NbS00008422g0117.1		No function annotation
Nbe-miR147	NbS00006859g0025.1	GO:0004197	Vacuolar processing enzyme-1b (AHRD V1 **-- Q852T2_TOBAC)	IPR001096 Peptidase C13, legumain
Nbe-miR147	NbS00007073g0009.1	GO:0016409	Palmitoyltransferase PFA4 (AHRD V1 *-** PFA4_NEUCR)	IPR001594 Zinc finger, DHHC-type
Nbe-miR147	NbS00007712g0001.1		DUF455 domain-containing protein (AHRD V1 **-- C1G075_PARBD)	IPR011197 Protein of unknown function UCP012318
Nbe-miR148	NbS00019175g0003.1	GO:0006310,GO:0008270	Protein FAR1-RELATED SEQUENCE 3 (AHRD V1 ***- FRS3_ARATH)	IPR018289 MULE transposase, conserved domain
Nbe-miR149	NbS00008191g0003.1		Os10g0104700 protein (Fragment) (AHRD V1 *-*- Q0IZD0_ORYSJ)	IPR004332 Transposase, MuDR, plant
Nbe-miR150	NbS00021748g0005.1	GO:0046982	Vesicle-associated membrane family protein (AHRD V1 ***- D7MPW2_ARALY)	IPR016763 Vesicle-associated membrane protein
Nbe-miR150	NbS00032162g0004.1	GO:0005515	UPF0497 membrane protein 4 (AHRD V1 ***- U4974_VITVI)	IPR006459 Uncharacterised protein family UPF0497, trans-membrane plant subgroup
Nbe-miR150	NbS00008163g0011.1	GO:0008152	MaoC-like dehydratase (AHRD V1 ***- A8JHQ8_CHLRE)	IPR002539 MaoC-like dehydratase
Nbe-miR150	NbS00016523g0005.1	GO:0003886	Cytosine-specific methyltransferase (AHRD V1 **** B9GLJ3_POPTR)	IPR001525 C-5 cytosine-specific DNA methylase
Nbe-miR150	NbS00019142g0012.1	GO:0008152	MaoC-like dehydratase (AHRD V1 ***- A8JHQ8_CHLRE)	IPR002539 MaoC-like dehydratase
Nbe-miR150	NbS00020368g0014.1		Unknown Protein (AHRD V1)
Nbe-miR150	NbS00027397g0007.1	GO:0009451	Pseudouridine synthase (AHRD V1 ***- A6ZP82_YEAS7)	IPR001656 Pseudouridine synthase, TruD
Nbe-miR151	No target
Nbe-miR152	NbS00024829g0011.1	GO:0004672	Serine/threonine protein kinase (AHRD V1 *-** D0NNA3_PHYIN)	IPR002290 Serine/threonine protein kinase
Nbe-miR152	NbS00000342g0015.1	GO:0006950	Universal stress protein family protein (AHRD V1 ***- D7KDY5_ARALY)	IPR006016 UspA
Nbe-miR152	NbS00040427g0014.1	GO:0005515	Phototropic-responsive NPH3 family protein (AHRD V1 **-- D7L4V2_ARALY)	IPR004249 NPH3
Nbe-miR152	NbS00048745g0002.1	GO:0006096,GO:0005945	Phosphofructokinase family protein (AHRD V1 ***- D7MV38_ARALY)	IPR012004 Pyrophosphate-dependent phosphofructokinase TP0108
Nbe-miR152	NbS00005373g0013.1	GO:0042802	SWI/SNF complex subunit SMARCC1 (AHRD V1 *--- SMRC1_MOUSE)	IPR007526 SWIRM
Nbe-miR152	NbS00057938g0002.1	GO:0005524,GO:0017111,GO:0005737	26S protease regulatory subunit (AHRD V1 ***- C0NAB1_AJECG)	IPR005937 26S proteasome subunit P45
Nbe-miR152	NbS00022154g0003.1	GO:0005515,GO:0004540	Ribonuclease 3-like protein 3 (AHRD V1 *-** RTL3_ORYSJ)	IPR000999 Ribonuclease III
Nbe-miR152	NbC26261923g0003.1		No function annotation
Nbe-miR152	NbS00026337g0113.1		No function annotation
Nbe-miR153	NbS00024829g0011.1	GO:0004672	Serine/threonine protein kinase (AHRD V1 *-** D0NNA3_PHYIN)	IPR002290 Serine/threonine protein kinase
Nbe-miR153	NbS00000342g0015.1	GO:0006950	Universal stress protein family protein (AHRD V1 ***- D7KDY5_ARALY)	IPR006016 UspA
Nbe-miR153	NbS00020814g0020.1		No function annotation
Nbe-miR154	NbS00011083g0004.1		No function annotation
Nbe-miR154	NbS00004139g0002.1		No function annotation
Nbe-miR154	NbS00056016g0001.1		No function annotation
Nbe-miR154	NbS00000181g0009.1	GO:0016020,GO:0016021,GO:0005509,GO:0055114	NADPH oxidase (AHRD V1 ***- Q8W4X7_TOBAC)	IPR013121 Ferric reductase, NAD binding
Nbe-miR154	NbS00019563g0006.1		No function annotation
Nbe-miR154	NbS00015431g0022.1		Pentatricopeptide repeat-containing protein (AHRD V1 ***- D7M761_ARALY)	IPR002885 Pentatricopeptide repeat
Nbe-miR154	NbS00000719g0011.1	GO:0016020,GO:0016021,GO:0005509,GO:0055114	NADPH oxidase (AHRD V1 ***- Q8W4X7_TOBAC)	IPR013121 Ferric reductase, NAD binding
Nbe-miR154	NbS00057216g0002.1		Unknown Protein (AHRD V1)
Nbe-miR155	NbS00028136g0013.1		40S ribosomal protein S10-like (AHRD V1 ***- Q2XTB2_SOLTU)	IPR005326 Plectin/S10, N-terminal
Nbe-miR155	NbS00004324g0018.1	GO:0015227	Mitochondrial carrier protein (AHRD V1 ***- D2VIZ2_NAEGR)	IPR002067 Mitochondrial carrier protein
Nbe-miR156	NbS00008073g0004.1	GO:0016020	Early-responsive to dehydration 4 (AHRD V1 **-- D7KET4_ARALY)	IPR003864 Protein of unknown function DUF221
Nbe-miR156	NbS00010005g0005.1	GO:0016020	Early-responsive to dehydration 4 (AHRD V1 **-- D7KET4_ARALY)	IPR003864 Protein of unknown function DUF221
Nbe-miR156	NbS00030364g0003.1		No function annotation
Nbe-miR156	NbS00042390g0020.1	GO:0003723	Group II intron splicing factor CRS1-like (AHRD V1 *--- Q5JK62_ORYSJ)	IPR001890 RNA-binding, CRM domain
Nbe-miR156	NbS00000471g0010.1		F-box family protein (AHRD V1 ***- B9GTQ9_POPTR)	IPR006527 F-box associated
Nbe-miR156	NbS00032259g0006.1		Homeodomain-like (AHRD V1 *-*- A2Q346_MEDTR)
Nbe-miR156	NbS00057805g0001.1		Homeodomain-like (AHRD V1 *-*- A2Q346_MEDTR)
Nbe-miR157	NbS00018150g0001.1	GO:0005515,GO:0005247	Voltage-gated chloride channel (AHRD V1 **** Q96325_ARATH)	IPR002251 Chloride channel plant CLC
Nbe-miR157	NbS00010922g0004.1	GO:0005515,GO:0005247	Voltage-gated chloride channel (AHRD V1 **** Q96325_ARATH)	IPR002251 Chloride channel plant CLC
Nbe-miR157	NbS00012823g0002.1	GO:0015462	Mitochondrial import inner membrane translocase subunit TIM44 (AHRD V1 ***- D7L3P3_ARALY)	IPR007379 Mitochondrial inner membrane translocase complex, subunit Tim44-related
Nbe-miR157	NbS00012385g0002.1		No function annotation
Nbe-miR157	NbS00015223g0009.1	GO:0005515	Transcription elongation factor A protein 2 (AHRD V1 ***- B6TCL2_MAIZE)	IPR006289 Transcription elongation factor, TFIIS
Nbe-miR157	NbS00037235g0010.1	GO:0008441	3&apos(2&apos) 5&apos-bisphosphate nucleotidase (AHRD V1 **** Q0WTT5_ARATH)	IPR006239 3(2),5 -bisphosphate nucleotidase HAL2
Nbe-miR157	NbS00006877g0005.1		No function annotation
Nbe-miR157	NbS00001564g0008.1		No function annotation
Nbe-miR157	NbS00013155g0009.1		No function annotation
Nbe-miR158	NbS00009283g0029.1		Unknown Protein (AHRD V1)
Nbe-miR158	NbS00001892g0010.1		No function annotation
Nbe-miR158	NbS00001322g0008.1		Unknown Protein (AHRD V1)
Nbe-miR158	NbS00038961g0001.1	GO:0006950	Protein kinase family protein (AHRD V1 ***- Q1PF03_ARATH)	IPR006016 UspA
Nbe-miR158	NbS00048978g0004.1	GO:0006950	Protein kinase family protein (AHRD V1 ***- Q1PF03_ARATH)	IPR006016 UspA
Nbe-miR158	NbS00007564g0010.1	GO:0005488	Zinc finger (Ran-binding) family protein (AHRD V1 **** D7KYC9_ARALY)	IPR001876 Zinc finger, RanBP2-type
Nbe-miR158	NbS00038303g0004.1	GO:0005488	Zinc finger (Ran-binding) family protein (AHRD V1 **** D7KYC9_ARALY)	IPR001876 Zinc finger, RanBP2-type
Nbe-miR158	NbS00046966g0006.1	GO:0005634	Centromere protein O (AHRD V1 *--- CENPO_CHICK)	IPR018464 Centromere protein Cenp-O
Nbe-miR158	NbS00000668g0001.1	GO:0009607	Major latex-like protein (AHRD V1 **-- B5THI3_PANGI)	IPR000916 Bet v I allergen
Nbe-miR158	NbS00028687g0010.1		Genomic DNA chromosome 3 P1 clone MYA6 (AHRD V1 ***- Q9LU25_ARATH)
Nbe-miR159	NbS00023933g0004.1		No function annotation
Nbe-miR159	NbS00028139g0004.1	GO:0016021	Sodium-calcium exchanger 3 (Fragment) (AHRD V1 *-*- Q9EPU8_MOUSE)	IPR004837 Sodium/calcium exchanger membrane region
Nbe-miR160	NbS00000662g0014.1	GO:0006629	GDSL esterase/lipase At5g03820 (AHRD V1 ***- GDL73_ARATH)	IPR001087 Lipase, GDSL
Nbe-miR160	NbS00058709g0009.1	GO:0006629	GDSL esterase/lipase At5g03820 (AHRD V1 ***- GDL73_ARATH)	IPR001087 Lipase, GDSL
Nbe-miR160	NbS00009282g0016.1	GO:0005515	Beta-galactosidase (AHRD V1 ***- B2LYJ3_PETHY)	IPR001944 Glycoside hydrolase, family 35
Nbe-miR160	NbS00054389g0004.1		Expp1 protein (AHRD V1 ***- B6T683_MAIZE)
Nbe-miR160	NbS00030880g0003.1		En/Spm-like transposon protein (AHRD V1 *--- O04210_ARATH)
Nbe-miR160	NbS00003202g0006.1	GO:0009055	Plastocyanin-like domain containing protein expressed (AHRD V1 **-- Q2QRP3_ORYSJ)	IPR003245 Plastocyanin-like
Nbe-miR160	NbS00043468g0005.1		En/Spm-like transposon protein (AHRD V1 *--- O04210_ARATH)
Nbe-miR160	NbS00043588g0008.1		En/Spm-like transposon protein (AHRD V1 *--- O04210_ARATH)
Nbe-miR160	NbS00002749g0001.1		No function annotation
Nbe-miR160	NbS00011169g0001.1		No function annotation
