# Supplementary material for: A diverse set of miRNAs responsive to begomovirus-associated betasatellite in Nicotiana benthamiana
Source: BMC Plant Biol. 2014 Mar 11;14:60. doi: 10.1186/1471-2229-14-60 (PMC4008317; doi:10.1186/1471-2229-14-60)
Supplement: Additional file 4: Table S4 — Detailed information of miRNAs as putative PHAS triggers in N. benthamiana. [file 1471-2229-14-60-S4.xlsx]

## Sheet: Sheet1
miRNA	Genomic location (scaffold)	begin	end	miRNA length	phase length	distance to peak	P1	phase score	phased sRNA	total sRNA	P2	phase score	phased sRNA	total sRNA	P3	phase score	phased sRNA	total sRNA	targets
miR156/157.1,	Niben044Scf00038139	20089	20274	21,	24	-216,	No	20.1478	31	519	No	21.3115	29	528	Yes	27.4761	31	570	non-coding region
miR156/157.1,	Niben044Scf00013906	77680	78124	21,	24	216,	No	0	0	15	No	0	0	27	Yes	1.60944	2	27	non-coding region
miR156/157.1,miR156/157.2,miR156/157.4,miR156/157.5,	Niben044Scf00022536	4099	4323	21,21,21,21,	24	144,144,144,144,	Yes	13.6574	11	331	No	10.4835	11	356	No	10.7413	12	371	Vacuolar protein sorting associated protein 32 2 [Arabidopsis thaliana]
miR156/157.1,miR156/157.5,	Niben044Scf00014447	23791	24005	21,21,	21	189,189,	No	36.507	41	760	Yes	42.5154	45	786	No	42.2274	44	872	Spindle and kinetochore associated protein 1 [Solanum lycopersicum]
miR156/157.2,	Niben044Scf00017559	222359	222575	21,	21	-63,	Yes	3.55535	6	161	No	4.60517	10	172	No	5.27811	9	182	non-coding region
miR156/157.3,	Niben044Scf00034699	36730	37141	21,	21	-210,	No	9.40648	10	204	Yes	9.27313	17	249	No	10.2036	15	267	non-coding region
miR156/157.3,	Niben044Scf00017015	1198	1499	21,	24	-168,	Yes	11.6755	4	180	No	19.0827	6	205	No	11.213	7	221	non-coding region
miR165/166.2,	Niben044Scf00000774	8538	8783	20,	24	336,	No	8.01928	18	218	Yes	8.10621	14	232	No	5.45104	17	252	non-coding region
miR167.1,miR167.2,	Niben044Scf00055426	10372	10644	21,21,	24	-264,-264,	Yes	9.04358	10	203	No	7.61332	13	201	No	9.88751	13	232	non-coding region
miR168.1,	Niben044Scf00010881	60004	60534	21,	24	-192,	No	0	1	39	No	0	2	47	Yes	1.60944	2	58	non-coding region
miR171.3,	Niben044Scf00020494	100378	100483	21,	21	105,	No	0	2	40	Yes	2.83321	3	62	No	0	3	45	non-coding region
miR171.3,	Niben044Scf00015329	178651	179197	21,	21	21,	No	0	5	69	Yes	2.63906	6	113	No	0	4	83	non-coding region
miR171.3,	Niben044Scf00002712	49635	49768	21,	24	288,	No	0	2	27	Yes	2.19722	3	26	No	2.48491	7	35	non-coding region
miR171.4,	Niben044Scf00001639	88786	89000	21,	24	-72,	Yes	6.27099	6	60	No	3.7612	5	60	No	7.61332	4	68	non-coding region
miR171.4,	Niben044Scf00008688	72640	73306	21,	24	168,	No	2.48491	9	154	Yes	3.89182	7	176	No	1.79176	8	181	non-coding region
miR171.4,	Niben044Scf00001639	88772	89054	21,	24	-48,	No	6.27099	6	61	Yes	3.7612	5	65	No	7.61332	4	73	non-coding region
miR172.2,	Niben044Scf00015634	75601	76870	21,	21	42,	Yes	1.79176	15	268	No	3.58352	14	347	No	4.60517	14	332	non-coding region
miR172.2,	Niben044Scf00055379	19	323	21,	21	42,	Yes	3.13549	5	106	No	3.04452	3	111	No	3.7612	4	130	non-coding region
miR172.2,	Niben044Scf00037674	35000	35309	21,	24	-240,	No	0	1	30	No	0	2	48	Yes	3.09104	1	53	non-coding region
miR172.2,	Niben044Scf00017995	1146	1920	21,	24	576,	No	1.94591	8	67	No	3.29584	4	75	Yes	1.94591	8	87	non-coding region
miR172.2,	Niben044Scf00025934	49215	49893	21,	24	432,	No	3.89182	2	88	Yes	3.66356	4	94	No	3.73767	5	93	non-coding region
miR172.2,	Niben044Scf00009901	128051	128936	21,	24	312,	No	0	4	121	Yes	1.94591	12	120	No	3.13549	8	166	non-coding region
miR172.2,	Niben044Scf00020489	4950	5386	21,	24	240,	No	0	1	52	No	0	2	66	Yes	1.79176	2	63	non-coding region
miR172.2,	Niben044Scf00021039	31609	32342	21,	24	336,	Yes	5.66643	7	134	No	3.58352	7	158	No	2.56495	7	150	non-coding region
miR172.3,	Niben044Scf00049670	37508	37943	20,	24	-336,	Yes	3.2581	2	43	No	0	1	35	No	0	3	47	non-coding region
miR172.4,	Niben044Scf00026434	76936	77052	21,	21	-21,	No	0	5	85	No	0	6	94	Yes	2.19722	8	88	non-coding region
miR172.4,	Niben044Scf00004087	118086	118848	21,	24	216,	Yes	2.07944	4	113	No	4.39445	4	121	No	2.3979	4	122	non-coding region
miR172.4,	Niben044Scf00016936	484	973	21,	24	144,	Yes	2.07944	5	43	No	4.29046	5	38	No	0	5	54	non-coding region
miR319.1,miR319.2,miR319.3,	Niben044Scf00009951	109980	110200	21,20,20,	21	-104,-104,-104,	No	6.27664	9	194	No	9.32688	14	213	Yes	6.65286	9	215	non-coding region
miR319.1,miR319.2,miR319.3,	Niben044Scf00023373	6799	6964	21,20,20,	24	-48,-48,-48,	No	0	1	21	Yes	1.60944	1	24	No	0	0	23	non-coding region
miR390.1,	Niben044Scf00038198	50241	50735	21,	24	504,	No	0	1	45	No	2.94444	2	54	Yes	3.04452	3	73	non-coding region
miR391.1,	Niben044Scf00000669	19380	20349	21,	21	819,	Yes	3.89182	17	400	No	9.13357	26	477	No	6.90776	24	456	non-coding region
miR391.1,	Niben044Scf00024647	56997	57256	21,	24	240,	No	2.56495	4	73	No	2.63906	2	59	Yes	3.4012	6	100	non-coding region
miR391.1,	Niben044Scf00011486	14389	14662	21,	24	216,	No	2.19722	5	83	No	4.96981	6	130	Yes	3.04452	7	107	non-coding region
miR391.2,	Niben044Scf00029046	294	818	21,	24	144,	No	6.73459	9	157	Yes	6.73459	7	164	No	8.15507	11	196	non-coding region
miR396.1,	Niben044Scf00032250	96145	96394	21,	21	-252,	Yes	0	12	142	No	0	14	224	No	11.1407	10	190	Clathrin heavy chain [Solanum lycopersicum]
miR396.1,	Niben044Scf00025463	50419	50510	21,	24	-120,	No	4.15888	5	87	No	3.49651	4	120	Yes	2.89037	6	110	non-coding region
miR396.1,	Niben044Scf00019488	67850	68258	21,	24	240,	No	15.8036	28	631	No	24.7858	28	644	Yes	12.8755	35	685	non-coding region
miR397.1,	Niben044Scf00006598	1325	2238	21,	24	384,	No	7.22184	14	226	No	11.4859	21	239	Yes	10.1752	15	238	non-coding region
miR398.1,	Niben044Scf00022727	59943	60115	21,	24	-168,	No	3.89182	1	36	No	1.94591	1	41	Yes	1.60944	3	43	non-coding region
miR482.1,	Niben044Scf00008598	68705	69168	22,	21	294,	No	1.79176	3	65	Yes	1.79176	7	83	No	4.15888	4	84	non-coding region
miR482.1,	Niben044Scf00012312	84222	84441	22,	21	-232,	No	12.7455	8	222	No	10.1875	12	221	Yes	10.9943	9	219	non-coding region
miR482.1,	Niben044Scf00012312	84220	84443	22,	24	-217,	No	12.7455	11	227	No	10.1875	10	233	Yes	10.9943	12	227	non-coding region
miR482.1,	Niben044Scf00016333	179887	180158	22,	24	-48,	Yes	8.76405	23	376	No	8.99962	16	375	No	9.1287	24	398	non-coding region
miR827.1,	Niben044Scf00002419	159893	160501	21,	24	24,	Yes	3.3673	6	88	No	1.60944	6	89	No	1.79176	8	116	non-coding region
miR4376.1	Niben044Scf00008033	24221	24510	22	24	181， 303， 162	Yes	3.21888	2	45	Yes	1.79176	2	50	Yes	1.60944	4	43	non-coding region
miR4376.1	Niben044Scf00027961	36323	36580	22	24	54,-68	No	0	7	56	Yes	3.89182	6	65	Yes	0	6	60	non-coding region
miR4376.1	Niben044Scf00041324	13935	14387	22	24	-85	No	0	4	34	No	0	2	38	Yes	1.94591	4	40	non-coding region
miR5303.1,	Niben044Scf00002744	667	951	21,	21	-294,	No	18.7208	25	563	Yes	21.0471	24	600	No	20.7591	34	637	non-coding region
miR5303.1,	Niben044Scf00000687	123120	123298	21,	24	312,	No	7.22184	5	187	No	7.78364	10	217	Yes	10.0079	10	204	Serine/threonine protein phosphatase [Solanum lycopersicum]
miR5303.2,	Niben044Scf00028949	80619	82180	21,	24	1008,	No	3.17805	8	265	Yes	5.88888	14	287	No	4.15888	18	304	non-coding region
miR5303.3,	Niben044Scf00022978	136391	136667	21,	24	-120,	No	0	0	27	No	0	1	21	Yes	1.79176	2	29	non-coding region
miR6019.1,	Niben044Scf00017799	85081	85342	22,	24	120,	No	0	1	46	Yes	1.60944	4	52	No	1.60944	2	63	non-coding region
miR6019.1,	Niben044Scf00030638	19336	19431	22,	24	-168,	No	5.0689	8	217	Yes	5.27811	10	208	No	4.96284	11	225	non-coding region
miR6020.1,	Niben044Scf00003462	36416	36543	21,	24	240,	No	0	1	24	Yes	2.07944	4	34	No	0	1	32	non-coding region
miR6024.1,	Niben044Scf00028840	11202	11500	22,	24	192,	Yes	2.19722	3	32	No	1.79176	1	36	No	0	2	36	non-coding region
miR6024.1,	Niben044Scf00017721	48026	48338	22,	24	264,	No	0	3	46	No	2.99573	4	49	Yes	1.79176	4	61	non-coding region
miR6024.1,	Niben044Scf00036162	16	247	22,	24	-96,	Yes	2.07944	4	47	No	3.89182	2	50	No	2.07944	3	49	non-coding region
miR6024.1,	Niben044Scf00000762	20898	21010	22,	24	168,	Yes	4.23411	3	142	No	4.79579	4	155	No	8.55333	4	175	Elicitor responsive protein 1 [Solanum lycopersicum]
miR6024.1,	Niben044Scf00014593	22757	23254	22,	24	-96,	No	0	4	74	Yes	2.56495	4	92	No	2.19722	4	86	non-coding region
miR6024.1,	Niben044Scf00044166	236	313	22,	24	192,	No	0	4	37	No	0	2	31	Yes	2.56495	2	35	non-coding region
miR6025.1,	Niben044Scf00004498	76730	76953	22,	21	105,	No	13.6247	22	390	Yes	13.6768	21	388	No	19.3133	21	424	non-coding region
miR6025.1,	Niben044Scf00040985	26430	26710	22,	24	120,	Yes	20.8639	38	680	No	21.4263	36	694	No	27.1962	42	762	magnesium ion binding thiamin pyrophosphate binding hydro lyases catalytics 2 succinyl 5 enolpyruvyl 6 hydroxy 3 cyclohexene 1 carboxylic acid synthases [Arabidopsis thaliana]
miR6151.1,	Niben044Scf00003745	17151	17248	22,	24	-144,	No	14.5874	32	434	Yes	14.2698	28	427	No	14.8579	30	461	Transcription factor jumonji domain containing protein [Solanum lycopersicum]
miR6151.1,	Niben044Scf00028239	15475	15568	22,	24	-120,	No	5.41165	10	284	Yes	8.28627	12	311	No	7.37776	12	331	Formin 3 [Solanum lycopersicum]
miR6151.1,miR6151.2,miR6151.3,miR6151.6,	Niben044Scf00059995	4862	5007	22,22,21,22,	21	-105,-105,-105,-105,	No	19.0144	16	295	No	17.3973	18	318	Yes	20.0158	15	340	non-coding region
miR6151.4,	Niben044Scf00001586	121682	121924	21,	24	-72,	No	1.60944	2	74	No	4.79579	3	74	Yes	3.4012	5	96	non-coding region
miR6151.4,miR6151.8,	Niben044Scf00018302	39147	39317	21,22,	21	-126,-126,	Yes	10.295	14	303	No	19.5619	14	319	No	15.6772	12	336	non-coding region
miR6151.5,	Niben044Scf00003292	19886	20264	22,	21	231,	Yes	22.834	40	677	No	26.1699	40	691	No	23.5091	44	738	non-coding region
miR6151.5,	Niben044Scf00000981	26074	26499	22,	24	360,	No	14.0185	7	183	No	12.8755	10	224	Yes	10.7506	9	224	non-coding region
miR6155.1,	Niben044Scf00015088	138609	138819	21,	24	-264,	Yes	2.83321	2	10	No	0	2	9	No	0	2	7	non-coding region
miR6155.1,	Niben044Scf00007640	102612	103062	21,	24	-264,	Yes	3.49651	3	20	No	7.61332	5	26	No	2.3979	3	26	non-coding region
miR6155.2,	Niben044Scf00017614	87586	88074	21,	24	-264,	No	0	5	79	Yes	2.19722	4	90	No	4.39445	6	89	non-coding region
miR6161.1,miR6161.6,miR6161.14,	Niben044Scf00001217	130407	130573	24,24,24,	21	0,0,0,	Yes	1.79176	6	88	No	4.00733	4	99	No	2.63906	5	91	non-coding region
miR6161.10,	Niben044Scf00016935	77304	77497	24,	21	21,	No	0	3	62	Yes	3.09104	4	83	No	2.48491	3	76	non-coding region
miR6161.10,	Niben044Scf00052486	8540	10300	24,	21	-105,	Yes	19.2507	62	1309	No	21.1732	66	1509	No	16.6355	74	1557	non-coding region
miR6161.10,	Niben044Scf00028300	7884	9104	24,	24	-72,	Yes	1.79176	10	161	No	3.13549	11	183	No	3.21888	7	194	non-coding region
miR6161.10,	Niben044Scf00022848	103798	104060	24,	24	-120,	Yes	2.07944	2	54	No	0	1	69	No	1.60944	3	80	non-coding region
miR6161.11,	Niben044Scf00031891	5597	6084	24,	21	-168,	Yes	6.23832	6	178	No	7.19369	5	201	No	6.90776	9	232	non-coding region
miR6161.11,	Niben044Scf00040825	39425	39756	24,	21	-84,	No	1.79176	6	61	No	2.07944	2	73	Yes	2.19722	4	98	non-coding region
miR6161.12,	Niben044Scf00007488	102141	102730	24,	24	-264,	No	5.4161	4	110	No	4.30407	6	139	Yes	3.89182	7	165	non-coding region
miR6161.13,	Niben044Scf00011994	6136	6398	24,	21	63,	Yes	2.3979	3	66	No	2.48491	2	47	No	3.2581	3	76	non-coding region
miR6161.15,	Niben044Scf00028246	24537	25005	24,	24	-72,	Yes	3.21888	6	129	No	3.58352	3	127	No	6.59167	5	137	non-coding region
miR6161.16,	Niben044Scf00001448	8588	8986	24,	24	-72,	No	8.01467	9	131	No	7.86365	10	116	Yes	8.58092	10	140	non-coding region
miR6161.16,	Niben044Scf00049481	4761	4981	24,	24	-24,	No	0	3	32	Yes	3.98898	6	28	No	0	3	34	non-coding region
miR6161.16,	Niben044Scf00000854	88702	88949	24,	24	-24,	Yes	3.46574	3	68	No	5.78074	4	65	No	4.79579	2	85	non-coding region
miR6161.16,	Niben044Scf00004312	46296	46792	24,	24	-24,	Yes	1.60944	6	78	No	0	6	77	No	0	8	84	non-coding region
miR6161.16,	Niben044Scf00060681	2296	2532	24,	24	-24,	No	0	3	83	Yes	2.99573	5	87	No	3.21888	6	105	non-coding region
miR6161.16,	Niben044Scf00000014	21000	21234	24,	24	-24,	Yes	3.29584	5	75	No	3.04452	6	70	No	3.3322	5	81	non-coding region
miR6161.17,	Niben044Scf00004302	71792	72300	24,	21	-168,	No	2.99573	5	135	No	3.63759	4	145	Yes	3.91202	7	157	Core 2/I branching beta 1 6 N acetylglucosaminyltransferase [Arabidopsis thaliana]
miR6161.17,	Niben044Scf00000037	5406	5816	24,	21	-231,	Yes	6.59167	12	183	No	3.55535	12	209	No	5.1299	13	215	non-coding region
miR6161.17,	Niben044Scf00002592	392813	393103	24,	24	-24,	Yes	5.27811	5	62	No	3.04452	3	65	No	5.27811	8	75	non-coding region
miR6161.19,	Niben044Ctg25148802	1	263	24,	24	-144,	No	3.8712	8	90	Yes	3.89182	6	87	No	5.78074	8	111	non-coding region
miR6161.2,	Niben044Scf00025446	110389	110674	24,	24	-24,	No	0	1	41	Yes	1.94591	2	45	No	3.21888	1	49	non-coding region
miR6161.2,miR6161.7,miR6161.16,miR6161.18,	Niben044Scf00002256	35056	35454	24,24,24,24,	21	42,42,42,42,	No	9.21034	8	149	Yes	8.40939	8	148	No	9.89752	10	184	non-coding region
miR6161.3,miR6161.8,miR6161.16,miR6161.18,miR6161.19,	Niben044Scf00010438	528	632	24,24,24,24,24,	21	210,210,210,210,210,	No	5.0689	8	181	Yes	4.02535	10	202	No	6.80239	9	220	non-coding region
miR6161.4,	Niben044Scf00054095	5391	5568	24,	21	0,	No	5.1299	8	130	Yes	5.1299	2	128	No	6.73459	10	146	non-coding region
miR6161.4,	Niben044Scf00023768	32485	32878	24,	21	0,	No	5.83773	8	214	Yes	7.19369	9	212	No	5.54518	11	227	non-coding region
miR6161.4,	Niben044Scf00007162	41533	41905	24,	24	-96,	No	6.08904	7	170	No	5.66643	7	193	Yes	9.40648	8	206	non-coding region
miR6161.5,	Niben044Scf00003231	7037	7300	24,	24	48,	No	3.13549	3	66	Yes	5.27811	3	85	No	5.78074	2	94	Polyadenylate binding protein 2 [Solanum lycopersicum]
miR6161.7,	Niben044Scf00007872	120024	120274	24,	24	-48,	Yes	2.63906	6	70	No	0	4	66	No	2.56495	3	72	unknown protein [Solanum lycopersicum]
miR6161.7,	Niben044Scf00001420	9864	10179	24,	24	-168,	No	0	1	31	No	1.94591	1	44	Yes	1.60944	1	50	BTB/POZ domain containing protein [Arabidopsis thaliana]
miR6161.7,	Niben044Scf00026896	37108	37448	24,	24	-72,	No	0	1	52	No	1.79176	2	61	Yes	3.58352	3	81	non-coding region
miR6161.9,miR6161.13,	Niben044Scf00010151	97492	97715	24,24,	24	-96,-96,	Yes	4.39445	8	53	No	2.56495	5	42	No	3.21888	3	48	non-coding region
miR6161.9,miR6161.13,	Niben044Scf00010151	99483	99706	24,24,	24	-96,-96,	Yes	3.21888	8	53	No	0	5	42	No	0	3	48	non-coding region
miR6161.9,miR6161.13,	Niben044Scf00010151	99471	99825	24,24,	24	-96,-96,	No	0	8	54	Yes	3.21888	5	47	No	0	3	54	non-coding region
miR6161.9,miR6161.13,	Niben044Scf00010151	97480	97834	24,24,	24	-96,-96,	No	4.39445	8	54	Yes	2.56495	5	47	No	3.21888	3	54	non-coding region
miR7122.1	Niben044Scf00015685	8710	9090	22	21	-108,-107,-897	Yes	16.9993	25	434	Yes	17.6332	28	451	Yes	18.2807	27	479	non-coding region
Nbe-miR1,	Niben044Scf00017529	3931	4121	24,	21	-42,	No	2.19722	9	95	Yes	3.04452	13	117	No	8.31777	11	121	non-coding region
Nbe-miR1,	Niben044Scf00058614	1161	1472	24,	24	-24,	No	2.70805	4	65	No	4.69135	5	67	Yes	5.88888	8	78	non-coding region
Nbe-miR1,	Niben044Scf00022759	33841	34539	24,	24	-96,	No	6.27099	15	209	Yes	6.86797	19	241	No	6.27099	15	258	non-coding region
Nbe-miR1,	Niben044Scf00043536	5511	5889	24,	24	-96,	No	2.99573	12	137	Yes	2.63906	13	167	No	3.04452	11	184	non-coding region
Nbe-miR1,	Niben044Scf00029554	45975	46343	24,	24	-96,	No	3.43399	8	104	Yes	5.99146	14	130	No	4.39445	8	146	non-coding region
Nbe-miR10,	Niben044Scf00016428	58684	58778	24,	21	-21,	No	5.28827	11	230	No	5.40268	13	227	Yes	5.36129	13	242	non-coding region
Nbe-miR10,	Niben044Scf00016602	113549	114307	24,	24	792,	No	2.56495	5	70	Yes	1.94591	6	68	No	2.3979	3	77	non-coding region
Nbe-miR10,	Niben044Scf00002403	230185	230377	24,	24	-72,	Yes	1.60944	2	20	No	2.30259	0	29	No	2.63906	0	32	non-coding region
Nbe-miR10,	Niben044Scf00016396	32449	32746	24,	24	408,	No	2.3979	2	67	Yes	2.56495	2	63	No	2.56495	4	68	non-coding region
Nbe-miR100,	Niben044Scf00035051	21106	21172	24,	21	189,	No	0	5	94	No	0	6	99	Yes	1.94591	4	107	non-coding region
Nbe-miR100,	Niben044Scf00021933	7390	7556	24,	24	0,	Yes	1.60944	1	36	No	0	2	39	No	0	0	45	Signal peptidase I [Solanum lycopersicum]
Nbe-miR100,	Niben044Scf00011072	8665	10145	24,	24	1488,	No	11.2836	58	1160	Yes	26.0351	61	1286	No	11.8537	61	1242	ENTH/VHS [Arabidopsis thaliana]
Nbe-miR100,	Niben044Scf00055033	11031	11195	24,	24	-24,	No	0	2	39	No	0	2	36	Yes	4.39445	5	42	non-coding region
Nbe-miR100,	Niben044Scf00002591	15115	15246	24,	24	0,	No	0	2	14	No	0	2	17	Yes	2.30259	3	19	non-coding region
Nbe-miR100,	Niben044Scf00032348	49658	49784	24,	24	0,	No	0	1	24	Yes	1.60944	3	32	No	1.60944	4	36	RING/U box [Arabidopsis thaliana]
Nbe-miR100,	Niben044Scf00031014	8765	9922	24,	24	648,	Yes	6.51619	21	316	No	11.6136	21	362	No	8.58092	24	372	Rho guanine nucleotide exchange factor 8 [Arabidopsis thaliana]
Nbe-miR100,	Niben044Scf00009781	6620	6767	24,	24	-24,	No	0	1	48	No	0	3	40	Yes	1.60944	3	51	zinc finger C2H2 type [Arabidopsis thaliana]
Nbe-miR100,	Niben044Scf00061136	1677	1809	24,	24	0,	No	0	4	38	No	0	2	37	Yes	1.94591	2	48	non-coding region
Nbe-miR102,	Niben044Scf00054942	17778	18204	21,	21	-126,	Yes	26.3502	48	873	No	19.1165	47	893	No	27.2844	49	961	non-coding region
Nbe-miR102,	Niben044Scf00005553	186223	186340	21,	21	273,	Yes	3.52636	13	113	No	3.95124	11	130	No	3.68888	12	160	non-coding region
Nbe-miR102,	Niben044Scf00026405	11751	11840	21,	21	-21,	No	6.27099	5	126	Yes	3.85015	8	142	No	3.43399	5	143	non-coding region
Nbe-miR102,	Niben044Scf00003380	56346	56568	21,	21	147,	No	17.6754	31	507	Yes	21.6821	34	531	No	23.1736	33	547	non-coding region
Nbe-miR103,	Niben044Scf00008808	113874	114212	24,	24	-144,	No	2.07944	3	65	Yes	2.07944	3	65	No	2.30259	2	88	non-coding region
Nbe-miR103,	Niben044Scf00004379	61083	61584	24,	24	-264,	No	3.89182	1	114	Yes	5.1299	4	115	No	3.89182	3	147	non-coding region
Nbe-miR106,	Niben044Scf00008181	89937	90931	24,	21	-105,	No	2.48491	11	263	Yes	3.52636	12	368	No	4.60517	16	330	non-coding region
Nbe-miR106,	Niben044Scf00023542	8601	9403	24,	21	-420,	No	3.89182	9	251	Yes	7.82405	12	346	No	3.58352	10	307	non-coding region
Nbe-miR108,	Niben044Scf00020204	61473	61569	21,	21	-126,	Yes	12.1229	21	335	No	11.8324	16	322	No	12.2406	15	345	Uncharacterized aarF domain containing protein kinase chloroplastic [Arabidopsis thaliana]
Nbe-miR108,	Niben044Scf00020106	2901	2995	21,	24	-144,	Yes	2.3979	6	81	No	3.29584	6	82	No	3.21888	7	90	non-coding region
Nbe-miR108,	Niben044Scf00013515	131041	131250	21,	24	192,	Yes	20.8236	20	466	No	16.7617	23	469	No	27.5624	28	518	non-coding region
Nbe-miR109,	Niben044Scf00054520	9239	9896	24,	24	192,	No	7.19369	12	238	No	4.96981	12	308	Yes	4.39445	13	259	Guanine nucleotide binding protein alpha 1 subunit [Solanum lycopersicum]
Nbe-miR109,	Niben044Scf00031238	39378	39825	24,	24	-408,	Yes	4.15888	7	122	No	3.21888	7	162	No	2.19722	7	163	non-coding region
Nbe-miR109,	Niben044Scf00031238	40167	40471	24,	24	360,	No	0	16	153	No	0	11	207	Yes	4.96981	16	199	non-coding region
Nbe-miR110,	Niben044Scf00003368	241191	241423	21,	21	-168,	No	3.3322	7	88	No	2.56495	9	103	Yes	3.68888	5	115	non-coding region
Nbe-miR112,	Niben044Scf00004066	65736	65921	24,	21	-168,	No	2.83321	12	136	Yes	4.43082	13	162	No	4.29046	11	164	non-coding region
Nbe-miR112,	Niben044Scf00002331	6807	6929	24,	24	264,	No	5.27811	3	105	No	3.89182	6	120	Yes	4.15888	5	125	non-coding region
Nbe-miR113,	Niben044Scf00002053	18656	19409	21,	21	546,	No	17.5306	44	924	Yes	13.6299	43	963	No	21.2827	48	1077	non-coding region
Nbe-miR113,	Niben044Scf00003066	1851	2548	21,	21	504,	Yes	10.4407	14	350	No	10.419	14	384	No	11.2909	25	437	non-coding region
Nbe-miR113,	Niben044Scf00002533	468	1122	21,	21	315,	Yes	8.28627	23	485	No	13.6616	23	525	No	10.9907	25	586	non-coding region
Nbe-miR116,	Niben044Scf00011584	15422	15971	22,	21	630,	No	4.15888	6	116	Yes	2.3979	12	170	No	2.48491	14	153	non-coding region
Nbe-miR116,	Niben044Scf00010956	34076	34344	22,	21	273,	No	2.56495	7	96	Yes	3.04452	9	139	No	2.19722	7	117	non-coding region
Nbe-miR116,	Niben044Scf00046038	5341	5909	22,	24	-384,	Yes	10.8328	8	231	No	11.213	10	201	No	11.7361	13	251	non-coding region
Nbe-miR117,	Niben044Scf00027021	137519	137961	24,	21	-210,	Yes	10.0346	9	188	No	10.6165	10	204	No	16.5038	11	224	non-coding region
Nbe-miR117,	Niben044Scf00015620	38903	39380	24,	21	21,	No	13.6617	13	242	Yes	12.3642	12	246	No	9.40096	12	271	non-coding region
Nbe-miR117,	Niben044Scf00029968	256372	256881	24,	21	189,	No	15.6285	15	291	No	21.1125	8	274	Yes	16.612	16	311	non-coding region
Nbe-miR117,	Niben044Scf00057758	17974	18572	24,	24	-96,	Yes	11.7778	18	283	No	18.8186	18	278	No	18.2671	19	322	non-coding region
Nbe-miR117,	Niben044Scf00012259	111905	112538	24,	24	72,	No	14.9713	13	265	No	17.1013	12	262	Yes	15.4074	18	317	non-coding region
Nbe-miR117,	Niben044Scf00022473	5785	6330	24,	24	-96,	No	5.88332	17	210	Yes	8.7889	17	187	No	8.83768	19	228	non-coding region
Nbe-miR117,	Niben044Scf00039796	83070	83621	24,	24	-264,	Yes	8.43902	16	246	No	11.3672	14	243	No	9.36426	16	284	non-coding region
Nbe-miR117,	Niben044Scf00001049	229471	230245	24,	24	72,	No	14.9713	17	288	No	17.1013	14	257	Yes	15.4074	18	299	non-coding region
Nbe-miR117,	Niben044Scf00022473	5546	6374	24,	24	-96,	No	5.88332	17	216	No	8.7889	17	189	Yes	8.83768	20	240	non-coding region
Nbe-miR118,	Niben044Scf00019898	2193	3179	24,	21	462,	No	1.94591	12	248	No	3.89182	19	332	Yes	2.3979	16	315	non-coding region
Nbe-miR118,	Niben044Scf00000741	108920	109867	24,	24	-120,	No	3.3322	14	371	Yes	4.79579	17	452	No	3.71357	22	429	non-coding region
Nbe-miR118,	Niben044Scf00006786	32925	33390	24,	24	72,	Yes	7.69485	12	227	No	9.27313	18	292	No	10.1875	12	262	non-coding region
Nbe-miR118,	Niben044Scf00016143	29856	30308	24,	24	48,	Yes	1.60944	7	87	No	0	5	127	No	0	5	95	non-coding region
Nbe-miR118,	Niben044Scf00045336	2897	3568	24,	24	-168,	No	4.11087	9	175	No	4.12713	13	222	Yes	2.89037	14	200	non-coding region
Nbe-miR118,	Niben044Scf00016959	118258	119059	24,	24	504,	Yes	2.30259	13	268	No	5.99146	14	356	No	2.48491	15	328	non-coding region
Nbe-miR119,	Niben044Scf00026669	25242	25333	21,	21	294,	Yes	3.43399	13	249	No	5.28827	12	274	No	3.71357	14	293	non-coding region
Nbe-miR119,	Niben044Scf00004171	68371	68458	21,	21	-21,	Yes	6.51619	22	223	No	5.22036	21	244	No	6.91672	25	259	Acylamino acid releasing enzyme [Mus musculus]
Nbe-miR12,	Niben044Scf00038539	21662	21822	24,	21	0,	No	4.60517	8	97	No	2.48491	4	102	Yes	3.89182	7	125	non-coding region
Nbe-miR12,	Niben044Scf00041453	22429	22827	24,	21	-63,	No	10.6264	17	311	Yes	8.28627	16	300	No	14.671	16	333	non-coding region
Nbe-miR12,	Niben044Scf00014403	8509	9379	24,	24	-72,	No	17.9545	46	951	Yes	19.5914	42	1005	No	20.4717	39	1036	non-coding region
Nbe-miR12,	Niben044Scf00009832	10437	10592	24,	24	24,	No	0	1	68	Yes	1.60944	4	67	No	10.2119	2	79	non-coding region
Nbe-miR12,	Niben044Ctg23821250	1	279	24,	24	-24,	No	17.2386	22	356	No	17.478	23	369	Yes	17.7161	22	400	non-coding region
Nbe-miR120,	Niben044Scf00019693	21293	22486	24,	24	744,	Yes	7.90249	10	219	No	5.27811	14	283	No	8.40939	11	269	non-coding region
Nbe-miR120,	Niben044Scf00002547	18862	19277	24,	24	336,	No	2.07944	3	96	No	3.7612	7	136	Yes	3.21888	6	120	non-coding region
Nbe-miR121,	Niben044Scf00031695	47363	48061	21,	21	189,	No	3.3322	12	188	Yes	4.79579	15	227	No	6.27099	11	198	non-coding region
Nbe-miR122,	Niben044Scf00048734	12515	12648	24,	21	210,	No	0	7	82	No	0	6	91	Yes	2.77259	7	105	non-coding region
Nbe-miR122,	Niben044Scf00031635	15719	15880	24,	24	120,	Yes	1.60944	3	23	No	0	2	25	No	2.56495	4	34	non-coding region
Nbe-miR122,	Niben044Scf00037919	3419	3649	24,	24	168,	Yes	6.66441	5	95	No	11.0666	7	90	No	7.78364	5	102	non-coding region
Nbe-miR122,	Niben044Scf00021744	6136	6295	24,	24	144,	Yes	4.79579	1	23	No	0	2	19	No	7.91717	2	21	non-coding region
Nbe-miR122,	Niben044Scf00009144	89140	89902	24,	24	-432,	Yes	6.59167	8	133	No	4.39445	4	119	No	7.32712	7	161	non-coding region
Nbe-miR122,	Niben044Scf00021744	6112	6299	24,	24	96,	No	4.79579	1	23	No	0	3	26	Yes	7.91717	3	31	non-coding region
Nbe-miR125,	Niben044Scf00037646	2889	2982	21,	21	-126,	No	6.10925	20	208	No	6.42162	17	221	Yes	6.29342	18	231	non-coding region
Nbe-miR125,	Niben044Scf00059924	7581	8011	21,	24	-312,	No	0	7	79	No	0	7	79	Yes	4.63473	9	89	non-coding region
Nbe-miR126,	Niben044Scf00029039	129572	129709	24,	21	-168,	Yes	5.99146	14	197	No	5.1299	13	203	No	5.99146	10	216	non-coding region
Nbe-miR126,	Niben044Scf00002024	38347	38560	24,	24	-24,	No	1.79176	4	64	No	3.89182	4	60	Yes	4.79579	7	80	non-coding region
Nbe-miR126,	Niben044Scf00023977	6624	6924	24,	24	0,	Yes	4.79579	7	126	No	7.91717	4	105	No	8.25427	7	126	non-coding region
Nbe-miR127,	Niben044Scf00008987	5012	7213	23,	24	1896,	No	2.07944	10	302	Yes	1.94591	16	406	No	3.21888	19	388	non-coding region
Nbe-miR130,	Niben044Scf00011899	2318	2903	21,	24	72,	Yes	26.3135	36	738	No	25.9049	36	738	No	25.7428	40	844	non-coding region
Nbe-miR133,	Niben044Scf00010366	355549	355633	21,	21	-147,	No	5.92158	16	213	No	5.0689	16	205	Yes	6.1717	17	238	non-coding region
Nbe-miR133,	Niben044Scf00016238	2	172	21,	24	-144,	No	5.54518	10	123	Yes	5.66643	12	138	No	5.27811	11	139	non-coding region
Nbe-miR133,	Niben044Scf00002982	40594	41087	21,	24	-120,	Yes	3.21888	16	184	No	3.89182	12	223	No	5.1299	10	202	non-coding region
Nbe-miR134,	Niben044Scf00018651	23464	23687	24,	21	252,	Yes	16.0839	17	360	No	15.5115	19	378	No	16.705	15	414	non-coding region
Nbe-miR134,	Niben044Scf00003846	16013	16429	24,	24	-408,	No	2.56495	3	81	Yes	2.56495	4	103	No	5.1299	3	100	non-coding region
Nbe-miR134,	Niben044Scf00038823	7232	7384	24,	24	-120,	No	3.61092	5	138	Yes	5.78074	8	146	No	3.93183	4	164	non-coding region
Nbe-miR134,	Niben044Scf00035066	16714	17092	24,	24	264,	Yes	1.79176	2	47	No	0	1	34	No	1.79176	3	48	non-coding region
Nbe-miR134,	Niben044Scf00026229	48871	49081	24,	24	-72,	No	4.15888	3	73	No	4.30407	5	86	Yes	1.60944	4	92	Early nodulin 55 1 Fragment [Solanum lycopersicum]
Nbe-miR136,	Niben044Scf00011560	99343	99981	24,	24	384,	Yes	2.94444	9	95	No	2.63906	5	81	No	2.56495	6	99	non-coding region
Nbe-miR136,	Niben044Scf00008194	42142	43060	24,	24	240,	Yes	9.13357	7	187	No	2.70805	5	150	No	5.88888	5	199	non-coding region
Nbe-miR136,	Niben044Scf00005289	273276	273962	24,	24	240,	No	2.30259	6	98	No	2.3979	4	85	Yes	2.07944	6	123	non-coding region
Nbe-miR136,	Niben044Scf00017872	103489	103984	24,	24	72,	No	5.1299	4	65	No	3.89182	2	62	Yes	2.07944	4	78	non-coding region
Nbe-miR136,	Niben044Scf00054867	8954	9487	24,	24	72,	No	1.94591	2	72	Yes	1.79176	3	64	No	2.56495	3	71	non-coding region
Nbe-miR136,	Niben044Scf00008194	42113	43061	24,	24	240,	No	9.13357	7	187	No	2.70805	5	152	Yes	5.88888	5	201	non-coding region
Nbe-miR137,	Niben044Scf00020217	11583	11797	21,	21	210,	No	7.42714	11	274	Yes	9.53416	14	264	No	10.5791	19	290	non-coding region
Nbe-miR138,	Niben044Scf00019529	25089	25247	24,	24	96,	No	0	1	27	No	0	2	26	Yes	1.79176	3	36	non-coding region
Nbe-miR138,	Niben044Scf00001689	56025	56754	24,	24	-624,	No	0	3	89	Yes	1.60944	11	88	No	1.60944	9	105	non-coding region
Nbe-miR138,	Niben044Scf00016436	22108	22526	24,	24	-336,	No	0	4	74	Yes	2.19722	4	83	No	5.27811	3	87	non-coding region
Nbe-miR14,	Niben044Scf00019287	108913	109607	22,	21	357,	No	2.07944	5	158	Yes	2.3979	12	183	No	2.07944	10	176	non-coding region
Nbe-miR14,	Niben044Scf00003613	62611	63196	22,	24	192,	Yes	4.96981	14	252	No	7.45472	16	326	No	5.4161	16	290	non-coding region
Nbe-miR14,	Niben044Scf00000901	120195	120680	22,	24	192,	Yes	4.96981	13	213	No	7.45472	13	255	No	6.90776	15	230	non-coding region
Nbe-miR14,	Niben044Ctg23528613	4	238	22,	24	24,	No	4.56435	9	139	Yes	9.55825	12	177	No	5.27811	9	174	non-coding region
Nbe-miR14,	Niben044Scf00001255	28179	28442	22,	24	-48,	No	0	2	38	Yes	1.79176	2	54	No	0	2	41	non-coding region
Nbe-miR14,	Niben044Scf00019288	15775	16031	22,	24	-144,	Yes	1.79176	1	33	No	1.94591	2	39	No	2.30259	2	44	non-coding region
Nbe-miR140,	Niben044Scf00006547	79182	79598	21,	24	-216,	No	1.94591	2	31	No	2.94444	4	31	Yes	3.46574	3	53	non-coding region
Nbe-miR141,	Niben044Scf00030657	9494	9640	21,	24	-120,	No	2.63906	4	88	No	2.30259	4	95	Yes	3.58352	4	106	non-coding region
Nbe-miR146,	Niben044Scf00028389	88926	89221	21,	21	-252,	Yes	2.56495	8	76	No	3.13549	7	85	No	0	6	62	non-coding region
Nbe-miR146,	Niben044Scf00034123	21826	22169	21,	21	273,	No	16.6705	19	360	Yes	24.5686	19	423	No	17.6754	19	421	non-coding region
Nbe-miR146,	Niben044Scf00016401	65510	65929	21,	24	-144,	No	2.56495	1	44	Yes	3.21888	2	37	No	2.30259	0	44	non-coding region
Nbe-miR146,	Niben044Scf00026434	65234	65676	21,	24	264,	No	1.79176	3	47	Yes	2.63906	2	36	No	1.79176	0	45	non-coding region
Nbe-miR146,	Niben044Scf00004416	127392	128123	21,	24	432,	Yes	3.13549	4	59	No	1.94591	3	70	No	2.48491	3	95	non-coding region
Nbe-miR146,	Niben044Scf00009820	87733	88247	21,	24	48,	Yes	1.94591	3	52	No	0	5	41	No	0	7	52	non-coding region
Nbe-miR146,	Niben044Scf00006242	17539	18273	21,	24	96,	No	3.89182	0	64	Yes	2.07944	3	50	No	0	4	58	non-coding region
Nbe-miR147,	Niben044Scf00008649	3602	4084	21,	21	-189,	No	20.2153	29	410	Yes	12.1781	28	440	No	17.006	28	455	non-coding region
Nbe-miR147,	Niben044Scf00017126	19370	20240	21,	21	693,	No	17.02	36	792	No	12.4766	39	833	Yes	24.0155	40	855	non-coding region
Nbe-miR147,	Niben044Scf00025531	57930	58023	21,	21	-105,	Yes	10.0739	23	402	No	9.0652	22	397	No	10.4407	21	429	non-coding region
Nbe-miR149,	Niben044Scf00022659	52724	52903	21,	24	-96,	No	0	2	25	No	0	1	33	Yes	1.94591	0	33	non-coding region
Nbe-miR15,	Niben044Scf00022262	31575	31983	21,	21	42,	No	2.19722	5	180	Yes	4.96981	7	222	No	2.77259	11	177	RER1 protein [Solanum lycopersicum]
Nbe-miR150,	Niben044Scf00000600	109637	110052	24,	21	-336,	Yes	3.61092	8	139	No	6.66441	8	146	No	3.82864	9	138	non-coding region
Nbe-miR150,	Niben044Scf00024072	23863	24224	24,	24	96,	Yes	2.48491	1	60	No	2.19722	1	59	No	5.83773	0	77	non-coding region
Nbe-miR150,	Niben044Scf00032174	27639	28002	24,	24	24,	No	1.60944	3	55	Yes	1.79176	4	67	No	5.27811	2	82	non-coding region
Nbe-miR150,	Niben044Scf00001093	77478	77980	24,	24	-48,	No	0	6	75	No	0	6	101	Yes	3.21888	7	102	non-coding region
Nbe-miR150,	Niben044Scf00013626	12402	12951	24,	24	-264,	No	5.32788	5	148	Yes	5.39816	7	157	No	5.39816	6	178	non-coding region
Nbe-miR151,	Niben044Scf00000332	156444	156645	24,	24	-216,	Yes	2.07944	4	72	No	0	4	77	No	1.79176	2	92	non-coding region
Nbe-miR152,	Niben044Scf00031815	1569	1921	24,	21	-336,	No	14.0464	18	351	Yes	11.7778	17	371	No	10.6847	17	381	non-coding region
Nbe-miR152,	Niben044Scf00038960	9529	9652	24,	21	84,	No	0	3	28	No	0	2	33	Yes	1.60944	4	44	TATA binding related factor TRF of subunit 20 of Mediator complex [Arabidopsis thaliana]
Nbe-miR152,	Niben044Scf00040838	83980	84208	24,	21	-147,	No	5.83773	3	102	No	7.27517	6	115	Yes	7.56838	6	116	non-coding region
Nbe-miR152,	Niben044Scf00038960	9209	9362	24,	21	-252,	No	2.63906	10	155	No	2.99573	9	161	Yes	3.2581	7	172	TATA binding related factor TRF of subunit 20 of Mediator complex [Arabidopsis thaliana]
Nbe-miR152,	Niben044Scf00005593	16880	17039	24,	24	96,	Yes	2.07944	4	30	No	0	2	25	No	0	1	28	non-coding region
Nbe-miR152,	Niben044Scf00038596	46813	47004	24,	24	-216,	Yes	2.56495	3	44	No	2.83321	4	47	No	2.77259	5	57	non-coding region
Nbe-miR152,	Niben044Scf00002074	42922	43179	24,	24	168,	No	0	3	57	Yes	1.94591	3	64	No	2.48491	3	71	Auxin induced protein 5NG4 [Pinus taeda]
Nbe-miR153,	Niben044Scf00005373	61201	61355	24,	24	-24,	No	0	3	31	No	0	2	35	Yes	2.07944	1	40	SWI/SNF complex subunit SWI3B [Arabidopsis thaliana]
Nbe-miR153,	Niben044Scf00035276	58151	58824	24,	24	-528,	Yes	1.94591	7	63	No	0	6	47	No	0	6	59	non-coding region
Nbe-miR155,	Niben044Scf00003868	94276	94397	21,	24	-120,	No	0	5	69	Yes	3.43399	4	81	No	0	3	65	non-coding region
Nbe-miR155,	Niben044Scf00021825	29907	30105	21,	24	-144,	No	28.1481	15	387	No	20.5788	11	379	Yes	21.2425	11	405	Aspartokinase/homoserine dehydrogenase [Solanum lycopersicum]
Nbe-miR156,	Niben044Scf00017302	35539	35728	21,	21	252,	No	4.69135	8	144	No	4.70048	6	169	Yes	4.91998	9	189	non-coding region
Nbe-miR156,	Niben044Scf00036945	1085	1384	21,	24	312,	No	12.7023	17	360	Yes	15.805	15	390	No	13.363	18	450	non-coding region
Nbe-miR157,	Niben044Scf00023644	11190	11482	21,	24	144,	Yes	12.8714	6	204	No	8.8853	12	200	No	12.5232	9	230	non-coding region
Nbe-miR159,	Niben044Scf00029581	17413	17771	24,	21	231,	Yes	11.5615	12	318	No	12.7455	16	342	No	14.4608	18	363	non-coding region
Nbe-miR159,	Niben044Scf00018290	38421	38529	24,	24	120,	No	2.94444	1	52	Yes	1.60944	1	56	No	2.07944	2	64	non-coding region
Nbe-miR159,	Niben044Scf00006248	154404	154733	24,	24	-360,	No	3.89182	5	144	Yes	4.00733	5	134	No	6.59167	5	155	non-coding region
Nbe-miR159,	Niben044Scf00010693	57530	57713	24,	24	24,	No	0	4	38	Yes	2.07944	4	40	No	1.60944	3	39	non-coding region
Nbe-miR159,	Niben044Scf00060164	4936	5042	24,	24	96,	Yes	2.19722	7	88	No	3.52636	3	89	No	3.04452	8	104	non-coding region
Nbe-miR159,	Niben044Scf00003537	7094	7407	24,	24	96,	Yes	2.19722	7	64	No	7.37776	3	72	No	3.52636	7	75	Copper amine oxidase [Arabidopsis thaliana]
Nbe-miR16,	Niben044Scf00025300	14801	15201	24,	24	-240,	No	10.3972	6	178	No	6.59167	8	161	Yes	10.1019	5	203	non-coding region
Nbe-miR160,	Niben044Scf00001424	3099	3237	21,	24	-48,	No	2.56495	4	61	Yes	1.94591	4	71	No	3.04452	4	90	non-coding region
Nbe-miR160,	Niben044Scf00019049	89376	89592	21,	24	216,	No	30.4651	31	567	Yes	22.1314	24	568	No	23.9472	27	607	Rab3 GTPase activating protein catalytic subunit [Solanum lycopersicum]
Nbe-miR160,	Niben044Scf00019114	9031	9746	21,	24	-120,	Yes	13.328	17	303	No	7.7003	16	307	No	10.8328	18	340	non-coding region
Nbe-miR18,	Niben044Scf00052787	43486	43767	22,	21	357,	No	0	6	78	Yes	2.99573	3	89	No	3.55535	7	97	non-coding region
Nbe-miR18,	Niben044Scf00055863	47050	47343	22,	24	96,	No	6.23832	5	114	No	7.19369	8	116	Yes	5.1299	8	130	non-coding region
Nbe-miR19,	Niben044Scf00020677	5895	6061	24,	21	273,	Yes	9.99661	9	193	No	10.2036	12	187	No	10.9128	11	223	non-coding region
Nbe-miR19,	Niben044Scf00020720	50090	50235	24,	21	126,	No	3.98898	11	212	No	7.33889	9	219	Yes	4.40672	11	240	cation chloride co transporter 1 [Arabidopsis thaliana]
Nbe-miR20,	Niben044Scf00020651	14348	14568	21,	21	252,	No	8.34877	9	141	No	8.18869	9	141	Yes	6.06611	12	154	non-coding region
Nbe-miR20,	Niben044Scf00006213	95720	95895	21,	24	168,	Yes	3.13549	3	36	No	3.61092	4	35	No	0	4	42	non-coding region
Nbe-miR20,	Niben044Scf00015434	49026	49319	21,	24	-288,	No	21.2198	36	767	No	24.283	38	796	Yes	28.4818	44	884	non-coding region
Nbe-miR21,	Niben044Scf00002858	2903	4114	21,	24	-48,	No	2.30259	7	126	Yes	6.23832	9	150	No	3.89182	8	188	DCD Development and Cell Death domain protein [Arabidopsis thaliana]
Nbe-miR21,	Niben044Scf00023747	11604	11729	21,	24	-144,	Yes	4.39445	7	149	No	3.21888	6	160	No	4.21951	5	157	Genomic DNA chromosome 5 P1 clone MXM12 [Solanum lycopersicum]
Nbe-miR22,	Niben044Scf00035999	32937	33283	21,	24	72,	No	3.66356	3	87	No	3.80666	2	81	Yes	6.99302	4	87	non-coding region
Nbe-miR22,	Niben044Scf00016529	14503	14729	21,	24	72,	Yes	3.29584	2	42	No	2.94444	1	42	No	5.66643	4	44	non-coding region
Nbe-miR22,	Niben044Scf00011634	25453	26079	21,	24	-144,	Yes	3.04452	4	87	No	3.58352	5	96	No	1.94591	7	80	non-coding region
Nbe-miR22,	Niben044Scf00010351	45827	46085	21,	24	-144,	No	2.19722	2	45	No	4.79579	1	55	Yes	2.19722	1	39	non-coding region
Nbe-miR22,	Niben044Scf00011448	31381	31550	21,	24	-48,	Yes	1.60944	1	18	No	0	0	27	No	0	1	20	non-coding region
Nbe-miR22,	Niben044Scf00005405	3624	3790	21,	24	96,	No	0	0	30	No	0	1	32	Yes	1.60944	0	32	non-coding region
Nbe-miR22,	Niben044Scf00009837	47579	48216	21,	24	288,	No	9.83996	6	219	Yes	12.4294	14	242	No	8.83332	11	255	non-coding region
Nbe-miR22,	Niben044Scf00034363	51509	51826	21,	24	-48,	Yes	1.79176	2	26	No	0	1	35	No	0	1	31	non-coding region
Nbe-miR22,	Niben044Scf00027326	27835	28181	21,	24	-408,	No	3.09104	1	56	No	4.15888	7	79	Yes	3.21888	1	72	non-coding region
Nbe-miR22,	Niben044Scf00015694	90169	90719	21,	24	192,	No	5.88888	4	191	Yes	3.7612	4	186	No	6.80239	6	205	non-coding region
Nbe-miR22,	Niben044Scf00016529	14502	14733	21,	24	72,	No	3.29584	2	42	No	2.94444	1	43	Yes	5.66643	4	47	non-coding region
Nbe-miR22,	Niben044Scf00029096	68118	68427	21,	24	96,	Yes	2.63906	6	138	No	6.59167	8	148	No	3.58352	10	161	non-coding region
Nbe-miR22,	Niben044Scf00037604	12864	12984	21,	24	72,	No	0	0	30	No	0	1	39	Yes	2.07944	0	36	non-coding region
Nbe-miR24,	Niben044Scf00013447	170431	170903	24,	21	63,	No	4.15888	13	152	No	2.94444	10	177	Yes	4.15888	13	186	non-coding region
Nbe-miR24,	Niben044Scf00035123	2620	2827	24,	21	-21,	Yes	7.69485	6	67	No	6.90776	4	81	No	3.58352	5	90	non-coding region
Nbe-miR26,	Niben044Scf00034101	38841	39429	23,	24	192,	No	1.60944	3	76	Yes	2.19722	4	74	No	7.69485	4	85	non-coding region
Nbe-miR26,	Niben044Scf00000631	142723	143281	23,	24	-144,	No	1.94591	5	100	Yes	6.93147	8	93	No	4.79579	7	119	non-coding region
Nbe-miR27,	Niben044Scf00001244	23407	25612	24,	21	189,	No	4.60517	32	695	Yes	5.4161	49	1012	No	9.59158	35	881	Golgin candidate 5 [Arabidopsis thaliana]
Nbe-miR28,	Niben044Scf00009902	207086	207574	21,	24	-48,	No	0	2	39	No	0	2	43	Yes	3.71357	5	55	non-coding region
Nbe-miR28,	Niben044Scf00009960	29035	30033	21,	24	336,	No	8.12089	12	314	Yes	7.1107	22	392	No	8.12089	19	355	non-coding region
Nbe-miR29,	Niben044Scf00029737	80503	80592	24,	24	0,	No	0	6	107	No	0	6	102	Yes	3.13549	7	116	non-coding region
Nbe-miR29,	Niben044Scf00011784	32939	33097	24,	24	-24,	Yes	5.27811	4	57	No	2.77259	3	53	No	2.70805	4	58	non-coding region
Nbe-miR30,	Niben044Scf00006841	5561	5854	24,	24	-72,	No	23.0103	28	482	No	22.005	31	468	Yes	22.349	35	529	non-coding region
Nbe-miR30,	Niben044Scf00012392	34584	34800	24,	24	-48,	No	7.42714	11	192	No	4.96981	8	195	Yes	12.569	11	224	non-coding region
Nbe-miR32,	Niben044Scf00044499	119311	119611	24,	21	-231,	No	11.8537	13	218	No	12.4766	15	229	Yes	14.1054	14	270	non-coding region
Nbe-miR34,	Niben044Scf00022028	11661	12380	21,	21	-189,	No	3.61092	11	238	Yes	7.5224	12	329	No	6.35611	13	295	non-coding region
Nbe-miR35,	Niben044Scf00032738	79689	79880	21,	21	168,	Yes	4.27667	13	237	No	5.10595	16	267	No	6.99302	16	297	non-coding region
Nbe-miR37,	Niben044Scf00014626	21772	21921	24,	21	-42,	No	0	7	77	No	0	7	81	Yes	4.07754	9	85	non-coding region
Nbe-miR37,	Niben044Scf00011168	3229	3539	24,	21	84,	No	7.19369	10	152	No	6.23832	8	148	Yes	6.51619	10	167	non-coding region
Nbe-miR37,	Niben044Scf00030837	19135	19456	24,	21	-42,	Yes	7.05272	7	110	No	9.27313	7	113	No	10.1019	10	154	non-coding region
Nbe-miR37,	Niben044Scf00013204	18013	18382	24,	21	-42,	No	6.35611	10	177	No	6.18208	10	203	Yes	7.19369	14	225	non-coding region
Nbe-miR37,	Niben044Scf00007488	103549	103989	24,	24	96,	No	1.79176	13	166	No	0	13	183	Yes	4.07754	17	189	non-coding region
Nbe-miR41,	Niben044Scf00026987	5245	5511	21,	21	210,	No	33.4604	35	745	Yes	34.012	42	813	No	35.2202	38	873	non-coding region
Nbe-miR41,	Niben044Scf00023767	24722	25128	21,	21	210,	Yes	10.9192	11	221	No	13.9619	11	299	No	16.3273	10	285	non-coding region
Nbe-miR41,	Niben044Scf00000696	11350	11431	21,	21	168,	No	4.00733	7	141	No	1.79176	7	147	Yes	4.61512	10	155	Delta 1 pyrroline 5 carboxylate dehydrogenase 12A1 mitochondrial [Arabidopsis thaliana]
Nbe-miR41,	Niben044Ctg25723962	809	1099	21,	24	-192,	Yes	12.3642	15	282	No	12.569	13	289	No	18.0411	18	300	non-coding region
Nbe-miR42,Nbe-miR126,	Niben044Scf00004082	577	1227	24,24,	24	216,216,	No	18.3805	32	851	No	19.7668	35	850	Yes	26.8567	41	973	non-coding region
Nbe-miR44,	Niben044Scf00057433	6119	6318	24,	21	-63,	No	11.0429	7	264	Yes	11.213	11	285	No	17.4244	11	318	non-coding region
Nbe-miR44,	Niben044Scf00007021	2483	2768	24,	21	-105,	No	15.8799	20	458	No	18.4067	26	495	Yes	18.9188	29	517	non-coding region
Nbe-miR44,	Niben044Scf00006440	19799	20001	24,	21	-84,	No	13.7241	8	237	Yes	12.1781	8	226	No	17.27	7	282	non-coding region
Nbe-miR44,	Niben044Scf00030255	63328	63506	24,	21	-84,	No	6.75344	4	140	No	0	3	132	Yes	2.77259	5	149	non-coding region
Nbe-miR44,	Niben044Scf00036515	4892	5199	24,	24	-120,	Yes	25.1884	28	510	No	25.5297	26	576	No	26.4104	34	618	non-coding region
Nbe-miR45,	Niben044Scf00009979	143815	144055	24,	21	-147,	Yes	7.94058	8	163	No	5.78074	1	140	No	7.47534	4	189	non-coding region
Nbe-miR45,	Niben044Scf00009371	52483	52677	24,	21	-147,	Yes	9.4724	11	150	No	5.58725	12	165	No	7.05272	14	179	non-coding region
Nbe-miR45,	Niben044Scf00030530	134994	135254	24,	21	-63,	No	18.0434	11	279	Yes	19.9344	8	267	No	18.4207	12	310	non-coding region
Nbe-miR45,	Niben044Scf00023917	2778	2954	24,	21	-42,	Yes	8.22175	10	168	No	9.50718	9	157	No	10.0739	8	198	non-coding region
Nbe-miR45,	Niben044Scf00001037	132229	132340	24,	21	-42,	Yes	4.94164	9	114	No	4.72739	6	94	No	7.56838	6	120	non-coding region
Nbe-miR45,	Niben044Scf00003552	32235	32474	24,	21	-42,	Yes	20.6357	13	184	No	20.7944	12	170	No	16.8365	14	210	non-coding region
Nbe-miR45,	Niben044Scf00001792	59570	59842	24,	21	-42,	Yes	14.2214	12	206	No	10.3972	12	200	No	12.3642	12	227	non-coding region
Nbe-miR45,	Niben044Scf00032250	65325	65801	24,	21	-42,	Yes	10.4895	10	184	No	9.99661	10	173	No	9.13357	9	190	non-coding region
Nbe-miR45,	Niben044Scf00024914	47471	47602	24,	21	-42,	Yes	7.37776	10	132	No	9.99661	10	137	No	9.27313	9	153	ABC transporter G family member 11 [Solanum lycopersicum]
Nbe-miR45,	Niben044Scf00037753	16520	16856	24,	21	-147,	Yes	4.7362	11	158	No	5.55296	13	167	No	5.20401	14	191	non-coding region
Nbe-miR45,	Niben044Ctg23742065	7	264	24,	24	48,	Yes	6.27099	1	87	No	12.7023	3	87	No	2.89037	3	82	non-coding region
Nbe-miR45,	Niben044Scf00027155	38036	38874	24,	24	-24,	No	7.37776	8	200	Yes	8.12089	12	196	No	9.77429	7	226	non-coding region
Nbe-miR45,	Niben044Scf00032216	126030	126747	24,	24	-144,	No	6.59167	11	190	Yes	5.27811	13	169	No	4.79579	15	222	G type lectin S receptor serine/threonine protein kinase SD1 1 [Arabidopsis thaliana]
Nbe-miR45,	Niben044Scf00026670	24603	24951	24,	24	-144,	No	8.15507	8	174	Yes	7.56838	10	163	No	8.66147	8	203	non-coding region
Nbe-miR45,	Niben044Scf00002136	11094	11639	24,	24	-48,	No	3.46574	7	117	Yes	3.68888	6	111	No	4.39445	3	118	non-coding region
Nbe-miR45,	Niben044Scf00005617	23910	25109	24,	24	-48,	No	11.2836	11	207	Yes	12.2326	17	231	No	16.5085	13	266	non-coding region
Nbe-miR45,	Niben044Scf00026670	25077	25279	24,	24	216,	Yes	2.07944	2	44	No	0	1	40	No	0	1	62	non-coding region
Nbe-miR45,	Niben044Scf00000627	13296	13747	24,	24	24,	Yes	3.04452	1	66	No	2.07944	1	61	No	0	2	65	non-coding region
Nbe-miR45,	Niben044Scf00015243	20000	20266	24,	24	0,	Yes	2.56495	2	39	No	0	3	32	No	1.94591	0	36	non-coding region
Nbe-miR45,	Niben044Scf00010869	8328	8437	24,	24	-168,	Yes	2.30259	5	61	No	1.79176	1	59	No	3.21888	3	71	non-coding region
Nbe-miR45,	Niben044Scf00015598	99973	100931	24,	24	-96,	Yes	11.2836	12	245	No	7.61332	8	212	No	12.8755	9	271	non-coding region
Nbe-miR45,	Niben044Scf00050153	24488	24905	24,	24	-24,	No	0	1	39	No	0	0	34	Yes	1.60944	0	51	non-coding region
Nbe-miR46,	Niben044Scf00027603	1085	1380	24,	21	21,	No	4.26268	10	152	Yes	4.29046	12	173	No	4.82028	3	165	non-coding region
Nbe-miR46,	Niben044Scf00040393	7139	7321	24,	24	48,	No	2.19722	3	64	Yes	3.58352	3	60	No	4.39445	4	79	non-coding region
Nbe-miR46,	Niben044Scf00021189	30841	31169	24,	24	-120,	No	1.60944	4	79	Yes	4.15888	4	88	No	7.16704	5	87	non-coding region
Nbe-miR46,	Niben044Scf00050017	2249	2600	24,	24	264,	No	0	3	48	No	1.79176	4	60	Yes	1.79176	5	70	non-coding region
Nbe-miR46,	Niben044Scf00021129	1276	1508	24,	24	96,	No	1.60944	5	66	Yes	2.07944	3	58	No	2.07944	4	68	non-coding region
Nbe-miR46,	Niben044Scf00043386	35818	36134	24,	24	96,	Yes	1.94591	6	81	No	4.39445	4	89	No	4.79579	8	87	non-coding region
Nbe-miR46,Nbe-miR159,	Niben044Scf00015108	10444	10639	24,24,	21	0,0,	No	7.1107	7	139	Yes	7.5224	6	153	No	7.82405	8	150	non-coding region
Nbe-miR46,Nbe-miR159,	Niben044Scf00044364	1356	1745	24,24,	21	0,0,	No	9.53416	11	232	Yes	6.86797	10	234	No	12.1781	9	271	non-coding region
Nbe-miR47,	Niben044Scf00030733	60375	60800	21,	24	168,	Yes	2.48491	5	56	No	0	3	55	No	1.79176	4	74	non-coding region
Nbe-miR47,	Niben044Scf00018164	58379	65217	21,	24	-3024,	No	5.99146	97	2595	Yes	11.2836	134	3644	No	7.69485	109	3036	non-coding region
Nbe-miR48,	Niben044Scf00023525	5461	5642	21,	21	42,	Yes	5.27811	10	156	No	5.88888	9	158	No	6.80239	9	175	non-coding region
Nbe-miR48,	Niben044Scf00004887	43432	43781	21,	21	-273,	No	3.21888	8	140	Yes	4.45435	11	141	No	3.89182	9	161	non-coding region
Nbe-miR48,	Niben044Scf00017088	24546	24714	21,	24	240,	No	0	0	28	No	0	1	31	Yes	1.60944	1	34	Coatomer subunit beta 1 [Solanum lycopersicum]
Nbe-miR49,	Niben044Scf00029524	25718	25913	21,	21	-294,	Yes	16.3142	24	387	No	15.5789	18	388	No	17.1708	23	427	non-coding region
Nbe-miR5,	Niben044Scf00015135	131578	131795	24,	21	210,	Yes	28.0772	18	479	No	27.651	24	525	No	36.1673	24	550	non-coding region
Nbe-miR5,	Niben044Scf00016909	63105	63461	24,	24	336,	No	0	5	86	Yes	1.94591	5	97	No	3.95124	9	98	non-coding region
Nbe-miR50,	Niben044Scf00011395	5546	5928	24,	21	42,	Yes	3.95124	4	198	No	5.54518	9	222	No	8.0507	11	227	non-coding region
Nbe-miR51,	Niben044Scf00000671	101798	102152	21,	24	312,	No	0	0	22	No	0	1	16	Yes	3.21888	3	32	non-coding region
Nbe-miR53,	Niben044Scf00012616	380	638	21,	21	-315,	No	15.9099	25	374	Yes	22.2886	25	347	No	19.15	22	386	non-coding region
Nbe-miR53,	Niben044Scf00002939	74586	74770	21,	24	192,	No	0	8	98	No	2.48491	5	82	Yes	7.05272	6	96	non-coding region
Nbe-miR54,	Niben044Scf00012499	49993	50191	24,	21	231,	Yes	19.2008	18	314	No	26.3336	23	327	No	19.795	22	350	non-coding region
Nbe-miR56,	Niben044Scf00012292	10441	10602	24,	21	-63,	No	13.1723	11	287	Yes	19.6788	14	296	No	13.3642	14	333	non-coding region
Nbe-miR57,	Niben044Scf00005764	228913	230330	21,	24	336,	No	9.88751	44	917	Yes	13.3288	52	1034	No	11.7955	43	984	non-coding region
Nbe-miR58,	Niben044Scf00046185	24101	24184	21,	24	-24,	Yes	5.01728	12	194	No	4.99043	11	214	No	6.11147	15	224	NAD dependent epimerase/dehydratase expressed [Solanum lycopersicum]
Nbe-miR58,	Niben044Scf00047255	997	2068	21,	24	1152,	No	9.95347	25	694	Yes	12.0614	38	774	No	12.0127	33	769	non-coding region
Nbe-miR61,	Niben044Scf00007901	15170	15251	24,	24	216,	Yes	2.56495	3	41	No	0	3	37	No	0	3	51	non-coding region
Nbe-miR63,	Niben044Scf00037747	108215	108537	24,	21	-273,	No	26.8065	23	458	No	17.7233	28	475	Yes	21.7523	24	505	non-coding region
Nbe-miR63,	Niben044Scf00027678	51557	51955	24,	24	384,	No	2.89037	4	127	Yes	3.89182	4	134	No	3.17805	4	134	non-coding region
Nbe-miR63,	Niben044Scf00005213	79883	80061	24,	24	-48,	No	0	4	48	No	0	4	46	Yes	1.94591	5	63	non-coding region
Nbe-miR63,Nbe-miR153,	Niben044Scf00007380	179697	179973	24,24,	24	48,48,	No	1.79176	3	44	No	0	2	42	Yes	5.1299	3	50	LRR receptor serine/threonine protein kinase RLP [Solanum lycopersicum]
Nbe-miR64,	Niben044Scf00054376	6076	6338	23,	24	288,	No	0	2	30	No	0	1	36	Yes	1.60944	3	44	non-coding region
Nbe-miR65,	Niben044Scf00043420	37254	37412	23,	21	0,	No	12.9261	13	316	No	12.767	12	335	Yes	13.3415	13	376	non-coding region
Nbe-miR65,	Niben044Scf00026215	28742	29429	23,	21	525,	Yes	18.5832	55	1307	No	19.12	60	1327	No	20.6688	69	1501	non-coding region
Nbe-miR65,	Niben044Scf00012297	131142	131748	23,	21	-21,	Yes	19.4994	63	1140	No	14.8436	56	1163	No	15.5789	68	1293	Sister chromatid cohesion protein PDS5 A [Solanum lycopersicum]
Nbe-miR65,	Niben044Scf00018643	10119	10573	23,	21	-63,	Yes	20.816	42	782	No	23.0756	40	826	No	26.2779	49	921	basic helix loop helix bHLH DNA binding [Arabidopsis thaliana]
Nbe-miR65,	Niben044Scf00037176	17810	18269	23,	24	-192,	No	20.472	42	946	Yes	26.0707	41	1006	No	23.9458	51	1108	UDP glucosyltransferase family 1 protein [Solanum lycopersicum]
Nbe-miR65,	Niben044Scf00010452	129715	130198	23,	24	-264,	No	14.2086	34	675	No	14.8267	34	696	Yes	19.3451	37	781	non-coding region
Nbe-miR65,	Niben044Scf00000055	7711	8156	23,	24	-312,	No	11.3526	33	717	No	16.1014	44	759	Yes	15.6611	40	818	cDNA clone J033084B06 full insert sequence [Solanum lycopersicum]
Nbe-miR65,	Niben044Scf00019633	4382	4883	23,	24	24,	No	25.0383	38	834	Yes	26.6218	45	864	No	27.4447	44	930	non-coding region
Nbe-miR65,	Niben044Scf00050233	3808	4464	23,	24	-504,	No	7.91717	21	482	Yes	12.4649	18	484	No	19.2256	19	526	non-coding region
Nbe-miR65,	Niben044Scf00003125	10653	11439	23,	24	-264,	Yes	19.0211	42	1078	No	25.3189	44	1106	No	22.9248	49	1209	non-coding region
Nbe-miR65,	Niben044Scf00001403	16524	17059	23,	24	24,	No	12.7455	21	605	Yes	13.0849	24	590	No	13.0056	22	657	non-coding region
Nbe-miR65,Nbe-miR65,	Niben044Scf00011210	40441	41009	23,23,	21	105,-105,	Yes	28.3838	52	991	No	28.3666	53	1019	No	29.6479	56	1099	non-coding region
Nbe-miR66,	Niben044Scf00007115	128345	128956	22,	24	624,	Yes	7.19369	9	110	No	2.19722	7	110	No	2.94444	2	126	non-coding region
Nbe-miR68,	Niben044Scf00042982	18403	19010	21,	24	-96,	No	0	3	43	No	0	3	48	Yes	1.60944	5	51	non-coding region
Nbe-miR71,	Niben044Scf00043256	14388	14744	24,	24	216,	No	3.3322	2	69	No	3.43399	4	67	Yes	1.94591	4	73	non-coding region
Nbe-miR71,	Niben044Scf00029193	31025	31420	24,	24	216,	No	0	3	32	No	0	3	32	Yes	2.07944	4	37	non-coding region
Nbe-miR71,	Niben044Scf00028514	49130	49796	24,	24	312,	No	5.66643	7	48	Yes	3.04452	6	48	No	2.70805	5	53	non-coding region
Nbe-miR71,	Niben044Scf00011889	3022	3403	24,	24	288,	No	2.30259	1	37	Yes	2.19722	2	35	No	0	2	46	non-coding region
Nbe-miR71,	Niben044Scf00015898	24609	25043	24,	24	144,	No	0	2	52	No	1.60944	1	39	Yes	2.07944	3	47	non-coding region
Nbe-miR71,	Niben044Scf00013127	81599	82254	24,	24	264,	No	0	5	74	No	1.79176	8	82	Yes	4.39445	7	93	non-coding region
Nbe-miR71,	Niben044Scf00023651	26283	26666	24,	24	264,	Yes	4.39445	2	35	No	0	1	36	No	1.79176	3	43	non-coding region
Nbe-miR71,	Niben044Scf00032821	9304	9702	24,	24	216,	No	0	4	30	No	0	2	32	Yes	1.79176	3	42	non-coding region
Nbe-miR71,	Niben044Scf00000482	20093	20613	24,	24	216,	No	2.63906	5	64	No	2.3979	5	59	Yes	3.89182	5	69	non-coding region
Nbe-miR73,	Niben044Scf00007265	22801	23008	21,	21	21,	No	10.9128	13	197	No	13.8629	14	218	Yes	11.0666	13	249	non-coding region
Nbe-miR74,	Niben044Scf00001379	2601	3242	24,	21	-231,	No	19.5008	22	333	No	16.878	19	316	Yes	17.4825	22	383	non-coding region
Nbe-miR74,	Niben044Scf00027829	40653	41373	24,	21	-294,	No	11.0666	15	349	Yes	11.5304	10	324	No	13.0324	15	394	non-coding region
Nbe-miR74,	Niben044Scf00058506	8039	8417	24,	21	126,	No	7.94058	6	179	No	7.7003	6	171	Yes	12.6585	7	212	non-coding region
Nbe-miR74,	Niben044Scf00023557	62512	62802	24,	21	-42,	Yes	5.88888	5	127	No	5.23644	5	127	No	11.0349	7	146	non-coding region
Nbe-miR74,	Niben044Scf00007771	6160	6398	24,	24	-72,	No	5.20401	7	54	No	0	4	54	Yes	2.63906	4	57	non-coding region
Nbe-miR74,	Niben044Scf00008428	23910	24091	24,	24	24,	Yes	4.38203	7	64	No	3.21888	3	73	No	4.39445	4	78	non-coding region
Nbe-miR74,Nbe-miR117,	Niben044Scf00009814	115252	115754	24,24,	21	-42,-210,	Yes	20.9244	7	273	No	16.7392	7	277	No	16.9993	7	305	non-coding region
Nbe-miR74,Nbe-miR117,	Niben044Scf00001758	11100	11705	24,24,	21	-42,-210,	Yes	20.8379	13	368	No	16.6936	17	369	No	16.968	17	417	non-coding region
Nbe-miR76,	Niben044Scf00018281	111538	111784	24,	24	-72,	No	4.15888	3	36	Yes	1.60944	5	32	No	0	3	32	non-coding region
Nbe-miR76,	Niben044Scf00006091	118893	119579	24,	24	-120,	No	2.56495	9	122	Yes	2.07944	9	107	No	3.89182	3	108	non-coding region
Nbe-miR76,	Niben044Scf00007876	11449	12071	24,	24	-48,	No	4.64439	4	115	Yes	4.15888	8	103	No	5.54518	11	140	Mitochondrial import receptor subunit TOM22 [Solanum lycopersicum]
Nbe-miR76,	Niben044Scf00025873	19280	20212	24,	24	-48,	Yes	2.19722	7	116	No	3.91202	7	90	No	4.39445	5	138	non-coding region
Nbe-miR80,	Niben044Scf00022759	33854	34206	21,	21	-189,	Yes	6.27099	5	108	No	6.86797	7	125	No	6.27099	9	125	non-coding region
Nbe-miR80,	Niben044Scf00010947	27772	28104	21,	21	-189,	No	6.18208	8	154	No	5.66643	7	169	Yes	5.54518	12	188	non-coding region
Nbe-miR80,	Niben044Scf00005807	7611	8082	21,	24	-96,	No	0	1	49	Yes	3.21888	3	51	No	0	3	68	non-coding region
Nbe-miR80,	Niben044Scf00008852	10327	10676	21,	24	-48,	No	0	5	98	Yes	2.77259	6	106	No	3.17805	7	114	non-coding region
Nbe-miR80,	Niben044Scf00028178	14371	14859	21,	24	-144,	Yes	1.94591	4	65	No	2.19722	4	75	No	4.39445	6	95	non-coding region
Nbe-miR80,	Niben044Scf00019297	64713	64963	21,	24	-144,	No	0	2	48	No	1.79176	4	50	Yes	1.79176	3	58	non-coding region
Nbe-miR82,	Niben044Scf00004184	19887	20398	24,	24	192,	No	0	2	27	Yes	3.52636	6	48	No	3.43399	2	40	non-coding region
Nbe-miR82,	Niben044Scf00026709	26070	26831	24,	24	-792,	No	1.79176	8	117	No	2.56495	7	104	Yes	2.77259	8	136	non-coding region
Nbe-miR82,	Niben044Scf00006930	27173	27894	24,	24	-120,	Yes	5.78074	8	193	No	5.66643	9	211	No	6.66441	11	236	non-coding region
Nbe-miR82,	Niben044Scf00015431	77122	77813	24,	24	-336,	No	2.56495	4	100	Yes	2.63906	3	111	No	0	7	141	non-coding region
Nbe-miR82,	Niben044Scf00010747	46769	47962	24,	24	-912,	No	6.73459	16	374	Yes	7.97797	23	449	No	6.59167	20	418	non-coding region
Nbe-miR83,	Niben044Scf00008621	10988	11318	21,	24	408,	No	0	3	68	Yes	1.79176	5	91	No	0	2	70	non-coding region
Nbe-miR86,	Niben044Scf00015723	51234	51658	24,	21	105,	Yes	11.3942	14	183	No	10.2598	16	204	No	10.1019	24	238	non-coding region
Nbe-miR86,	Niben044Scf00016368	89279	89696	24,	21	105,	Yes	10.0609	9	131	No	5.2832	8	120	No	5.4848	8	140	non-coding region
Nbe-miR86,	Niben044Scf00011020	53062	53614	24,	21	105,	Yes	8.0861	15	195	No	12.542	11	198	No	12.283	13	199	non-coding region
Nbe-miR86,	Niben044Scf00009817	203288	203949	24,	21	-21,	No	15.0913	19	298	No	17.1412	18	299	Yes	22.2118	14	320	non-coding region
Nbe-miR86,	Niben044Scf00027488	29272	29766	24,	21	105,	Yes	10.0609	12	251	No	14.1037	13	232	No	13.8512	19	264	non-coding region
Nbe-miR86,	Niben044Scf00030455	25351	25768	24,	21	21,	Yes	4.99043	11	167	No	3.73767	5	173	No	6.23832	9	178	non-coding region
Nbe-miR86,	Niben044Scf00052870	3610	4181	24,	24	336,	No	20.1462	8	219	Yes	21.0659	11	233	No	15.2946	13	260	non-coding region
Nbe-miR86,	Niben044Scf00034554	1882	2310	24,	24	144,	No	7.7424	7	163	Yes	4.48864	5	155	No	6.51619	7	170	non-coding region
Nbe-miR86,	Niben044Scf00002733	11193	11578	24,	24	-384,	No	2.3979	2	75	Yes	5.1299	3	71	No	3.21888	2	86	non-coding region
Nbe-miR86,	Niben044Scf00003839	24181	24535	24,	24	120,	Yes	8.49699	8	99	No	4.60517	9	95	No	4.06044	5	102	non-coding region
Nbe-miR86,	Niben044Scf00004935	90960	91386	24,	24	-144,	No	3.85015	5	115	No	3.8712	7	124	Yes	3.58352	8	145	non-coding region
Nbe-miR86,	Niben044Scf00019485	46518	47142	24,	24	288,	No	9.24995	7	183	No	13.6616	8	188	Yes	9.88751	4	205	non-coding region
Nbe-miR87,	Niben044Scf00022778	32819	32888	21,	21	-21,	Yes	6.20456	6	162	No	5.66643	4	154	No	6.32972	7	165	non-coding region
Nbe-miR87,	Niben044Scf00022778	32803	32890	21,	21	-42,	No	6.20456	7	180	No	5.66643	7	177	Yes	6.32972	10	188	non-coding region
Nbe-miR87,	Niben044Scf00027286	43017	43193	21,	24	-24,	Yes	1.79176	8	99	No	4.60517	10	103	No	4.60517	9	117	non-coding region
Nbe-miR87,	Niben044Scf00022778	32798	32891	21,	24	-24,	Yes	6.20456	9	185	No	5.66643	9	178	No	6.32972	10	192	non-coding region
Nbe-miR88,	Niben044Scf00020864	15475	15694	24,	21	-84,	Yes	9.75039	12	239	No	9.23024	15	244	No	13.8175	16	264	non-coding region
Nbe-miR88,	Niben044Scf00012648	14648	14936	24,	21	-126,	No	5.01064	16	181	Yes	4.97673	14	195	No	4.18965	13	191	non-coding region
Nbe-miR88,	Niben044Scf00009668	53939	55359	24,	21	0,	No	12.1136	72	1240	No	17.8174	73	1400	Yes	17.27	70	1368	non-coding region
Nbe-miR88,	Niben044Scf00045151	6860	7035	24,	24	-72,	Yes	13.6299	18	379	No	16.9364	16	358	No	15.5622	21	388	non-coding region
Nbe-miR88,	Niben044Scf00036188	116115	116475	24,	24	-72,	No	9.88751	13	223	Yes	8.7389	17	228	No	8.52536	15	251	non-coding region
Nbe-miR88,	Niben044Scf00010661	46759	47418	24,	24	-48,	Yes	7.86365	5	236	No	7.32712	5	230	No	4.96284	6	251	non-coding region
Nbe-miR89,	Niben044Scf00005594	21614	21782	21,	21	252,	No	17.2163	20	442	Yes	22.0537	17	435	No	20.4038	21	458	non-coding region
Nbe-miR89,	Niben044Scf00020113	19769	19854	21,	21	-21,	No	5.64191	16	338	No	7.28551	17	347	Yes	6.03548	18	370	non-coding region
Nbe-miR89,	Niben044Scf00037603	3158	3815	21,	24	-336,	Yes	5.4161	9	99	No	6.59167	5	96	No	6.51619	11	114	non-coding region
Nbe-miR89,	Niben044Scf00050953	2591	3332	21,	24	-264,	No	2.07944	2	54	No	0	1	48	Yes	2.3979	1	59	non-coding region
Nbe-miR89,	Niben044Scf00049937	79463	79655	21,	24	-120,	No	2.48491	4	75	No	3.09104	4	56	Yes	6.08904	5	65	non-coding region
Nbe-miR89,	Niben044Scf00008701	19551	19892	21,	24	-288,	Yes	4.79579	3	69	No	4.79579	2	58	No	5.27811	2	80	non-coding region
Nbe-miR89,	Niben044Scf00020113	19766	19858	21,	24	0,	Yes	5.64191	16	348	No	7.28551	14	355	No	6.03548	20	377	non-coding region
Nbe-miR9,	Niben044Scf00025098	5514	5702	21,	21	-126,	Yes	6.35263	17	300	No	6.99302	16	311	No	9.91165	18	343	non-coding region
Nbe-miR9,	Niben044Scf00049409	3556	3734	21,	24	192,	No	5.4161	8	140	No	12.9525	12	163	Yes	8.58092	11	172	non-coding region
Nbe-miR9,	Niben044Scf00041579	368	581	21,	24	72,	No	0	1	24	No	0	1	17	Yes	1.60944	1	24	non-coding region
Nbe-miR93,	Niben044Scf00030156	82817	82971	24,	21	-63,	Yes	3.85015	20	176	No	4.59512	17	179	No	4.7185	16	196	Ribonuclease P protein subunit p25 [Solanum lycopersicum]
Nbe-miR93,	Niben044Scf00021147	26478	27035	24,	24	-192,	No	1.60944	6	82	No	1.94591	8	96	Yes	1.94591	7	88	non-coding region
Nbe-miR96,	Niben044Scf00056356	6652	6745	21,	21	-63,	Yes	6.02345	15	222	No	8.7389	9	239	No	8.58092	13	239	Myb family transcription factor [Solanum lycopersicum]
Nbe-miR96,	Niben044Scf00029726	46845	47842	21,	24	480,	Yes	2.30259	13	164	No	3.43399	13	162	No	3.52636	17	196	non-coding region
Nbe-miR97,	Niben044Scf00044339	11760	11964	24,	21	-105,	No	13.8727	19	349	Yes	20.3022	27	360	No	13.7171	25	394	non-coding region
Nbe-miR97,	Niben044Scf00000743	34535	34732	24,	21	-147,	No	27.8603	20	535	Yes	26.9621	25	553	No	33.7555	20	589	non-coding region
Nbe-miR97,	Niben044Scf00045736	19449	20130	24,	21	672,	No	10.0346	13	314	No	9.95347	15	328	Yes	9.95347	11	353	DNA directed RNA polymerase II subunit protein [Solanum lycopersicum]
Nbe-miR97,	Niben044Scf00050706	19590	19983	24,	21	-294,	No	13.2693	35	651	Yes	13.421	35	654	No	19.9275	36	765	non-coding region
Nbe-miR97,	Niben044Scf00005744	178222	178453	24,	24	120,	No	0	3	57	Yes	2.30259	2	58	No	0	2	57	non-coding region
Nbe-miR98,	Niben044Scf00034499	27848	28064	24,	21	210,	No	8.12415	8	215	Yes	7.42714	11	220	No	10.7413	13	247	Rho GTPase activating protein 12 [Solanum lycopersicum]
Nbe-miR98,	Niben044Scf00005937	17929	18084	24,	24	264,	No	22.1945	14	317	Yes	22.005	13	338	No	11.6755	16	336	Peptide transporter protein [Solanum lycopersicum]
Nbe-miR98,	Niben044Scf00005937	17808	18085	24,	24	264,	No	22.1945	14	319	No	22.005	13	341	Yes	11.6755	16	341	Peptide transporter protein [Solanum lycopersicum]
Nbe-miR99,	Niben044Scf00029518	9915	10633	24,	21	462,	No	17.02	22	547	Yes	17.02	20	455	No	19.0333	30	627	non-coding region
Nbe-miR99,	Niben044Scf00019310	29052	29225	24,	21	168,	No	14.5561	13	303	Yes	13.9415	17	336	No	15.6285	18	353	Transporter small conductance mechanosensitive ion channel MscS family [Solanum lycopersicum]
