# Supplementary material for: A diverse set of miRNAs responsive to begomovirus-associated betasatellite in Nicotiana benthamiana
Source: BMC Plant Biol. 2014 Mar 11;14:60. doi: 10.1186/1471-2229-14-60 (PMC4008317; doi:10.1186/1471-2229-14-60)
Supplement: Additional file 5: Table S5 — List of miRNAs with significant expression changes in N. benthamiana after TYLCCNV affection. [file 1471-2229-14-60-S5.xlsx]

## Sheet: TableS5_R1
	miRNA**	Expression level (RPM) in each treatment*			Fold changes
		P1	P2	P3	P2/P1	P2/P3
1	miR156/157.4	1020.26	1636.81	1115.5	1.6043	1.46734
2	miR159.1	8363.41	14381.8	8891.43	1.71961	1.61749
3	miR160.1	2.29789	17.4129	4.53915	7.57775	3.83615
4	miR162.1	316.65	469.742	491.363	1.48348	0.955999
5	miR164.1	210.947	432.082	252.301	2.0483	1.71257
6	miR164.2	4.59579	10.1238	9.83482	2.20283	1.02938
7	miR165/166.1	825.863	1342.01	1644.31	1.62497	0.816153
8	miR167.2	2292.84	3347.32	2846.8	1.4599	1.17582
9	miR168.1	1276.25	1657.46	1272.1	1.2987	1.30294
10	miR169.2	32.1705	15.3881	26.8566	0.47833	0.572973
11	miR171.1	130.98	238.921	181.944	1.8241	1.31315
12	miR171.2	125.465	198.021	133.905	1.57829	1.47882
13	miR171.4	90.537	221.103	183.457	2.44213	1.2052
14	miR172.2	16.5448	27.5366	19.2914	1.66436	1.42741
15	miR172.4	51.0132	93.9485	81.3264	1.84165	1.1552
16	miR319.1	422.353	225.152	386.962	0.533091	0.581846
17	miR319.2	212.785	185.062	228.092	0.869715	0.811349
18	miR319.3	25.2768	17.0079	21.9392	0.672866	0.775229
19	miR390.1	14.2469	14.9832	17.4001	1.05168	0.861098
20	miR391.2	942.596	270.507	966.082	0.286981	0.280004
21	miR393.2	181.534	164.41	414.197	0.905672	0.396936
22	miR393.3	4.13621	4.45445	10.2131	1.07694	0.436152
23	miR394.1	21.6002	38.4703	33.2871	1.78101	1.15571
24	miR396.1	527.596	631.317	851.09	1.19659	0.741775
25	miR396.2	638.355	1508.44	1585.3	2.36301	0.951518
26	miR396.3	3447.3	3291.03	5658.8	0.954669	0.581577
27	miR397.1	5.05537	17.8178	5.67393	3.52453	3.14029
28	miR397.2	111.678	351.092	113.479	3.1438	3.0939
29	miR398.1	2.75747	50.6188	8.70003	18.357	5.81823
30	miR398.2	6.89368	36.8505	13.2392	5.34554	2.78344
31	miR403.1	43.2004	39.2802	85.8655	0.909255	0.457461
32	miR482.1	0.919157	10.1238	9.0783	11.0142	1.11516
33	miR827.1	24.8172	8.09901	20.0479	0.326346	0.403983
34	miR1919.1	6.89368	11.7436	7.18698	1.70353	1.634
35	miR4376.1	574.473	154.691	322.279	0.269274	0.47999
36	miR6019.1	3780.95	3672.9	4243.73	0.971421	0.865489
37	miR6020.1	35.8471	16.603	29.8827	0.46316	0.555604
38	miR6025.1	119.95	98.8079	206.153	0.823742	0.479294
39	miR6147.1	7.35326	12.5535	16.2653	1.7072	0.771795
40	miR6149.1	2365.45	1711.72	2041.86	0.723636	0.838316
41	miR6155.1	14.7065	10.5287	8.32177	0.715921	1.2652
42	miR6155.2	28.4939	40.495	32.9088	1.42118	1.23052
43	miR7122.1	6273.25	7706.2	5720.08	1.22842	1.34722
44	Nbe-miR2	26.196	4.45445	12.4827	0.170043	0.356851
45	Nbe-miR3a	21.6002	3.2396	7.18698	0.14998	0.45076
46	Nbe-miR3b	19.3023	4.45445	7.94351	0.230773	0.560766
47	Nbe-miR4	24.8172	6.4792	12.1044	0.261077	0.535277
48	Nbe-miR6	5.51494	15.3881	7.18698	2.79026	2.14111
49	Nbe-miR7	3.67663	3.64455	10.2131	0.991275	0.356851
50	Nbe-miR8	11.0299	25.9168	12.8609	2.34969	2.01516
51	Nbe-miR11	51.0132	42.5198	34.0436	0.833505	1.24898
52	Nbe-miR13	795.071	569.765	638.885	0.716621	0.891811
53	Nbe-miR14	43.2004	34.8257	45.0132	0.806144	0.773678
54	Nbe-miR17	10.1107	15.3881	12.4827	1.52196	1.23276
55	Nbe-miR18	18.3831	21.4624	14.374	1.1675	1.49314
56	Nbe-miR20	17.0044	17.8178	23.4523	1.04783	0.759748
57	Nbe-miR33	54.2303	37.2554	59.3872	0.686986	0.627331
58	Nbe-miR37	11.0299	9.31386	6.80872	0.84442	1.36793
59	Nbe-miR40	43.66	36.0406	46.148	0.825483	0.780978
60	Nbe-miR48	33.0897	31.1812	36.6914	0.942324	0.849821
61	Nbe-miR50	5.05537	12.5535	8.32177	2.4832	1.50851
62	Nbe-miR51	14.7065	18.6277	17.7783	1.26663	1.04778
63	Nbe-miR52	12.4086	19.0327	13.2392	1.53383	1.4376
64	Nbe-miR53	85.4816	57.9079	86.2438	0.677431	0.671444
65	Nbe-miR55	18.8427	10.9337	8.70003	0.580259	1.25674
66	Nbe-miR57	12.8682	6.07425	8.70003	0.472036	0.698187
67	Nbe-miR58	9.19157	14.9832	7.56525	1.6301	1.98053
68	Nbe-miR62	35.8471	31.9911	56.3611	0.89243	0.567609
69	Nbe-miR64	5.05537	10.5287	5.29567	2.08268	1.98817
70	Nbe-miR66	7.81284	19.0327	12.1044	2.43608	1.57238
71	Nbe-miR67	8.27242	13.7683	17.0218	1.66436	0.808863
72	Nbe-miR68	3.67663	7.69406	11.7261	2.09269	0.656146
73	Nbe-miR70	27.1151	57.5029	22.3175	2.12069	2.57659
74	Nbe-miR71	8.73199	10.1238	7.18698	1.15939	1.40862
75	Nbe-miR73	17.0044	22.2723	13.2392	1.30979	1.6823
76	Nbe-miR76	13.7874	9.31386	9.45656	0.675536	0.98491
77	Nbe-miR77	28.0343	30.7762	28.7479	1.09781	1.07055
78	Nbe-miR78	9.19157	11.3386	8.32177	1.23359	1.36252
79	Nbe-miR79	40.4429	26.3218	27.2349	0.650837	0.966472
80	Nbe-miR80	37.6855	27.5366	33.2871	0.730696	0.827246
81	Nbe-miR81	94.2136	55.8831	72.2481	0.593153	0.773489
82	Nbe-miR84	3.21705	10.9337	5.67393	3.39866	1.927
83	Nbe-miR86	13.7874	13.3634	14.374	0.969247	0.929692
84	Nbe-miR87	13.7874	9.31386	17.0218	0.675536	0.547172
85	Nbe-miR88	8.73199	10.1238	7.56525	1.15939	1.33819
86	Nbe-miR89	16.0853	8.09901	12.8609	0.503505	0.629738
87	Nbe-miR94	24.8172	34.8257	31.774	1.40329	1.09604
88	Nbe-miR95	28.9535	37.2554	38.5828	1.28673	0.965598
89	Nbe-miR99	11.949	41.7099	19.2914	3.49065	2.1621
90	Nbe-miR100	7.81284	10.5287	10.9696	1.34762	0.959807
91	Nbe-miR101	34.0088	36.8505	28.3697	1.08356	1.29894
92	Nbe-miR107	2.75747	25.1069	3.78262	9.10505	6.63744
93	Nbe-miR108	10.5703	10.1238	12.1044	0.957754	0.83637
94	Nbe-miR110	22.5194	18.2228	20.4262	0.809204	0.892128
95	Nbe-miR116	450.847	341.373	465.641	0.757182	0.733125
96	Nbe-miR118	17.9236	27.5366	12.8609	1.53634	2.14111
97	Nbe-miR119	10.5703	6.4792	16.6435	0.612963	0.389292
98	Nbe-miR121	10.5703	7.2891	9.83482	0.689583	0.741153
99	Nbe-miR124	13.3278	39.2802	18.1566	2.94724	2.16341
100	Nbe-miR125	24.3577	18.6277	29.8827	0.764758	0.623361
101	Nbe-miR127	74.4517	74.9158	82.8394	1.00623	0.904349
102	Nbe-miR128	85.4816	124.725	106.67	1.45908	1.16926
103	Nbe-miR129	6.89368	14.5782	4.91741	2.11472	2.96461
104	Nbe-miR131	58.3665	38.4703	65.4394	0.659116	0.587877
105	Nbe-miR133	43.2004	43.7346	58.2524	1.01237	0.750778
106	Nbe-miR134	22.9789	63.5772	19.2914	2.76676	3.29563
107	Nbe-miR136	6.4341	7.2891	11.3479	1.13289	0.642332
108	Nbe-miR142	16.5448	8.90891	16.6435	0.538471	0.535277
109	Nbe-miR145	258.283	378.224	323.036	1.46438	1.17084
110	Nbe-miR146	57.4473	34.8257	60.522	0.60622	0.575423
111	Nbe-miR152	10.1107	11.3386	12.4827	1.12144	0.908349
112	Nbe-miR153	13.7874	9.71881	6.0522	0.704907	1.60583
113	Nbe-miR156	339.629	213.409	301.097	0.628359	0.708771
114	Nbe-miR157	45.0387	42.1148	36.3132	0.935081	1.15977
115	Nbe-miR160	233.926	206.525	180.053	0.882865	1.14702
*The N. benthamiana plant leaves systemically infected with TYLCCNV alone (P1), or together with betasatellite TYLCCNB (P2) or with mutant TYLCCNB (P3) were harvested for RNA extraction and small RNA sequencing.Expression data were normalized by per million reads. Only those miRNAs with a RPM >10 in at least one sample were shown
** miRNAs with P2/P1 and P2/P3 ≥1.70 or ≤ 0.60 or P2/P1 higher P2/P3 or P2/P1 lower P2/P3 more than 10-fold were highlighted in red and listed at Table 1.
